# Supplementary material for: Genome-wide transcriptome analysis of Echinococcus multilocularis larvae and germinative cell cultures reveals genes involved in parasite stem cell function
Source: Front Cell Infect Microbiol. 2024 Jan 25;14:1335946. doi: 10.3389/fcimb.2024.1335946 (PMC10850878; doi:10.3389/fcimb.2024.1335946)
Supplement: Supplementary file 1 [file Table_1.xlsx]

## Sheet: Tabelle1
RT-qPCR
Gene ID	forward primer (5'>3')	reverse primer (5'>3')
EmuJ_000007100	GATAGATGCAACGGTGAAGTG	TATCCGAGTCCGCAGTCTTCG
EmuJ_000064500	CACAGCTTCTGGTGTATCCACA	GCCTCTCGCATAATATCGAGG
EmuJ_000183500	TTCAGGCAATGGACAGTGCGC	GCCTTGTCTCCAGCTTTCAGAG
EmuJ_000465500	AGGTCTTGGCTTACTTGAGAG	TCCTCATCAGAGTCAATCTCG
EmuJ_000576700	CTCTTGGATGTTGTTCATCCG	CTTGGAACCAAGAGCAGTAGC
EmuJ_000589100	ATCAATCCAGCGGACTATTCTG	AAGTCCGGTAGCAGCGGTACG
EmuJ_000635200	GATTCCCTAAGAGCACTGTC	AGGGTCTCAACACCGAGGAG
EmuJ_000672200	GTTGACTCTGTTCTCGATGTG	ACATAGTGGCACTGACGAGATG
EmuJ_000913600	GCCTGCATTCATTGTGATGTG	AGCCCACTTCACCTTGTAG
EmuJ_001104800	TGGACCAAAGCGGCGTCGAG	TTTGCCTCACTGATGCCAACGG
Cloning & WISH
Gene ID	Gene name	GenBank accession	cloning forward primer (5'<3')	cloning reverse primer (5'>3')	WISH forward primer (5'>3')	WISH reverse primer (5'>3')
EmuJ_000098000	Emhlh1	OR233046	CTTACCGAACGGATGGTTGTTC	GGACGGTAAATCATACATATATTC	ATGGTTGTTCTTTCCTCTG	CTAACTTAGATGGAAAACACTGC
EmuJ_000449700	EmPOU1	OR233047	GCGAAAAGCGCGATTTTCATTGG	CGTAAAAAGACGCTGGTATAGGC	GCAGCGACGATCCTAAT	CTGCTTCTGACGTCGATT
EmuJ_000356700	EmPSA1	OR233048	GTCGTTCCATCTCTTTTTTTGCTCATG	CCTTCAAAGCGTTTGAAGGAGC	TGCTCATGTATTTCTTGCAG	GTCTGTTGAATCACCCTTG
EmuJ_001142000	EmNcoA5	OR233049	GGGAATTTGACTGCGTTTCGA	AAATTATTGGTAAGGTGTCATTG	TTTCGCGTTCTTCCAG	CCAAGGTCCTGCATACA
EmuJ_000609400	EmCAF1A	OR233050	GCTTTAATCCCGTTCGGCGCC	ACGTACCGAAATAAGTGTTGG	ACAAACTTAAACCCCTTCTG	TTCTTAACCATAGTCGACCTG
EmuJ_001180200	EmKIP1	OR233051	CTTCGTCCCGGTCATACGCA	AAAATCGTATAGTCAACAAACGTTC	TACGCTATACTTGGGAAACTG	GAGCAAATCTTTGGCTTG
EmuJ_000955000	EmCIP2Ah	OR233052	GACATTGGCGTTTTGAACTTG	AGCCATACAGAAGATCCGAAGG	GGTAAATTTGATCCTGGATG	CGAGTCATATGAGTGTACTGTTG
EmuJ_000888900	Emkal1	OR233053	GTCCCAGTGTGCGTGGGAATG	TTGGTAGAAATGCATTAGGTG	CAACAGTTGACACCTTCG	ATATCCGACTCCTAACCGTA
EmuJ_000986600	EmTRPMPZQ	OR344360	GTGAGCAAGGAGAAATCGAAG	TAGAGGCGTGTAGACTGACG	CCAAATTCCGCCCGCAGTG	TCCTCTTCCTTCACCCTCATG
EmuJ_000990500	EmTNFR	OR344359	TATCGCAATTGACAATGCAGTTGC	GCTCGCCTGCTTGCACGCGCA	CGTGGAATTCAGCCTCT	CCCTTCAACAATCTCTCAA
WISH
Gene ID	Gene name	Reference
EmuJ_000742900	Em-muc-1	Koziol et al., 2014
EmuJ_000349900	Em-wnt1	Koziol et al., 2016
EmuJ_000104000	Em-wnt11b	Koziol et al., 2016
EmuJ_000838700	Em-sfrp	Koziol et al., 2016
EmuJ_000085700	Em-fz10	Koziol et al., 2016
