# Supplementary material for: Genome-wide transcriptome analysis of Echinococcus multilocularis larvae and germinative cell cultures reveals genes involved in parasite stem cell function
Source: Front Cell Infect Microbiol. 2024 Jan 25;14:1335946. doi: 10.3389/fcimb.2024.1335946 (PMC10850878; doi:10.3389/fcimb.2024.1335946)
Supplement: Supplementary file 2 [file Table_2.xlsx]

## Sheet: Legend
Legend to Table S2:
Mapping stats: For each sample parasite isolate, developmental stage, accession numbers and mapping statistics are listed.
TPM raw data: Listed are TPMs for all E. multilocularis genes as predicted on WormBase ParaSite including Gene ID, annotation, and UniProt accession number.
Biological triplicates are indicated for each setup including parasite isolate (in brackets) used for data generation.
Psnonact and Psact indicate values for nonactivated and activated protoscoleces, respectively, as analyzed (n = 1) by Tsai et al. (2013)
EmPreAWDog and EmAdultGravide indicates values for pre-adult worm and gravid adult worm, respectively, as anlyzed (n = 1) by Tsai et al. (2013)
PC1 = primary cells after 2 days of culture; PC2 = primary cells after 7 days of culture; PC3 = primary cells after 11 days of culture)
HU = HU treated vesicles; Mcanaerob = anaerobically cultivated metacestode vesicles (control to HU); Bi2536 = Bi-2536 treated vesicles; mcDMSO = control to Bi2536
TPM median: Listed are median values in TPM for all samples listed separately in TPM raw data.
Summary DESeq: statistical analysis for HU versus Mcanaerob and Bi2536 versus mcDMSO. LFC (MLE) = log2 fold change; lfcSE = standar error value; padj = p-value adjusted; LFC (MAP) = log-fold change, maximum a posteriori

## Sheet: mapping stats
						hisat2		HTSeqCount					Kallisto
Abbreviation	ENA accession number	Replicate-neu	Life cycle stage	Isolate/strain	Species	number of read pairs	overall alignment rate	__no_feature	__ambiguous	__too_low_aQual	__not_aligned	__alignment_not_unique	processed reads	reads pseudoaligned	estimated average fragment length
PC1	ERS242838	1	Primary cells 48 h (stage 1)	H95	E.multilocularis	18095517	95.79%	1356607	320045	877291	270598	7496702	18095517	13679414	320.097
PC1	ERS242871	2	Primary cells 48 h (stage 1)	Ingrid	E.multilocularis	26001164	96.58%	2131280	383354	1217132	211709	10078234	26001164	19783182	320.012
PC1	ERS242851	3	Primary cells 48 h (stage 1)	G8065	E.multilocularis	21317768	97.19%	1684641	249884	747953	165700	7496166	21317768	16865198	341.402
PC2	ERS242839	1	Primary cells 7 days (stage 2)	7030	E.multilocularis	20362472	95.19%	1635961	372259	981745	421995	3680878	20362472	15306439	315.691
PC2	ERS242872	2	Primary cells 9 days (stage 2)	H95	E.multilocularis	31778670	96.56%	2615247	520717	1459303	277410	11898772	31778670	24364602	318.067
PC2	ERS242852	3	Primary cells 11 days (stage 2)	G8065	E.multilocularis	28400695	97.40%	2555902	342862	838596	241130	11160121	28400695	21494144	315.994
PC3	ERS242840	1	Primary cells 22 days (stage 3)	7030	E.multilocularis	19149322	93.72%	1301158	369757	1007650	628204	8324973	19149322	14776454	318.766
PC3	ERS242873	2	Primary cells 16 days (stage 3)	H95	E.multilocularis	31166499	96.19%	2318128	491745	1462863	349890	13395440	31166499	23943700	318.263
PC3	ERS242853	3	Primary cells 21 days (stage 3)	Ingrid	E.multilocularis	28936312	97.19%	2438716	330862	934490	291543	8678322	28936312	23228907	317.675
HU	ERS242846	1	Metacestode axenic culture with hydroxyurea 40 mM exchanged every 24 hs for 1 week	Ingrid	E.multilocularis	20252484	95.74%	1743735	276321	878912	359266	10465349	20252484	14538646	329.05
HU	ERS242866	2	Metacestode axenic culture with hydroxyurea 40 mM exchanged every 24 hs for 1 week	Ingrid	E.multilocularis	34041850	96.23%	3133575	411121	1485945	400876	19487076	34041850	23143980	318.477
HU	ERS242858	3	Metacestode axenic culture with hydroxyurea 40 mM exchanged every 24 hs for 1 week	Ingrid	E.multilocularis	32013067	96.31%	2992612	301264	1214656	468931	14164655	32013067	23614995	316.673
MCanaerob	ERS242845	1	Metacestode axenic culture control for HU	Ingrid	E.multilocularis	26684238	95.79%	2277146	354121	1129400	464675	14412701	26684238	18795650	329.111
MCanaerob	ERS242865	2	Metacestode axenic culture control for HU	Ingrid	E.multilocularis	32147300	96.36%	2700144	385107	1326142	373868	19793996	32147300	21475930	319.327
MCanaerob	ERS242857	3	Metacestode axenic culture control for HU	Ingrid	E.multilocularis	27438616	96.11%	2315955	270388	1048007	458850	12350985	27438616	20150774	319.005
Bi2536	ERS16633337	1	Metacestode axenic culture treated with Bi2536	Ingrid	E.multilocularis	19463699	97.94%	2029236	463329	345510	204929	6426109	19463699	14974151	165.629
Bi2536	ERS16633336	2	Metacestode axenic culture treated with Bi2536	Ingrid	E.multilocularis	19855593	98.11%	2138882	218963	332174	182647	7228354	19855593	15206712	165.16
Bi2536	ERS16633338	3	Metacestode axenic culture treated with Bi2536	Ingrid	E.multilocularis	17346311	97.78%	1814523	311068	346872	186707	5723620	17346311	13459508	166.447
mcDMSO	ERS16633342	1	Metacestode axenic culture treated with DMSO (control for Bi2536)	Ingrid	E.multilocularis	21017095	98.03%	2216087	451032	355703	210020	7031578	21017095	15957948	163.349
mcDMSO	ERS16633339	2	Metacestode axenic culture treated with DMSO (control for Bi2536)	Ingrid	E.multilocularis	24564124	97.72%	2637718	410261	398647	328633	9368328	24564124	18519729	167.137
mcDMSO	ERS16633340	3	Metacestode axenic culture treated with DMSO (control for Bi2536)	Ingrid	E.multilocularis	19886462	98.00%	2200761	316979	309916	218252	7360814	19886462	14969437	161.916
PS_act	ERS094035	1	Activated protoscolex	MS1010	E.multilocularis	15182701	96.96%	1250266	227704	558164	115136	10189073	15182701	9978785	363.093
PS_noact	ERS094036	1	Non-activated protoscolex	MS1010	E.multilocularis	15823515	96.77%	1348292	256435	604601	129629	12032001	15823515	9510983	404.89
EmPreAWDog	ERS018054	1	Pregravid adult	experimental dog infection	E.multilocularis	27843541	86.76%	1148578	530384	1879621	2143460	43128362	27843541	10001562	323.66
EmAdultGravide	ERS018053	1	Gravid adult	fox origin	E.multilocularis	35902780	88.31%	2025864	878728	2886592	2019908	52289275	35902780	11501012	270.598
MCnoBC	ERS242841	1	Metacestode, vesicle without brood chambers, anaerobic	Ingrid	E.multilocularis	18108467	94.67%	1356607	320045	877291	270598	7496702	18095517	13679414	320.097
MCnoBC	ERS242874	2	Metacestode, vesicle without brood chambers, anaerobic	H95	E.multilocularis	25566639	95.56%	2131280	383354	1217132	211709	10078234	26001164	19783182	320.012
MCnoBC	ERS242854	3	Metacestode, vesicle without brood chambers, anaerobic	GT10	E.multilocularis	30573841	96.98%	1684641	249884	747953	165700	7496166	21317768	16865198	341.402

## Sheet: TPM raw data
		PC1.1	PC1.2	PC1.3	PC2.1	PC2.2	PC2.3	PC3.1	PC3.2	PC3.3	HU.1	HU.2	HU.3	MCanaerob.1	MCanaerob.2	MCanaerob.3	Bi2536.1	Bi2536.2	Bi2536.3	mcDMSO.1	mcDMSO.2	mcDMSO.3	MCnoBC.1	MCnoBC.2	MCnoBC.3	PS_nonact.1	PS_act.1	EmPreAWDog.1	EmAdultGravide.1
Transcript ID	Annotation [UniProt accession no.]	(H95)	(Ingrid)	(G8065)	(7030)	(H95)	(G8065)	(7030)	(H95)	(Ingrid)	(Ingrid)	(Ingrid)	(Ingrid)	(Ingrid)	(Ingrid)	(Ingrid)	(Ingrid)	(Ingrid)	(Ingrid)	(Ingrid)	(Ingrid)	(Ingrid)	(Ingrid)	(H95)	(GT10)	(MS1010)	(MS1010)	(experimental dog infection)	(fox origin)
CDKD1.1	Cyclin dependent kinase 1 [Source:UniProtKB/TrEMBL;Acc:A0A087VXA1]	121.685	116.821	105.105	73.1202	49.7459	75.1541	53.3923	57.4207	104.769	9.96655	5.87047	3.52358	54.8537	47.2072	54.0309	1.86067	3.23447	1.73848	39.6951	46.1783	43.8222	25.1339	39.5669	48.3651	22.4458	20.5251	34.7485	41.9907
CLK2.1		59.4926	90.9462	69.3907	86.2767	47.544	56.1664	93.0923	55.3478	169.414	60.2445	44.634	50.3854	44.2931	37.4917	54.2836	57.0507	58.7032	54.9552	53.9284	67.4182	55.3389	82.502	38.5836	84.3328	75.8839	83.5098	9.52346	7.77106
EmuJ_000000300.1	Hypothetical transcript [Source:UniProtKB/TrEMBL;Acc:A0A087VWA1]	0	0	0	0	0	0	0	0	0	0	0	0	0	0	0	0	0	0	0	0	0	0	0	0	0	0	0	0
EmuJ_000000800.1	Non capsid protein NS 1 [Source:UniProtKB/TrEMBL;Acc:A0A087VW95]	0.857596	0.591735	1.39963	0.37564	0.231366	1.0121	1.12888	0.240731	0.775464	0	0	0	0	0	0	0	0	0	0	0.272983	0.329987	1.05284	0.144458	0	0.559513	0.267685	1.28817	0.734389
EmuJ_000001200.1		0	0	0	0.247446	0	0	0	0	0	0	0	0	0	0	0.186442	0	0	0	0	0	0	0	0	0	0	0	0	0
EmuJ_000001400.1		0	0	0.131811	0.0471682	0.029052	0	0	0.060456	0	0.0519078	0	0	0.63439	0.0307962	0.0710793	0	0	0.0441852	0.382156	0.89122	0.124307	0.105762	0	0.0320785	0	0	0.161752	0.0614768
EmuJ_000002000.1	Hypothetical transcript [Source:UniProtKB/TrEMBL;Acc:A0A087VW96]	0.985879	2.38087	2.25259	1.68414	1.22349	2.73422	0.994933	1.18999	1.57491	3.37408	2.64384	4.04252	3.17727	2.79124	6.21457	1.04631	0.42601	0.525877	1.36449	1.28665	0.758695	0.338893	0.498199	0.146841	1.02913	0.615453	0	0
EmuJ_000002800.1	Amino acid permease [Source:UniProtKB/TrEMBL;Acc:A0A087VZC8]	19.2124	18.4721	10.2805	8.27739	13.5953	9.8501	9.9501	12.9079	16.7079	1.82183	0.52789	1.27327	8.07666	12.0697	9.563	0.461051	0.453657	0	4.47089	4.2107	3.87807	3.09331	4.24424	6.00464	7.80842	6.29178	11.3542	94.2184
EmuJ_000003100.1	Heat shock protein 70 [Source:UniProtKB/TrEMBL;Acc:A0A087VWA7]	0	0	0	0	0	0	0	0	0	0	0	0	0	0	0	0	0	0	0	0	0	0	0	0	0	0	0	0
EmuJ_000003600.1	Expressed protein [Source:UniProtKB/TrEMBL;Acc:A0A087VWF4]	0	0	0	0	0	0	0	0	0	0	0	0	0	0	0	0	0	0	0	0	0	0	0	0	0	0	0	0
EmuJ_000004000.1		32.2536	43.0844	37.8587	25.889	15.8599	20.9074	27.3282	23.7271	23.5616	13.9389	11.451	10.8277	14.6458	18.0844	13.9482	6.04718	6.17905	5.60658	12.4047	9.30579	9.04811	29.0247	19.3767	21.2039	36.0736	23.2097	8.59165	11.7918
EmuJ_000004300.1	Smad nuclear interacting protein [Source:UniProtKB/TrEMBL;Acc:A0A087VWB6]	0.182514	0.251867	0.595739	0.159888	0.098479	0.107698	0	0.20493	0.220046	0.879771	0.305906	0.316219	0.379486	0.104391	0.12047	0.80152	0.394332	0.449329	1.16587	1.04573	0.842735	0	0.491897	0.108738	0.238152	0	0	0
EmuJ_000004500.1	Cytochrome B5 [Source:UniProtKB/TrEMBL;Acc:A0A087VWA9]	0	0	0	0	0	0.160928	0	0	0	0.26292	0	0.0787519	0	0	0.0900066	0.0998062	0.0982054	0.223804	0	0	0.419753	0.133925	0	0.081241	0	0.170252	0.204824	0
EmuJ_000004600.1	Expressed protein [Source:UniProtKB/TrEMBL;Acc:A0A077RC70]	0	0	0	0	0	0	0	0	0	0	0	0	0	0	0	0	0	0	0	0	0	0	0	0	0	0	0	0
EmuJ_000005000.1		0	0.164812	0.0974573	0.104625	0	0.422842	0.314419	0.201148	0.14399	0.230276	0.0667244	0.206922	0.165547	0.204929	0.157662	0	0.0860121	0	0	0	0	0.117297	0.0804697	0.071154	0	0	0	0
EmuJ_000005300.1		0	0	0	0	0	0	0	0	0	0	0	0	0	0	0	0	0	0	0	0	0	0	0	0	0	0	1.21498	0
EmuJ_000005400.1	Glutathione S transferase [Source:UniProtKB/TrEMBL;Acc:A0A087VWB2]	0.163258	0.563234	0.266443	0.286038	0.176178	0.674349	0.859603	0.458273	0.393661	0.15739	0	0	0.113149	0.280132	0.32328	0	0	0.267948	0.347622	0.311801	0.125637	0	0.439999	0.291797	1.7042	2.03834	0	0
EmuJ_000005500.1		0	0	0	0	0	0	0	0	0	0	0	0	0	0	0	0	0	0	0	0	0	0	0	0	0	0	0.263346	0.200178
EmuJ_000005600.1	SH2 motif [Source:UniProtKB/TrEMBL;Acc:A0A087VWG4]	0	0.405901	0.240019	0.257671	0	0.347126	0.258118	0	0	0.283563	0	0.33974	0	0.336467	0.776585	0.645853	0.423663	0.241375	0	0.374505	0.679063	0	0.198182	0	0.383798	0.367237	0	0
EmuJ_000005800.1	Expressed protein [Source:UniProtKB/TrEMBL;Acc:A0A087VWG7]	0	0	0	0	0.309732	0	0	0	0	0	0	0.33152	0	0	0	0	0	0	0	0	0	0	0	0	0	0	0	0
EmuJ_000005900.1		0	0	0	0	0	0	0	0	0	0	0	0	0	0	0	0	0	0	0	0	0	0	0	0	0	0	0	0
EmuJ_000006000.1	EGF type 3 [Source:UniProtKB/TrEMBL;Acc:A0A087VWA0]	0	0	0	0	0	0	0	0	0	0	0	0	0	0	0	0	0	0	0	0	0	0	0	0	0	0	0	0
EmuJ_000006300.1	FMRFamide activated amiloride sensitive sodium [Source:UniProtKB/TrEMBL;Acc:A0A087VWH2]	0.197724	0.409284	0.161346	0	0.0533428	0.0583365	0	0.111004	0	0.0953085	0	0	0	0	0	0	0	0.0811288	0	0	0	0	0	0	0	0	0	0
EmuJ_000006400.1	FMRFamide activated amiloride sensitive sodium [Source:UniProtKB/TrEMBL;Acc:A0A087VWB8]	0	0.153481	0.181514	0	0	0.131257	0	0	0	0	0	0	0	0	0	0	0	0	0	0	0.171181	0	0	0	0	0	0.33412	0
EmuJ_000006500.1	WD repeat protein [Source:UniProtKB/TrEMBL;Acc:A0A087VWA2]	0	0	0	0	0	0	0	0	0	0	0	0	0	0	0	0	0	0	0	0	0	0	0	0	0	0	0	0
EmuJ_000006700.1		0	0	0.367624	0	0	0	0.395345	0	0	0	0	0	0	0	0	0	0	0	0	0	0	0.442461	0	0	0	0	0	0
EmuJ_000006800.1	Fatty acid desaturase type 1 [Source:UniProtKB/TrEMBL;Acc:A0A087VWH4]	2.3211	3.20309	5.05083	6.43897	4.45296	3.80456	5.43169	4.56081	4.11989	9.69661	8.7172	10.6495	9.92025	17.1111	4.0004	1.32135	0.928682	1.0582	1.83047	2.13441	1.09159	5.4458	5.82122	7.45209	1.17781	0.965994	8.71617	3.82805
EmuJ_000007100.1	L-lactate dehydrogenase [Source:UniProtKB/TrEMBL;Acc:A0A087VWA4]	135.395	226.495	68.1206	54.4426	36.9974	36.2222	59.2171	197.241	76.6982	93.8046	130.613	102.771	1041.28	1107.71	971.422	161.554	179.265	179.704	376.899	375.894	287.458	120.256	167.126	246.406	6.95883	6.11501	9.31857	12.3027
EmuJ_000007300.1	Histone H2B [Source:UniProtKB/TrEMBL;Acc:A0A0S4MI22]	0	0	1.29077	0	0	0	0	0	0	0	0	0	0	0	0	0	0	0	0	0.503501	0	1.55353	0	0.471198	0	0.987461	0	0
EmuJ_000007400.1	Non capsid protein NS 1 [Source:UniProtKB/TrEMBL;Acc:A0A087VWH6]	0.741463	2.61487	0.26891	0.577373	0.0889046	0.340296	2.02431	0.832529	1.19192	0	0.0460275	0.142738	0.0570985	0	0	2.65318	7.53522	6.35509	0.760154	1.46855	0.824202	0.242739	0.111018	0	0	0.308581	0	0.658457
EmuJ_000007500.1	Dynamin associated protein [Source:UniProtKB/TrEMBL;Acc:A0A087VWC9]	0	0	0	0	0	0	0	0	0	0	0	0	0	0	0	0	0	0	0	0	0	0	0	0	0	0	0	0
EmuJ_000007600.1		0	0.213539	0.505083	0	0	0	0	0.173745	0.559683	0.298357	0	0	0.214492	0	0.204276	0	0	0	0	0	0	0	0	0	0	0.386398	0	0.353358
EmuJ_000007700.1		1.04281	1.74081	0.686254	2.47539	1.79692	3.25538	3.27673	2.66283	22.8537	0.291871	0.39467	0.271984	0.419658	0.404047	0.466282	0.196971	0.218038	0.331263	0.50139	0.385478	0.569523	0.495573	0.339981	0.781618	11.8952	15.2879	0.101057	1.68997
EmuJ_000007800.1	PDZ domain containing protein GIPC3 [Source:UniProtKB/TrEMBL;Acc:A0A087W0Q9]	69.463	77.1604	80.5086	85.6773	83.558	81.3583	91.7709	106.814	57.5763	209.086	167.12	181.792	145.42	97.088	106.752	175.991	162.654	173.281	153.392	131.329	141.424	143.754	153.073	129.27	121.515	258.275	79.9738	129.753
EmuJ_000008100.1	Transcript antisense to ribosomal RNA protein [Source:UniProtKB/TrEMBL;Acc:A0A0S4MMG0]	19.5062	11.334	14.6608	23.3836	13.2023	13.8325	40.8422	24.3034	9.59264	16.9906	13.001	10.5736	14.5865	11.8419	5.08234	1.62809	1.60198	0.982907	1.57878	3.81257	4.082	17.9814	24.2105	21.4078	128.379	84.8124	134.676	3.32123
EmuJ_000008400.1		1.9238	0.884938	1.17739	7.30299	2.50855	5.48679	11.3955	4.77017	2.89926	12.6735	11.7333	11.5733	10.8888	13.2041	12.2749	1.87743	3.69465	3.81525	1.93436	2.75565	3.33108	3.14905	2.59243	4.01155	5.43887	6.80547	4.57533	1.09828
EmuJ_000008700.1	Heat shock protein 90 [Source:UniProtKB/TrEMBL;Acc:A0A087VWA8]	4844.24	5690.38	5024.18	4653.23	8656.62	3995.69	3990.61	4380.33	5482.57	4494.27	4034.39	4167.73	3842.94	3805.96	4174.53	1819.1	1855.25	1947.73	2182.16	2246.58	2335.95	5075.71	3921.56	3306.43	3810.64	2341.04	2917.88	4072.5
EmuJ_000009000.1	Protein FAM179B [Source:UniProtKB/TrEMBL;Acc:A0A087VWI3]	7.14737	8.49759	6.96895	14.8345	14.8525	19.8765	16.0825	25.0222	20.2393	3.49824	2.78497	3.00587	3.65807	2.76728	3.12094	1.87792	2.24376	2.40629	6.13953	4.80686	5.35931	4.75179	5.92708	3.90885	19.3219	14.9187	3.3584	2.76209
EmuJ_000009100.1	Bifunctional coenzyme A synthase [Source:UniProtKB/TrEMBL;Acc:A0A068Y824]	258.954	277.833	272.965	203.513	176.969	182.5	164.84	172.65	230.646	89.8963	109.342	115.632	130.094	136.568	135.044	73.5194	70.9351	67.136	128.022	138.13	129.541	126.602	139.392	122.854	230.354	191.855	50.4274	41.8653
EmuJ_000009200.1		1.99106	2.31832	2.74175	3.16142	10.8103	5.21357	2.51168	3.42327	3.07564	4.67878	6.04859	6.68372	2.84614	3.41644	3.36769	1.82164	2.50939	1.0212	1.85479	1.18833	1.34071	4.27764	2.76692	4.96735	2.11089	1.39833	0.18692	0.568338
EmuJ_000009300.1	Exosome component 10 [Source:UniProtKB/TrEMBL;Acc:A0A087VWD1]	0.82768	2.09401	1.57594	3.38368	3.42386	1.9536	1.45266	1.394	4.65679	5.58552	3.08277	6.05474	1.52971	4.26062	4.73476	0.807733	1.19217	2.03765	0.979089	0.70256	0.849268	1.35482	1.30124	6.90359	3.23997	1.03339	0	0
EmuJ_000009500.1	Solute carrier family 13 [Source:UniProtKB/TrEMBL;Acc:A0A087VWI8]	43.8742	21.3815	21.7817	40.5854	43.2076	20.458	54.1179	57.8751	24.9686	269.46	299.286	188.709	237.947	271.651	270.56	278.908	279.959	376.41	249.121	179.112	192.667	89.1941	136.644	452.411	31.6269	36.0083	6.45197	8.05717
EmuJ_000009600.1	Cytoplasmic antigen 1 [Source:UniProtKB/TrEMBL;Acc:A0A077RER0]	24.8644	32.2942	11.1395	34.5949	10.2593	16.6858	29.093	29.5605	22.0423	368.021	133.739	233.98	41.8994	36.8086	63.7172	4.63894	5.96901	6.80149	15.5715	27.934	17.6339	8.14007	7.55533	2.61418	0	0	1.46463	0
EmuJ_000010100.1	Clusterin associated protein 1 [Source:UniProtKB/TrEMBL;Acc:A0A087VWJ0]	0	0.147048	0.521718	0.560087	0.11499	0	0.374039	0.23929	0.51388	0.410911	0	0.123079	0.147704	0.121894	0.281338	0	0.306965	0.349777	0.151261	0.407022	0.164005	0.209308	0	0.253939	0.556162	1.33041	0.320115	0
EmuJ_000010200.1	Expressed protein [Source:UniProtKB/TrEMBL;Acc:A0A087VWD4]	69.3046	70.033	70.2889	62.9781	46.4219	50.8575	61.6637	55.3881	72.0651	39.0521	40.051	41.577	48.6304	43.5253	51.2333	27.9048	27.6398	26.7933	42.6766	40.6674	40.147	43.5686	48.5406	51.9828	69.1963	55.0699	40.5132	27.0329
EmuJ_000010400.1	ATP dependent RNA helicase DHX34 [Source:UniProtKB/TrEMBL;Acc:A0A068YGD4]	32.3623	32.6787	36.3085	27.8873	26.2001	32.413	24.7611	25.1985	37.4573	26.0485	20.1792	22.9488	23.413	21.6614	26.3203	18.3914	17.6355	16.784	24.3322	24.8011	24.8834	23.6127	20.8864	32.7094	25.598	26.3696	3.34381	4.54337
EmuJ_000010600.1	Hypothetical transcript [Source:UniProtKB/TrEMBL;Acc:A0A087VWE1]	0.228876	0.0789615	0.280151	0.701759	0.185242	0.202583	0.100425	0.256986	0.206957	0.330975	0.511482	0.330454	0.0793137	0.392726	0.226608	0.502561	0.0824168	0.187822	0.406117	0.291416	0.440336	0.112394	0.154212	0.340899	0.298647	0.42864	0	0
EmuJ_000010700.1	Non capsid protein NS 1 [Source:UniProtKB/TrEMBL;Acc:A0A087VWJ3]	0	0	0	0	0	0	0	0.416264	0	0	0	0	0	0	0	0	0	0	0	0	0	0	0	0	0	0	1.11373	0
EmuJ_000010800.1	Expressed protein [Source:UniProtKB/TrEMBL;Acc:A0A087VWD7]	182.665	121.159	201.373	184.798	214.417	142.975	184.291	140.394	112.245	339.021	381.612	403.054	131.501	158.267	173.465	150.086	145.472	140.036	100.373	98.2828	102.663	463.667	399.401	353.726	129.477	134.484	58.7697	58.3977
EmuJ_000010900.1	Expressed protein [Source:UniProtKB/TrEMBL;Acc:A0A087VWB7]	1525.5	1691.79	1816	1292.98	1455.13	1773.36	1070.78	1178.67	1249.62	1410.79	1378.81	1475.47	1877.08	1586.39	1778.92	414.747	512.632	416.907	613.682	627.081	623.231	1278.58	1459.02	1454.96	1427.33	1093.47	513.627	558.15
EmuJ_000011400.1	Membrane proteinTapt1 CMV receptor [Source:UniProtKB/TrEMBL;Acc:A0A087VWE0]	0	0	0	0	0	0	0.29189	0	0	0	0	0	0	0	0	0.486905	0	0	0	0	0	0	0	0	0	0	0	0
EmuJ_000011500.1	Expressed protein [Source:UniProtKB/TrEMBL;Acc:A0A087VWC0]	0	0	0	0	0	0	0	0.298219	0	0	0	0	0	0	0	0	0	0	0	0	0	0	0	0	0	0.66322	0	0
EmuJ_000012500.1		0	0	0.450268	0	0	0	0	0	0.332628	0	0	0.159335	0	0	0	0	0	0	0	0	0	0	0	0	0	0	0	0
EmuJ_000012600.1		0.322084	0.222235	0.262826	0.141078	0.868932	0.380111	0.706612	0.361642	0.485396	0.465761	0.269917	0.186011	0.111613	0.18422	0.106297	0	0.11598	0	0	0	0	0.474495	0.434027	0.479726	0	0.201067	0.241897	0
EmuJ_000013000.1		0	0	0	0.114626	0	0.15442	0	0	0	0	0	0.0755671	0	0	0	0	0	0	0	0	0	0	0	0	0	0	0.393082	0
EmuJ_000013100.1		0	0	0	0	0	0	0	0	0	0	0	0	0	0	0	0	0	0	0	0	0	0	0	0	0	0	0	0
EmuJ_000013600.1	Hypothetical transcript [Source:UniProtKB/TrEMBL;Acc:A0A087VWE8]	0.329539	0.22738	0.26891	0	0	0	0	0	0	0	0	0	0	0.188484	0	0	0	0	0	0	0	0	0	0	0	0	0	0
EmuJ_000013800.1	Non capsid protein NS 1 [Source:UniProtKB/TrEMBL;Acc:A0A087VWL8]	0	0.147934	0	0	0	0	0	0	0	0.206693	0	0	0	0	0	0	0	0	0	0	0	0	0	0	0	0	0.966129	0
EmuJ_000013900.1	Non capsid protein NS 1 [Source:UniProtKB/TrEMBL;Acc:A0A087VWG2]	0.351508	0.78825	0.573675	1.00078	1.32764	0.466692	0.4627	0.986701	1.69517	0.338875	0.441864	0.812019	0.24362	0.251312	0.0580042	0	0	0	0.249486	0.111889	0.0676269	0.258922	0.0592098	0	0	0.658307	0.65999	0.100336
EmuJ_000014400.1	Programmed cell death protein 11 [Source:UniProtKB/TrEMBL;Acc:A0A087VWM1]	0.595652	0.924741	1.33667	1.04362	0.642792	0.263613	1.04543	0.66881	0.359071	0.143561	0.41598	0.430005	0.516037	0.255518	0.393167	0.544967	0.21449	0.366607	0.528462	0.853214	0.343794	0.585011	0.200669	0.266158	4.66339	4.09032	0.447357	0
EmuJ_000014500.1	Hypothetical transcript [Source:UniProtKB/TrEMBL;Acc:A0A087VWF1]	0	0	0	0	0	0	0	0	0	0	0	0	0	0	0	0	0	0	0	0	0	0	0	0	0	0	0	0.855499
EmuJ_000014700.1		0	0	0	0	0	0	0	0	0	0	0	0	0	0	0	0	0	0	0	0	0	0	0	0	0	0	0	0
EmuJ_000014900.1	Heat shock protein 70 related [Source:UniProtKB/TrEMBL;Acc:A0A087VWG6]	0	0	0	0.123969	0	0	0	0	0.0853062	0	0.0395305	0	0.0980778	0.0404697	0	0	0	0	0	0.180179	0	0	0.0476739	0	0.0923252	0.265024	0.637684	0.969452
EmuJ_000015200.1	Heat shock protein 70 related [Source:UniProtKB/TrEMBL;Acc:A0A068YNY2]	0	0	0	0	0	0	0	0	0	0	0	0	0	0	0	0	0	0	0	0	0	0	0	0	0	0	0.668239	0
EmuJ_000015300.1	Hypothetical transcript [Source:UniProtKB/TrEMBL;Acc:A0A087VWF5]	0	0	0	0	0	0	0	0.180821	0	0	0	0	0	0	0	0	0	0	0	0	0	0	0	0	0	0	0	0
EmuJ_000017400.1	Oxalate:formate antiporter [Source:UniProtKB/TrEMBL;Acc:A0A087VWQ1]	0.749268	0.387742	8.71269	0.164096	1.21285	0.331597	1.80818	2.94452	0.451674	11.0157	4.29073	4.43539	1.42806	1.71421	1.73097	25.501	31.7023	22.2891	13.428	8.10902	14.4152	24.2841	18.5529	8.48156	2.19977	5.84681	0	1.06937
EmuJ_000017500.1	Protein kinase [Source:UniProtKB/TrEMBL;Acc:A0A087VWI5]	0	0	0	0	0	0	0.29604	0.0946952	0	0	0	0	0	0.0964753	0	0.246914	0	0	0	0.107382	0	0	0	0	0.220093	0	0.253361	0.192589
EmuJ_000018800.1	Low density lipoprotein receptor class A cysteine rich [Source:UniProtKB/TrEMBL;Acc:A0A087VWT1]	0	0	0	0	0.225922	0	0	0	0	0	0	0	0	0	0	0	0	0	0	0	0	0	0	0	0	0	0	0
EmuJ_000019100.1	Expressed protein [Source:UniProtKB/TrEMBL;Acc:A0A087VWJ7]	0.30948	0	0	0	0.250479	0.0913093	0	0	0.373122	0	0	0	0.107246	0	0	0	0	0	0.109828	0	0	0.303952	0	0.0921908	0.201911	0	138.297	0.353358
EmuJ_000019500.1	Heat shock protein 70 [Source:UniProtKB/TrEMBL;Acc:A0A087VWG8]	1.19202	3.28994	1.38958	2.08849	1.28635	1.60774	1.79324	1.81643	1.5398	1.80585	1.71249	1.0818	2.00637	0.876586	1.12401	0.373915	0.858475	0.279487	0.604318	0.325228	1.17943	1.17072	0.917893	1.21745	3.99958	3.61439	0.511571	0.194432
EmuJ_000019600.1	Heat shock protein 70 [Source:UniProtKB/TrEMBL;Acc:A0A087VWT6]	0.787394	0.651956	0.89954	0	0	0.0929254	0.138196	0.17682	0.66452	0.607275	0.439909	0.090948	0.764008	0.540432	0.311837	0	0	0	0	0	0	0.154666	0.106106	0.0938225	0	0.196618	0	0.179806
EmuJ_000019800.1	Unc 13 (Munc13) [Source:UniProtKB/TrEMBL;Acc:A0A087VWT4]	0.345536	0.476835	0	0	0	0.203895	0	0	0	0	0	0	0	0.197634	0.228075	0	0.248851	0	0	0	0.265911	0	0	0	1.35261	0.431415	19.7228	0
EmuJ_000020200.1	Heat shock protein 70 [Source:UniProtKB/TrEMBL;Acc:A0A087VWV9]	0.695575	1.75979	1.6082	4.87476	1.56379	3.48879	2.33987	0.846088	4.54248	2.57054	2.8498	4.01712	0.883818	0.994607	1.30084	0.169703	0.166981	0.285404	0.740536	1.84508	0.624502	1.02472	0.312443	1.31229	20.7238	48.3438	127.814	111.584
EmuJ_000020400.1		0	1.34559	0.39784	3.84388	0.26306	2.01381	0	0.273708	0.293897	0.470015	0.272382	0.281565	1.01369	0.278853	0	0	0	0	0	0	0	0	0	0.290464	0	0	2.92927	0
EmuJ_000021600.1		0	0	0	0	0	0.295791	0	0.281418	0	0	0	0	0	0	0	0	0	0	0	0	0	0	0	0	0	0	0	0.572341
EmuJ_000021800.1		1.2895	0.177949	1.05226	0.903715	1.53071	0.913093	0.452641	1.1583	0.621869	0	0.288172	0	0.53623	0.590037	0.34046	0	0	0	0	0	0	0	1.56391	0.153651	1.68259	3.21998	1.93693	0.294465
EmuJ_000021900.1		0	0	0	0	0	0	0	0	0	0	0	0	0	0	0	0	0	0	0	0	0	0	0	0	0	0	0	0
EmuJ_000022600.1		33.228	36.0749	42.7924	30.0745	29.06	20.7224	18.7946	27.8492	33.7956	42.2056	34.4888	34.2874	27.5043	38.3707	39.9151	27.8936	28.2401	25.7171	18.5542	17.0433	22.0565	34.1811	25.041	53.7603	24.2472	27.9198	2.83854	10.7884
EmuJ_000023400.1		0	0	0	0	0	0	0	0	0	0	0	0	0	0	0	0	0	0	0	0	0	0	0	0	0	0	0	0
EmuJ_000023800.1	Hypothetical transcript [Source:UniProtKB/TrEMBL;Acc:A0A087VWP9]	0	0	0	0	0	0	0	0	0	0	0	0	0	0	0	0	0	0	0	0	0	0	0	0	0	0	0	0
EmuJ_000023900.1		1.24152	1.14219	2.02621	2.90029	3.79602	3.17459	0.363166	0.464667	0.498942	0.398966	1.15604	1.19501	0.573641	0	0.273159	0.3029	0.894126	1.01883	0.88118	0.79038	0.318475	0	0.278837	0	1.61998	0.516695	0	2.36257
EmuJ_000024000.1		0	0	0	0	0	0	0	0	0	0	0	0	0	0	0	0	0	0	0	0	0	0	0	0	0	0	0.694275	0
EmuJ_000024100.1		7.07091	6.17991	3.26966	7.84616	9.66529	6.81494	7.23926	12.306	25.5749	4.09006	3.29203	4.21974	1.96026	2.02215	1.86689	0.862563	3.05542	2.12762	0.836441	1.35045	1.81383	0.925945	0.476423	1.26381	26.1415	26.7791	0.354034	2.96025
EmuJ_000024200.1	Glycosyltransferase 14 family member [Source:UniProtKB/TrEMBL;Acc:A0A087VWI9]	0	0	0	0	0	0	0	0	0	0	0	0	0	0	0	0	0	0	0	0	0	0	0	0	0.654078	3.75513	0.752946	0
EmuJ_000024300.1	Expressed protein [Source:UniProtKB/TrEMBL;Acc:A0A077RC70]	0	0	0	0	0	0	0	0	0	0	0	0	0	0	0	0	0	0	0	0	0	0	0	0	0	0	0	0
EmuJ_000024600.1		0	0	0	0	0	0	0	0.190292	0	0.326772	0	0	0	0	0	0	0	0	0	0	0	0	0	0	0	0	0	0
EmuJ_000025000.1	Oocyte zinc finger protein XlCOF6 [Source:UniProtKB/TrEMBL;Acc:A0A087VWL5]	0.376616	0.389794	0.153663	0.164964	0.406421	0.111117	0.16525	0.105718	0.227032	0	0.105206	0.43501	0.261022	0.107705	0	0.137828	0.135617	0	0.133653	0.239763	0.289829	0.184944	0.380634	0.11219	4.42281	1.64577	0	0
EmuJ_000025100.1	O phospho L seryl tRNASec:L selenocysteinyl tRNA [Source:UniProtKB/TrEMBL;Acc:A0A087VWJ1]	90.4342	98.6307	111.408	85.8677	97.591	78.8404	125.441	83.5259	86.1697	57.9351	36.1821	40.7715	59.8467	54.0609	63.9283	14.5193	14.7067	23.9397	20.7053	21.9147	25.1439	79.6503	71.5468	68.4781	144.648	109.268	75.3686	12.6572
EmuJ_000025200.1	Programmed cell death protein [Source:UniProtKB/TrEMBL;Acc:A0A087VWY5]	493.573	501.039	403.89	367.854	490.505	404.883	580.823	574.948	341.11	700.584	664.029	567.552	691.811	616.843	534.118	525.633	512.434	530.696	673.809	648.99	588.967	480.962	601.358	360.631	480.955	439.19	949.418	669.08
EmuJ_000025300.1	Expressed protein [Source:UniProtKB/TrEMBL;Acc:A0A087VWQ6]	0	0	0	0	0.859854	0	0	0	0	0	0	0	0	0	0.350623	0	0	0	0	0.676345	0	0.521708	0	0	0.693128	0	0	0.60651
EmuJ_000025400.1	Zinc finger protein [Source:UniProtKB/TrEMBL;Acc:A0A087VWV5]	0	0	0	0	0	0	0	0	0	0	0	0	0	0	0	0	0	0	0	0	0	0	0	0	0	0	0	0
EmuJ_000025500.1	Metazoa galactosyltransferase [Source:UniProtKB/TrEMBL;Acc:A0A087VWL7]	0	0	0	0	0	0	0	0	0.186561	0	0	0	0	0	0	0	0.222884	0	0	0	0	0	0	0	2.01911	1.54559	0	0
EmuJ_000025600.1		3.71838	8.0635	7.91077	17.5668	12.6828	23.9006	15.7327	9.2448	13.7693	5.88921	3.4129	3.14449	4.41789	2.81038	3.41857	2.04118	2.19973	2.72448	5.18406	6.76345	4.59888	4.8258	2.68432	12.5799	24.7793	19.3992	5.18634	8.03626
EmuJ_000025800.1	Methionyl aminopeptidase 1 M24 family [Source:UniProtKB/TrEMBL;Acc:A0A087VWZ0]	0.835451	0.230582	0.136349	0.585505	0.27047	0	0.14663	0.281418	0.201451	0.161085	0.0933515	0	0	0	0.330869	0.122298	0.120336	0	0.355782	0.425494	0.385759	0	0.225164	0.0995488	0.654078	0.834474	0	0.572341
EmuJ_000025900.1	Methionine aminopeptidase 1 [Source:UniProtKB/TrEMBL;Acc:A0A087VWQ9]	0	0	0	0	0	0	0	0	0	0	0	0	0	0	0	0	0	0	0	0	0	0	0	0	0	0	0	0.296614
EmuJ_000026000.1	Histone H3 [Source:UniProtKB/TrEMBL;Acc:A0A087VWW0]	0.223838	0	0.182656	0.392178	0.120776	0.264165	0	0.25133	0.269868	0	0	0	0	0.128027	0.295493	0	0	0	0	0	0	0	0.301635	0.266716	0	0	0	0
EmuJ_000026200.1		0	0	0	0	0	0	0	0	0	0	0	0	0	0	0	0	0	0	0	0	0	0	0	0	0	0	0	0
EmuJ_000026400.1	Expressed protein [Source:UniProtKB/TrEMBL;Acc:A0A087VWZ5]	0	0	0	1.17653	0	0	0	0	0	0	0	0	0	0	0	0	0	0	0	0	0	0	0	0	0	0	0	0
EmuJ_000026800.1	BRK domain containing protein [Source:UniProtKB/TrEMBL;Acc:A0A087VWW4]	0	0	0	0	0	0	0	0	0	0	0	0	0	0	0	0	0	0	0	0	0	0	0	0	0	0	0	0
1	Expressed protein [Source:UniProtKB/TrEMBL;Acc:A0A087VWJ9]	0	0	0	0	0	0	0	0	0	0	0	0	0	0	0	0	0	0	0	0	0	0.453954	0	0	0	0	76.3702	0
EmuJ_000028700.1	Non capsid protein NS 1 [Source:UniProtKB/TrEMBL;Acc:A0A087VWK1]	0	0	0	0	0	0	0	0	0	0	0	0	0	0	0	0	0	0	0	0	0	0	0	0	0	0	0	0
EmuJ_000031300.1	Histone H4 [Source:UniProtKB/TrEMBL;Acc:U6HLD5]	0.342214	0	0	0	0	0	0	0.192122	0	0	0	0.197637	0	0	0	0	0	0	0	0	0.263355	0	0	0	0	0	6.68239	1.56293
EmuJ_000032300.1	Diagnostic antigen gp50 [Source:UniProtKB/TrEMBL;Acc:A0A087VX15]	0.121055	0	0.197567	1.48467	2.48207	6.85752	1.06232	11.1457	1.97031	0	0.202897	0	0.0838999	0	0	0	0	0	0	0.0770665	0	0.118893	0	0	0	0.151142	0.181834	0.82931
EmuJ_000032400.1	PIM1 peptidase S16 family [Source:UniProtKB/TrEMBL;Acc:A0A087VWS4]	0	0	0	0	0	0	0	0	0	0	0	0	0	0	0	0	0	0	0	0	0	0	0	0	0	0	0	0
EmuJ_000032800.1	Hypothetical transcript [Source:UniProtKB/TrEMBL;Acc:A0A087VWY0]	0	0	0	0	0	0	0	0	0	0	0	0	0	0	0	0	0	0	0	0	0	0	0	0	0	0	0	0
EmuJ_000032900.1	Heat shock 70 kDa protein 1 [Source:UniProtKB/TrEMBL;Acc:A0A087VWN6]	0	0	0	0	0	0	0	0	0	0	0	0	0	0	0	0	0	0	0	0	0	0	0	0	0	0	0	0
EmuJ_000033000.1		5.45334	4.65395	6.90925	0.502874	0.774331	1.77832	0.503746	0.563971	5.88268	0.553404	0.801769	1.2432	2.28762	0.984981	2.93646	0.315114	0.206707	0.235535	0.305571	0.456806	0.883512	0.281891	1.06363	1.28249	0.561769	0.358353	0.646683	0.163856
EmuJ_000033100.1		0	0.0511605	0.181514	0.0649545	0	0	0.45547	0.0832529	0	0	0.0414247	0	0.462498	0	0.0489411	0.162809	0.0533992	0.0608466	0.315756	4.3899	0.456481	0	0	0	0	0	0	0
EmuJ_000033300.1		1.70005	5.48262	5.24752	1.19791	0.717884	0.937746	1.03783	1.16191	4.41121	2.13776	1.03239	1.17392	1.9723	0.866674	1.90276	0.568056	0.346013	0.303285	0.682007	0.705843	0.568824	1.19782	0.846645	1.05689	0.771581	0.507573	0.166539	0.210987
EmuJ_000033400.1	DEAD box ATP dependent RNA helicase [Source:UniProtKB/TrEMBL;Acc:A0A087VWY6]	0	0	0	0	0	0	0	0	0	0	0	0	0	0	0	0	0	0	0	0	0	0	0	0	0	0	0	0
EmuJ_000033500.1	Hypothetical transcript [Source:UniProtKB/TrEMBL;Acc:A0A087VWP0]	0.559121	0.756742	1.03534	0.414453	0.545353	0.444133	0.547272	0.374261	0.596318	0.207318	0.0720865	0.211131	0.268277	0.110699	0.198721	0.0157398	0.0309748	0.0705895	0.0915789	0.123213	0.215139	0.253446	0.289788	0.358737	0.252541	0.241644	0.0969048	0.0491072
EmuJ_000033800.1		0	0	0	0	0	0	0	0	0	0	0	0	0	0	0	0	0	0	0	0	0	0	0.0918773	0	0	0	0.204824	0
EmuJ_000034800.1	Non capsid protein NS 1 [Source:UniProtKB/TrEMBL;Acc:A0A087VWP3]	162.792	43.7869	47.405	28.9511	75.5943	49.6694	19.5821	47.4674	23.3275	1.45232	1.31507	0.489387	10.8324	12.4399	9.69499	0.413483	0.678085	0.231797	20.9836	27.6926	25.3601	12.8536	74.0968	16.0432	67.0794	43.3777	22.7696	6.45019
EmuJ_000034900.1		71.5146	50.4975	70.356	31.0318	23.6211	54.9185	15.1029	15.1966	22.2603	2.73844	1.21357	1.15799	16.676	13.4753	12.2422	0.366893	0.361009	0.548477	29.2927	33.0822	33.561	14.2772	25.5561	16.4256	46.8756	24.8256	3.51375	6.67731
EmuJ_000035100.1	Expressed protein [Source:UniProtKB/TrEMBL;Acc:A0A087VWT5]	264.847	225.797	192.735	460.384	479.586	491.481	302.993	294.521	245.194	23.6167	12.3951	9.34284	175.549	110.506	105.865	37.89	36.6166	35.2752	134.176	135.651	117.381	121.206	141.077	74.0759	19.9027	42.1274	12.4969	147.768
EmuJ_000035200.1	RNA directed DNA polymerase (Reverse transcriptase) [Source:UniProtKB/TrEMBL;Acc:A0A087VWZ7]	0.928441	1.70831	1.38898	0.948901	1.58637	1.0044	0.543169	0.434363	1.95889	0	0.0864516	0.268099	0.53623	0.885056	0.714965	0.226517	0	0	0.109828	0.197022	0.119082	0.303952	0.208521	0.829718	0.605733	0.772795	0	0
EmuJ_000035500.1	Expressed protein [Source:UniProtKB/TrEMBL;Acc:A0A087VWM3]	0	0	0	0.43303	0.266714	0	0	0	0	0.953085	0	0.285476	0	0.282726	0	0	0	0	0	0	0	0	0.66611	0	0	0	150.725	0
EmuJ_000035600.1		0	0	0	0	0.573236	0.6269	0	0.298219	0.640433	0	0	0	0	0	0	0	0	0	0	0	0	0	0	0	0	0.66322	0	0.60651
EmuJ_000036000.1	Cytoplasmic antigen 1 [Source:UniProtKB/TrEMBL;Acc:U6HK62]	0.237268	0.49114	1.93615	1.24713	0.512091	0.700038	1.66572	1.19884	1.00121	1.60118	1.06047	0.685141	1.15111	0.94996	0.469834	0	0	0	0	0	0	1.39818	0.639466	0.282719	0	0	0.356394	0
EmuJ_000036200.1	Testis specific protein pbs13 [Source:UniProtKB/TrEMBL;Acc:A0A087VWU0]	0.757239	0.52249	0.617921	0	0	0	0	0	0	0.730023	0	0	0	0	0	0	0.545353	0	0	0.482076	0.582742	0	1.02042	0	0.988076	0	0	0
EmuJ_000036300.1	Actin cytoplasmic type 5 [Source:UniProtKB/TrEMBL;Acc:A0A087VX00]	6377.88	4535.6	5293.59	5653.53	3607.71	2911.96	5615.95	5364.05	3489.78	3313.87	1554.09	1551.22	4997.55	6792.44	6673.38	4364.55	4043.5	3922.83	3817.54	4381.82	4323.4	4752.97	4495.71	2960.32	2054.49	2550.19	4683.81	2994.43
EmuJ_000036900.1	Transcription factor ovo 2 [Source:UniProtKB/TrEMBL;Acc:A0A087VX38]	0.116689	0	0	0.204447	0.188886	0.0688562	0	0.0655105	0.140685	0.112495	0.130386	0	0	0	0	0.0854079	0	0.0957586	0	0	0	0	0	0.069521	0.304522	0	1.40221	0.7994
EmuJ_000037000.1		0	0	0	0	0	0.179497	0	0.170775	0.183372	0	0	0	0	0	0	0	0	0	0	0	0.234093	0	0	0	0	0	1.82766	1.04195
EmuJ_000037500.1	Histone H2B [Source:UniProtKB/TrEMBL;Acc:A0A077R436]	3.75953	4.66929	8.99902	4.83042	1.48759	6.21161	7.91803	3.93986	6.49678	0.724882	1.82035	0.723741	3.99529	2.15031	1.32348	0.366893	0.722017	0.617036	9.42822	14.52	6.75078	2.46158	2.70197	5.97293	1.6352	5.00684	36.1414	8.58511
EmuJ_000037800.1	Expressed protein [Source:UniProtKB/TrEMBL;Acc:A0A087VWN0]	1.597	5.98184	2.42019	6.9951	3.20057	2.55783	1.40145	2.81779	3.43822	2.41937	0.637303	0.790548	0.316238	0.391467	0.301176	0	0.657221	0.18722	0	0.435722	0.35114	0.896268	0.922306	0.951457	0.297689	0.284844	199.101	1.82342
EmuJ_000038000.1	Expressed protein [Source:UniProtKB/TrEMBL;Acc:A0A087VX40]	0	0.488697	0	0.465346	0.334388	0.104483	0.0776921	0.248516	0.160108	0.256053	0	0.0511299	0.184079	0.0506375	0	0	0.382561	0.0726527	0.0628371	0.225448	0.136263	0	0.0596517	0	0.693128	0	149.872	0.101085
EmuJ_000038300.1	Leucine rich repeat protein SHOC 2 [Source:UniProtKB/TrEMBL;Acc:A0A087VWU7]	0	0.755601	0.446804	0.719496	2.3635	3.39249	0.960992	0.922186	1.65035	0.263931	1.37658	0.948657	0.189743	0.626347	0.542116	0.80152	0.591499	0	0.388623	0.348578	0	0.537761	0.553384	0.489321	0.357227	0.341813	0	0
EmuJ_000038400.1		0.641265	0.995555	0.654106	0.140442	0.259505	0.0945998	0.9848	4.77017	0.483209	0	0.447835	0.185173	0	0.275085	0.105819	0.11734	0.461831	0	0.113786	0.102061	0	0.157452	0.216036	0.573078	0	0.600483	19.7462	9.70143
EmuJ_000039100.1		4.46739	4.00721	2.18729	4.17448	3.6157	4.56929	2.09086	1.67202	1.61582	4.45039	6.73888	7.56809	1.85773	2.12932	1.76925	0.871947	1.07245	0.244405	0.42277	0.853214	0.572989	0.292506	0.501673	0.798473	5.82923	5.20586	19.6837	1.70026
EmuJ_000039600.1	Glycosyltransferase family member [Source:UniProtKB/TrEMBL;Acc:A0A087VX45]	0	0.0551843	0.130527	0	0	0.330355	0.210554	0.0449004	0.0482124	0	0	0	0	0	0	0	0	0.0656323	0	0	0	0.0785493	0	0	2.92204	12.7815	4.80532	8.76646
EmuJ_000039900.1	Beta 13 n galactosyltransferase [Source:UniProtKB/TrEMBL;Acc:A0A087VWV1]	0	0.0475911	0	0.120846	0	0.1221	0.181583	0	0	0	0	0	0	0	0	0	0	0.0566015	0	0	0.0530792	0	0.0464728	0.0410928	7.82992	48.1387	15.2296	7.56022
EmuJ_000040000.1	Ribosomal protein L24 [Source:UniProtKB/TrEMBL;Acc:A0A087VX14]	499.142	496.901	587.479	390.112	292.2	472.137	480.051	455.363	510.67	285.926	297.767	290.424	493.331	331.606	266.239	351.024	383.999	385.632	598.612	547.977	514.471	352.134	426.459	214.395	276.917	258.111	498.292	305.273
EmuJ_000040100.1	Transcription elongation factor b polypeptide 1 [Source:UniProtKB/TrEMBL;Acc:A0A087VWR0]	129.608	127.287	119.315	148.616	157.148	182.885	153.559	133.704	179.324	160.69	208.615	177.28	184.177	146.904	150.934	234.445	208.684	223.672	213.451	211.848	199.482	112.437	147.677	102.309	199.303	159.969	148.795	181.847
EmuJ_000040200.1	BTB:POZ domain containing protein 10 [Source:UniProtKB/TrEMBL;Acc:A0A087VWN7]	71.6936	82.0169	80.5766	62.9343	63.0093	74.9856	76.7458	96.9403	90.5906	105.795	92.2521	111.831	60.3581	44.3603	58.9591	65.6198	58.1001	68.3087	54.1111	52.6654	54.2418	128.586	88.4369	143.689	50.3135	60.8188	8.0932	7.95147
EmuJ_000040300.1	Tubulin tyrosine ligase protein 12 [Source:UniProtKB/TrEMBL;Acc:A0A087VWV6]	56.9444	60.3401	64.7228	54.9329	48.6486	56.8031	74.6599	64.8897	67.4284	27.4489	24.05	24.6651	32.184	32.9578	38.7054	19.1029	18.7965	19.4709	38.9734	36.2521	34.9534	25.6333	33.572	65.6311	143.299	116.379	108.446	53.0205
EmuJ_000040350.1	Apoptosis protein 3 [Source:UniProtKB/TrEMBL;Acc:A0A087VX52]	304.057	362.334	320.303	268.462	294.975	327.739	258.116	279.634	256.319	236.054	206.008	222.144	233.502	181.739	182.738	239.83	258.534	251.063	226.373	218.515	230.304	271.401	256.055	281.155	282.433	244.183	135.447	113.312
EmuJ_000040400.1	Krueppel factor 10 [Source:UniProtKB/TrEMBL;Acc:A0A087VX18]	94.9305	142.825	255.299	348.573	278.844	380.528	197.662	148.624	75.2797	148.256	157.009	357.789	188.354	94.0133	326.126	125.557	112.057	120.198	161.697	173.146	184.647	231.205	250.218	127.638	648.427	149.655	104.721	475.388
EmuJ_000040500.1	Expressed protein [Source:UniProtKB/TrEMBL;Acc:A0A087VWR4]	5.01914	7.55601	19.7339	17.5877	6.15494	22.8859	14.8153	6.14791	6.87644	3.51908	2.29429	2.10813	2.21367	2.87076	3.91529	3.33967	4.27194	2.99553	6.1532	5.22867	7.02279	8.51454	10.7602	3.53398	17.266	18.23	32.2126	26.0488
EmuJ_000040600.1		53.9702	49.6328	51.1308	42.376	44.6276	54.0311	58.7254	49.811	49.8087	40.5128	53.257	52.8331	44.4693	51.7508	46.432	19.6288	16.1852	17.4827	33.6807	37.3371	33.4324	40.2879	47.2281	32.2538	47.2026	41.2021	31.3727	19.8411
EmuJ_000040700.1	Adrenodoxin mitochondrial [Source:UniProtKB/TrEMBL;Acc:A0A087VX56]	49.2413	42.3861	31.8272	26.053	26.1745	26.3234	37.6498	39.6877	30.4184	60.8669	70.1383	66.027	45.6162	61.4871	54.224	24.2652	30.5473	28.8063	43.2543	38.4868	42.3965	30.8844	51.7376	23.8181	60.7531	47.7836	24.1665	13.9165
EmuJ_000040800.1	Coiled coil domain containing protein 51 [Source:UniProtKB/TrEMBL;Acc:A0A087VWW2]	97.0547	94.0016	95.5724	101.213	128.441	130.494	96.199	98.8363	84.7357	44.8996	46.081	43.4872	63.8988	62.881	58.6944	51.4804	47.3843	47.1462	66.8616	64.5438	66.1559	66.9009	81.6884	55.8097	95.6352	95.3324	34.8992	29.7838
EmuJ_000040900.1	Tubulin alpha 1 chain [Source:UniProtKB/TrEMBL;Acc:A0A087VX24]	12.3106	14.3748	17.8375	10.2314	11.5391	13.7835	12.1189	13.0694	15.2227	6.31445	5.73149	7.74772	7.27417	6.09334	6.25057	7.68198	9.49108	7.83586	11.146	12.9113	11.5993	7.75043	10.2619	7.52245	13.4891	11.4291	80.3665	132.36
EmuJ_000041100.1	Tubulin beta chain [Source:UniProtKB/TrEMBL;Acc:A0A087VWR6]	3.67899	4.9114	5.28635	7.28658	8.58759	10.6186	5.75515	5.02885	6.41224	2.46731	2.50224	2.26328	3.2704	2.24148	2.37557	3.10251	4.26234	3.74104	4.25739	4.12419	4.06217	4.71296	3.4488	3.66899	6.99202	6.89003	83.3723	133.232
EmuJ_000041200.1	Annexin [Source:UniProtKB/TrEMBL;Acc:A0A087VWP5]	236.486	253.732	471.5	243.529	78.1892	332.047	217.015	77.461	88.9532	571.589	730.917	563.563	324.623	432.906	398.484	533.901	612.662	515.254	400.042	337.981	465.768	627.778	588.093	498.626	459.472	454.289	757.159	1697.29
EmuJ_000041300.1	Annexin [Source:UniProtKB/TrEMBL;Acc:A0A087VX61]	294.691	251.931	211.781	505.8	297.768	253.469	534.523	797.483	102.167	773.032	847.939	796.539	444.072	654.283	537.762	782.424	754.897	825.784	585.024	489.253	422.218	956.404	959.56	543.126	284.093	278.259	241.21	314.196
EmuJ_000041350.1		22.7172	22.9895	24.0989	74.2969	33.0952	44.6833	44.5226	73.546	29.6711	57.6718	92.2273	98.398	36.7374	40.7126	33.4882	65.9549	62.7156	63.3841	48.9086	51.1	51.2813	55.0346	55.1029	44.2124	31.6184	33.0904	3.41229	33.7194
EmuJ_000041400.1	DDB1 and CUL4 associated factor 12 [Source:UniProtKB/TrEMBL;Acc:A0A087VWR9]	61.5329	61.0881	73.2058	57.3575	49.4845	56.1303	43.7251	54.9221	61.101	47.4117	47.3598	49.3981	46.8053	37.4825	45.7797	37.6748	36.6892	38.1373	46.972	46.3263	47.8966	43.2164	46.1763	37.0455	66.6273	62.5773	15.7285	15.5156
EmuJ_000041450.1	Oligodendrocyte transcription factor 2 [Source:UniProtKB/TrEMBL;Acc:A0A087VX29]	60.4303	64.4532	64.387	58.6076	54.006	64.9126	64.2047	61.5241	65.3702	49.6051	41.1089	40.0235	46.8014	42.3243	43.6767	32.2371	34.1254	37.0861	55.0398	55.2818	51.4847	47.8701	48.4522	43.7136	59.2411	37.9202	11.6011	6.79256
EmuJ_000041500.1	Wd40 repeat [Source:UniProtKB/TrEMBL;Acc:A0A087VWQ0]	38.378	41.2276	49.2126	43.3889	33.6436	55.2171	56.8378	59.9421	62.0108	28.1297	23.9333	20.2322	29.3036	23.4921	23.7984	17.4796	16.0616	18.2254	22.8202	23.959	25.8156	29.7523	30.6167	38.5324	30.313	29.7012	35.7325	22.7053
EmuJ_000041600.1	Myosin regulatory light chain 2 smooth muscle [Source:UniProtKB/TrEMBL;Acc:A0A087VX66]	721.143	711.059	516.435	538.827	573.155	503.924	568.983	709.908	358.885	2279.48	2371.2	2202.87	1791.62	1721.11	1656.17	1266.23	1277.39	1193.41	1251.77	1202.87	1174.74	1000.7	1194.84	1130.52	545.09	498.472	899.543	742.314
EmuJ_000041700.1	ADP ribosylation factor protein 2 binding [Source:UniProtKB/TrEMBL;Acc:A0A087VWX0]	71.1805	104.163	73.8158	132.247	137.944	226.812	169.955	178.827	203.103	191.57	178.623	189.099	107.916	160.815	145.257	37.3375	43.3601	41.6191	51.9945	58.7209	58.4296	85.9296	60.3496	117.682	360.294	304.755	115.828	53.1657
EmuJ_000041800.1	Tubulin tyrosine ligase protein 12 [Source:UniProtKB/TrEMBL;Acc:A0A087VX34]	93.2029	97.0055	106.874	88.3012	73.4264	81.7641	73.5713	82.5092	104.282	98.9799	108.555	122.097	86.2101	79.485	82.4048	54.4703	57.2063	53.8012	69.7089	72.5171	71.7643	67.7211	66.755	95.7342	74.6468	65.0418	21.7487	18.6707
EmuJ_000042000.1		3.00763	2.76699	3.27237	5.26955	6.22082	2.66212	2.63934	2.81418	1.2087	10.6316	10.362	15.0538	7.29574	6.881	9.59521	4.40272	5.41513	4.52493	7.47142	10.531	6.94366	1.47695	4.72844	6.27157	11.1193	3.75513	12.8001	2.28936
EmuJ_000042100.1	Expressed conserved protein [Source:UniProtKB/TrEMBL;Acc:A0A087VWQ4]	85.8536	71.7323	69.5486	74.39	82.204	29.8437	111.231	115.502	19.7607	406.616	314.479	298.577	194.736	346.414	270.361	374.746	397.74	400.435	419.236	307.268	352.211	204.821	226.127	301.132	85.1392	147.729	82.0645	188.923
EmuJ_000042200.1	Tubulin alpha chain [Source:UniProtKB/TrEMBL;Acc:A0A087VX71]	4.89267	13.3403	4.57207	24.6107	64.4229	38.8824	9.00264	17.1896	10.5608	2.89095	0.881768	0.865921	1.64079	1.57976	1.19803	0.981907	0.966158	1.03615	1.23222	2.05978	1.76115	0.775043	1.48878	2.06867	0.720791	0.886744	97.9097	136.325
EmuJ_000042300.1	Ubiquitin carboxyl terminal hydrolase 22 [Source:UniProtKB/TrEMBL;Acc:A0A087VWX5]	38.1025	39.3325	49.1034	39.3002	44.5067	42.6023	24.9858	45.2672	47.0196	22.0283	15.2387	18.4125	18.8212	15.7034	21.1623	22.8534	21.5392	23.9051	28.3172	27.8364	26.2841	24.9675	19.587	20.4912	33.2492	30.1715	6.10962	13.2494
EmuJ_000042400.1		30.3564	37.5578	48.9733	47.0729	46.3141	39.1198	50.8289	47.9928	41.4366	21.5285	19.6889	21.5618	18.1372	18.161	23.0311	25.5386	32.4164	26.9157	34.6713	33.5421	29.8055	33.241	27.7415	25.1536	56.9112	50.9704	35.6394	19.9197
EmuJ_000042500.1	Tubulin alpha chain [Source:UniProtKB/TrEMBL;Acc:A0A087VWS5]	2.36742	3.92041	3.73493	5.59963	7.40885	3.63213	4.77833	8.94923	4.04353	2.28233	1.41083	1.32167	3.00812	2.57274	3.59408	2.54141	2.38698	2.52561	3.52863	3.66741	3.58302	1.8601	1.64829	2.63286	3.19208	0.886744	28.9225	43.1591
EmuJ_000042600.1	Tubulin alpha 3 chain [Source:UniProtKB/TrEMBL;Acc:A0A087VWQ7]	0.708655	1.08659	0.578276	4.69052	5.99044	4.27457	1.86564	2.87333	1.18664	0.910913	1.14376	0.954954	0.982297	1.17094	0.831565	0.40342	0.737192	0.387695	0.950063	1.30331	1.09071	1.39199	0.742742	1.21969	0.41097	0.0983091	71.4366	125.774
EmuJ_000042700.1	Tubulin alpha chain [Source:UniProtKB/TrEMBL;Acc:A0A087VX76]	0.237797	0.437542	0.258729	2.15261	0.940924	1.82415	0.486917	0.400504	0.573394	0.0764166	0.265709	0.228889	0.219747	0.0453369	0.0523201	0.290082	0.228344	0.130095	0.450076	0.403698	0.182999	0.233549	0.0534075	0.0944494	0.103429	0.098966	10.2394	9.41239
EmuJ_000042800.1	Transmembrane 9 superfamily member [Source:UniProtKB/TrEMBL;Acc:A0A087VWY3]	193.522	189.695	185.096	197.444	299.015	186.917	183.806	269.166	163.699	303.12	262.823	277.031	208.166	214.291	239.957	189.43	175.481	195.86	172.215	167.788	174.095	237.123	219.992	276.797	134.377	142.314	103.306	93.9025
EmuJ_000042900.1	Microtubule associated protein 2 [Source:UniProtKB/TrEMBL;Acc:A0A087VX43]	102.347	113.836	120.025	87.9858	90.9178	119.718	120.341	98.0973	123.03	225.251	166.935	184.466	138.453	109.372	122.966	175.65	185.431	193.472	152.562	147.85	150.407	207.159	171.653	281.161	216.718	184.521	154.186	151.18
EmuJ_000043000.1	Sperm associated antigen 1 [Source:UniProtKB/TrEMBL;Acc:A0A087VWS9]	31.3957	18.5055	13.7432	20.5999	35.0119	32.5143	30.0053	44.6354	31.4921	4.16634	6.39124	6.4232	8.98567	10.578	9.77423	20.1418	19.4526	18.0975	54.6258	61.7014	46.9524	6.86605	15.587	10.4884	22.6393	15.3145	26.9205	17.6332
EmuJ_000043100.1	WD repeat containing protein 48 [Source:UniProtKB/TrEMBL;Acc:A0A087VWR1]	105.315	102.245	110.767	94.3983	103.643	111.046	76.8857	85.6692	119.556	82.247	58.3662	72.4279	72.1123	53.066	62.9132	65.1922	58.2629	65.2327	85.5125	87.402	82.528	67.6032	75.7046	67.1923	112.607	97.0786	16.8559	13.7777
EmuJ_000043200.1		22.7594	24.557	29.2916	24.7552	25.4672	22.6236	22.7875	28.4703	20.6258	38.7288	35.1595	31.9341	30.0657	28.6561	23.895	29.4034	30.3619	28.705	31.1149	29.0756	27.2713	25.5032	31.0813	29.8493	33.285	55.6877	22.2555	24.7654
EmuJ_000043300.1	Expressed protein [Source:UniProtKB/TrEMBL;Acc:A0A087VWY8]	44.2708	136.561	49.5844	24.7144	18.735	65.0523	58.6557	21.199	68.2881	40.5875	26.431	16.293	71.894	74.9707	67.6103	15.8838	20.0052	13.8908	90.5682	96.9854	77.1565	31.5442	42.696	67.4904	35.1128	25.4693	26.7296	6.93789
EmuJ_000043400.1	Pancreatic hormone [Source:UniProtKB/TrEMBL;Acc:A0A087VX47], Neuropeptide [Source: Koziol et. al. 2016]	1.16055	1.60154	2.52542	0.677786	0.626198	1.14137	0.678962	1.95463	3.49802	2.98357	0.216129	0	1.60869	0.442528	2.04276	0.566291	1.39302	1.26984	2.74571	1.72395	1.78623	0.379939	1.56391	0.921908	18.6768	12.0749	2.90539	0.441698
EmuJ_000043500.1	7TM GPCR rhodopsin [Source:UniProtKB/TrEMBL;Acc:A0A087VWT2]	0.630423	1.30496	1.59008	0.602477	0.9277	2.43492	3.62113	2.73488	12.1265	0.607764	0.224134	0.330986	0.714973	0.721156	1.02138	0.880898	1.89864	1.22281	0.894897	0.729712	1.19082	1.18203	1.15845	1.70724	24.8276	23.0407	1.63563	9.94638
EmuJ_000043600.1	50S ribosomal protein L1 [Source:UniProtKB/TrEMBL;Acc:A0A087VWR3]	69.1272	65.6428	74.6004	67.3243	85.0964	63.5227	79.7967	76.9037	61.5933	114.056	153.718	119.768	91.8219	115.035	107.649	67.1989	67.7407	61.1408	57.5301	65.7941	61.023	88.6345	86.9603	87.1457	95.1756	77.2742	172.274	65.4198
EmuJ_000043700.1		1.34303	1.11202	0.438374	0.35296	0.434794	0.713247	1.29643	1.65877	1.37633	0	0.150067	0	0.372325	0.614529	0.44324	0.393199	0.870508	0.661277	0.571936	0.940503	0.413417	1.18713	0.723923	0.640117	6.13353	5.86887	5.64851	6.5938
EmuJ_000043900.1	Glutamate receptor 4 [Source:UniProtKB/TrEMBL;Acc:A0A087VWZ2]	26.8964	1.96831	1.77357	3.09402	15.3187	6.25225	7.15242	18.6842	10.4816	0.916708	0.834819	0.784513	2.16538	2.48626	2.4209	6.46264	6.35899	6.68849	13.9801	15.3933	14.3217	1.33414	13.6375	1.61862	22.8653	14.077	3.26468	2.3265
EmuJ_000044000.1	Glutamate receptor 2 [Source:UniProtKB/TrEMBL;Acc:A0A087VX50]	24.1962	1.67836	1.6715	2.24303	8.28924	3.47501	4.15681	14.4465	6.48265	0.740527	1.00135	0.295744	2.21822	2.41639	1.69005	5.15366	5.2554	5.14789	11.8125	14.8334	12.5122	0.754412	9.40222	1.06782	10.0229	7.03299	0.192299	1.02321
EmuJ_000044100.1	Glutamate receptor 2 [Source:UniProtKB/TrEMBL;Acc:A0A087VWT8]	22.9598	1.87	1.50219	1.52307	7.7531	3.98298	2.19882	12.3731	6.35004	1.08455	0.542807	0.502043	1.41762	1.95958	1.75513	4.45385	4.23511	3.52491	11.7592	12.5658	9.6412	0.652885	6.71852	0.944426	9.54146	7.15058	0.460855	1.51802
EmuJ_000044200.1	Actin [Source:UniProtKB/TrEMBL;Acc:A0A087VWR7]	8.09532	5.28378	11.367	5.43062	3.18745	20.5708	11.2001	3.15269	9.84797	1.19526	0.325965	0.421193	0.960378	1.87712	2.02183	1.01422	1.47067	0.957586	8.54095	8.45016	4.65836	6.16	4.86479	1.95528	84.0289	78.3089	339.926	422.433
EmuJ_000044300.1		1.10873	0.306006	0.452372	0.194256	1.19647	1.04679	0.29189	3.1745	0.868874	0.748216	0.309718	0.128064	0.230529	0.12683	0.292732	0.162302	0.558945	1.09183	0.393466	0.211753	0.255971	0.871139	1.9423	0.264223	0.289343	0.415287	0.832697	1.77229
EmuJ_000044400.1		10.781	3.94346	9.00947	2.84472	6.09743	3.83233	5.8133	14.6574	5.32447	2.7549	2.1045	2.17545	3.42091	2.97172	2.40061	2.37677	2.05801	2.878	3.77986	3.55575	2.6989	6.88883	21.2669	1.39296	0.338975	0.486523	8.38958	10.3815
EmuJ_000044600.1	Eukaryotic translation initiation factor 4E; Eukaryotic translation initiation factor 4E binding protein [Source:UniProtKB/TrEMBL;Acc:R4ZHA7]	504.899	517.362	479.198	339.789	490.989	600.846	427.194	423.489	711.635	252.971	191.93	195.091	465.947	431.105	418.272	212.81	203.75	211.87	275.939	307.221	302.438	254.456	350.758	509.972	214.881	319.335	216.555	188.373
EmuJ_000044800.1		35.3107	32.2713	32.0834	32.1576	38.5073	39.1435	39.8988	49.9517	51.839	19.401	17.9059	21.1461	19.5654	17.905	23.4302	7.56933	8.7899	9.63352	15.2753	13.4641	12.9775	18.0262	16.5725	25.2559	44.1297	37.1073	14.1345	18.5097
EmuJ_000044900.1	Clathrin coat assembly protein ap 1 [Source:UniProtKB/TrEMBL;Acc:A0A087VWU2]	72.4366	79.8536	80.225	90.9669	134.379	91.4168	75.9127	101.314	65.777	107.454	109.712	111.622	91.9918	92.2978	94.796	78.6999	69.4164	74.1499	68.2925	66.32	63.2844	104.534	90.2211	103.575	75.8331	83.2255	88.0504	46.3731
EmuJ_000045000.1	Hippocampus abundant transcript 1 protein [Source:UniProtKB/TrEMBL;Acc:A0A087VWS0]	60.7162	64.248	79.9386	84.8854	89.4776	76.4693	67.1338	79.7236	77.1221	66.1143	47.9261	54.4243	35.2789	25.0227	37.2277	47.988	44.9618	41.1897	38.8978	41.3632	41.9023	72.9282	50.4296	118.911	57.008	61.7081	4.79534	7.42522
EmuJ_000045100.1	Coiled coil domain containing protein 132 [Source:UniProtKB/TrEMBL;Acc:A0A087VX93]	83.8595	93.3678	82.347	65.8314	65.5716	61.1221	68.7109	84.1271	62.151	61.8314	40.3063	42.8427	60.5872	52.3326	54.2512	46.5633	42.0252	44.1138	52.0472	51.3807	47.417	47.7711	44.7876	45.1687	54.5181	52.5823	16.4276	16.7624
EmuJ_000045200.1	Protein dopey 1 [Source:UniProtKB/TrEMBL;Acc:A0A087VX01]	55.1882	57.0432	56.6452	33.996	33.557	24.736	23.4925	30.9541	28.6555	93.1175	38.1156	59.5354	60.0753	30.7347	58.0872	29.5999	27.6866	29.6641	37.992	43.0774	41.0334	32.0373	28.0349	39.2859	17.7364	20.6147	4.18867	3.28762
EmuJ_000045300.1	Insulin IGF relaxin [Source:UniProtKB/TrEMBL;Acc:A0A087VX60]	1.19967	0.919739	1.84913	1.51804	1.36653	1.57312	0.935798	0.523838	2.49097	0.514023	0.148943	0.307929	0	0.152481	0.351936	0.29269	0.863987	1.42203	0.283826	0.594019	0.718061	0.130915	0.718501	0.158831	8.69655	17.1419	58.0643	49.1591
EmuJ_000045400.1	Expressed protein [Source:UniProtKB/TrEMBL;Acc:A0A087VWU6]	15.1719	23.1873	14.579	21.6135	60.9	177.548	55.6208	107.545	170.097	6.69818	5.62452	5.24092	11.7928	13.2194	15.0684	4.25508	3.26778	4.88712	13.1838	13.2696	12.5487	8.4949	9.55377	10.3063	13.8764	11.3302	71.1369	55.6926
EmuJ_000045500.1	2-(3-amino-3-carboxypropyl)histidine synthase subunit 1 [Source:UniProtKB/TrEMBL;Acc:A0A087VWS3]	57.2284	59.5479	65.0384	69.3824	74.154	77.793	64.1507	63.835	64.2628	51.3055	50.9232	50.3724	46.9591	40.0914	40.4763	41.092	39.4101	38.9418	45.8365	47.6553	49.6986	49.0675	51.3374	51.5165	50.255	57.0571	22.0864	19.6504
EmuJ_000045600.1	Expressed conserved protein [Source:UniProtKB/TrEMBL;Acc:A0A087VX98]	90.523	67.5318	65.9765	104.718	99.3567	133.54	101.165	82.0946	90.0156	60.7903	69.5935	63.6735	69.4417	64.3878	56.1758	95.4201	90.2678	103.492	127.126	137.423	142.303	72.9484	82.6266	52.0878	68.6498	163.253	56.9456	62.2794
EmuJ_000045700.1		0.156326	0.323592	0.127565	0.639084	0.955952	1.72191	3.33815	4.47591	5.81125	0.0502358	0.0582251	0.240752	0.036115	0.0298042	0.103185	0	0.150112	0.171048	0.0369846	0.0331736	0.0802017	0.0511778	0	0.0310452	4.89553	4.42406	3.60047	3.80778
EmuJ_000045800.1	Inosine triphosphate pyrophosphatase [Source:UniProtKB/TrEMBL;Acc:A0A087VX64]	78.3479	57.2997	65.0426	50.6645	36.0731	49.5131	67.2361	49.6049	79.5604	18.9426	21.5409	19.4837	47.4489	34.846	41.1105	17.0949	16.7317	17.9498	28.4181	29.3447	29.6713	43.8144	50.6244	22.161	61.1132	35.6412	53.0879	23.4222
EmuJ_000045900.1	Origin recognition complex subunit 3 [Source:UniProtKB/TrEMBL;Acc:A0A087VWV0]	75.9797	66.9171	71.5782	45.5393	26.895	45.8717	21.8084	28.9173	56.6009	4.80996	2.814	2.49724	42.5819	32.3146	41.0242	1.59983	1.74528	2.22265	23.1021	27.2556	28.7784	14.9338	25.3887	30.8575	25.5449	17.7387	2.92634	8.2466
EmuJ_000046000.1	Origin recognition complex subunit 3 [Source:UniProtKB/TrEMBL;Acc:A0A087VWS6]	14.7214	14.6226	19.9336	10.6289	15.8864	13.078	7.09824	7.17489	15.3107	0.623838	0.903812	0.56057	10.9878	8.04998	8.43566	0.355219	0.699044	0.929294	4.36318	8.23911	5.85126	3.49544	7.95699	5.87926	5.91049	2.62575	1.21498	0.36942
EmuJ_000046200.1	Polycystin 2 [Source:UniProtKB/TrEMBL;Acc:A0A0S4MN41]	26.5995	27.4177	31.7032	30.0763	34.2092	43.954	20.8896	21.3668	26.79	3.2335	3.43543	3.17461	13.6247	12.6561	14.3595	10.2288	11.7758	12.1566	15.3415	19.1581	14.7699	10.3399	12.2411	19.5664	34.8297	31.5819	9.30637	11.276
EmuJ_000046400.1		0.60838	0	0	0.79944	0.492395	0.179497	0.266942	0.34155	0.550115	0.879771	0.67979	1.75677	0.843301	0.869926	0.602352	0.890578	1.75259	0.499254	0.431803	0.968272	0.702279	0	0.204957	0.724919	3.17535	0.379793	6.39682	8.68295
EmuJ_000046500.1	Jnk:sapk associated protein [Source:UniProtKB/TrEMBL;Acc:A0A087VWS8]	42.6108	39.6827	70.6883	41.7466	42.6588	40.5312	39.3043	38.8996	37.744	70.1692	56.1615	68.0508	49.6509	43.4661	57.8403	92.704	91.6505	91.7579	62.0123	58.5594	70.0379	74.9466	55.3547	66.1042	46.5143	52.2352	10.5885	10.2736
EmuJ_000046600.1	High temperature induced dauer formation protein [Source:UniProtKB/TrEMBL;Acc:A0A087VXA6]	102.268	100.49	116.782	82.7034	74.5117	79.2962	78.2713	86.9304	103.51	76.1241	70.4652	85.251	73.4795	63.9833	80.7218	64.2417	60.1674	59.3852	74.4638	78.107	76.2694	94.1946	77.2362	81.1914	95.0954	81.6217	24.2079	13.0342
EmuJ_000046700.1	Expressed protein [Source:UniProtKB/TrEMBL;Acc:A0A087VX17]	82.9043	104.873	129.153	67.1247	52.1881	77.3336	91.8595	88.1501	105.253	46.0172	34.8552	36.2722	49.3331	40.2336	31.5065	17.162	18.3944	17.5238	27.3408	21.5913	23.8444	44.8239	49.0884	65.8568	78.1277	81.0299	32.0755	21.9913
EmuJ_000046800.1	Inosine triphosphate pyrophosphatase [Source:UniProtKB/TrEMBL;Acc:A0A087VX74]	22.052	29.9499	30.9784	15.0389	15.8146	19.6011	13.3503	16.3763	27.5122	6.99677	8.18747	6.77081	12.8653	13.0919	15.8454	5.6185	5.72942	4.46686	9.41078	9.06303	10.5259	12.8852	18.7138	12.3066	29.6849	26.3129	8.17611	2.39036
EmuJ_000046900.1		0	0	0	0	0	0	0	0	0	0	0	0	0	0	0	0	0	0	0	0	0	0	0	0	0	0	0	0
EmuJ_000047000.1	Diagnostic antigen gp50 [Source:UniProtKB/TrEMBL;Acc:A0A087VWT3]	0	0	0	0	0	0.117984	0	0	0	0	0	0	0	0	0	0	0	0	0	0	0	0	0	0	0.260896	0.249639	0	0
EmuJ_000047400.1	Hypothetical transcript [Source:UniProtKB/TrEMBL;Acc:A0A087VXB1]	0	0	0	0	0	0	0	0	0	0	0	0	0	0	0	0	0	0	0	0	0	0	0	0	0	0	0	0
EmuJ_000047500.1		1.10529	2.82177	0.631354	0.484133	0.298189	0.130442	0.193989	0.0620519	0.799546	0.106556	0	0	0.153208	0	0.0729556	0.0808988	0.159203	0	0.0784488	0.0703651	0	0	0.0744719	0	0.144222	0	4.15056	0.378598
EmuJ_000047600.1	Non capsid protein NS 1 [Source:UniProtKB/TrEMBL;Acc:A0A077RCS4]	0.145862	1.6103	0	0.127779	0	0	0.128001	0.163776	0.0879283	0	0	0	0	0	0.192555	0	0	0	0	0	0	0	0	0	0	0.182114	0	0
EmuJ_000047700.1	Non capsid protein NS 1 [Source:UniProtKB/TrEMBL;Acc:A0A077RCT5]	0	0	0.106382	0	0	0	0.114404	0	0	0	0	0	0.0903537	0	0	0	0	0	0	0	0.100326	0	0	0	0	0	0	0
EmuJ_000047800.1		0.110529	0.38132	0	0	0	0.065221	0	0.124104	0	0	0	0.063833	0	0	0	0	0	0	0	0	0.0850586	0	0	0	0.144222	0	0.664089	0
EmuJ_000048100.1	Non capsid protein NS 1 [Source:UniProtKB/TrEMBL;Acc:A0A087VWW3]	0	0	0.0672275	0.0721717	0.0444523	0.0486138	0	0.0462516	0.0496632	0	0	0.0475793	0	0	0	0	0	0	0	0	0.0634002	0	0	0	0	0.10286	0	0
EmuJ_000048200.1		0	0.076264	0	0	0	0.065221	0	0	0	0	0	0	0	0	0	0	0	0	0	0	0	0	0	0	0	0	0	0
EmuJ_000048300.1	Non capsid protein NS 1 [Source:UniProtKB/TrEMBL;Acc:A0A077RCT5]	0	0	0	0	0	0	0	0	0	0	0	0	0	0	0	0	0	0	0	0	0	0	0	0	0	0	0	0
EmuJ_000048400.1		0	0	0	0	0	0	0	0	0	0	0	0	0	0	0	0	0	0	0	0	0	0	0	0	0	0	0	0
EmuJ_000048500.1	Non capsid protein NS 1 [Source:UniProtKB/TrEMBL;Acc:A0A077RCT5]	0	0	0	0	0	0	0	0	0	0	0	0	0	0	0	0	0	0	0	0	0	0	0	0	0	0	0	0
EmuJ_000048600.1		0	0	0	0	0	0	0	0	0	0	0	0	0	0	0	0	0	0	0	0	0	0	0	0	0	0	0	0
EmuJ_000048800.1	Charged multivesicular body protein 3 [Source:UniProtKB/TrEMBL;Acc:U6HG08]	0	0	0	0	0	0	0	0	0	0	0	0	0	0	0	0	0	0	0	0	0	0	0	0	0	0	0	0
EmuJ_000049700.1	Diagnostic antigen gp50 [Source:UniProtKB/TrEMBL;Acc:A0A087VWT9]	0.16709	0.230582	0.136349	0.585505	0.721254	0.591582	0	28.2356	2.41741	0.32217	0.0933515	0.0964988	0.231611	0.286708	0.11029	0	0	0	0.711564	2.34022	0	0	0.112582	0	0	0	0.250982	0.38156
EmuJ_000049800.1		0	0	0	0	0.162741	0	0	0	0	0	0	0	0	0	0	0	0	0	0	0	0	0	0	0	0	0	1.81217	0
EmuJ_000049900.1	Expressed protein [Source:UniProtKB/TrEMBL;Acc:A0A087VX26]	0	0.366523	0.433467	0	0.573236	0.6269	0.466153	0.298219	0.640433	0	0	0	0.368158	0	0	0	0	0	0	0	0	0	0	0	13.8626	86.8818	436.45	75.2073
EmuJ_000050000.1		0	0	0	0	0	0	0	0	0	0	0	0	0	0	0	0	0	0	0	0	0	0	0	0	0	0	0	0
EmuJ_000050100.1	Diagnostic antigen gp50 [Source:UniProtKB/TrEMBL;Acc:A0A087VWW7]	0	0	0.122026	0.786004	0.645492	5.55913	0.262456	6.21249	1.17188	0	0	0.0863624	0.103641	0	0	0	0	0	0	0.1904	0	0	0	0	0	0.746819	0.224618	0.512221
EmuJ_000050300.1		0	0	0	0	0	0	0.245923	0	0.168933	0	0	0	0	0	0	0	0	0	0	0	0	0	0	0	0	1.04966	0	0.95991
EmuJ_000050500.1	Hypothetical transcript [Source:UniProtKB/TrEMBL;Acc:U6HG52]	0	0	0	0	0	0	0	0	0	0	0	0	0	0	0	0	0	0	0	0	0	0	0	0	0	0	0	0
EmuJ_000050600.1		9.30464	5.77812	6.45384	6.31714	7.02869	8.78479	6.53223	10.578	20.3327	12.1098	8.83727	10.2099	1.77341	3.32619	1.22832	2.55386	3.51806	2.86337	4.12753	3.55413	3.93827	6.16843	7.52313	2.07881	0.910579	1.16172	4.89169	6.9055
EmuJ_000051400.1	Cytoplasmic antigen 1 [Source:UniProtKB/TrEMBL;Acc:A0A087VXC4]	3.73123	1.9804	1.63948	2.51437	1.3938	1.86301	4.28184	3.38383	1.03812	15.4953	7.05557	11.6032	1.98924	2.95494	2.27339	0.630228	0.826826	0.235535	1.426	0.913611	0.662634	0.845672	0.966934	0.683997	1.49805	0.716705	0.431122	0.655422
EmuJ_000051500.1	rRNA promoter binding protein [Source:UniProtKB/TrEMBL;Acc:A0A087VX35]	32.791	2.57527	1.74036	4.43734	17.2615	2.20237	5.49781	35.0972	1.84814	3.72667	2.68097	3.61816	2.58676	2.28722	1.58371	1.65858	2.59196	3.06284	1.32452	2.37607	1.74386	2.74923	28.0215	15.4066	102.097	97.8585	23.6261	10.3493
EmuJ_000052200.1		0	0	0	0	0	0	0	0	0	0	0	0	0	0	0	0	0	0	0	0	0	0	0	0	0	0	6.94969	1.62545
EmuJ_000052400.1		0	0	0	0	0	0	0	0	0	0	0	0	0	0	0	0	0	0	0	0	0	0	0	0	0	0	0.384598	0
EmuJ_000052500.1		0.779348	0.896242	0.84795	0.455156	0.560683	0.766465	0.455945	0.729222	0.313204	0	0.725689	0.150031	0.540144	0.445758	0.171472	0.190142	0	0	0.184383	0	0.199919	0	0.525109	0.154773	3.72872	1.29739	0	0
EmuJ_000052600.1	NAD-specific glutamate dehydrogenase [Source:UniProtKB/TrEMBL;Acc:A0A087VWV7]	13.5343	16.9478	9.81711	17.126	7.84364	9.7611	16.276	14.0709	17.5262	15.4641	13.4426	9.55338	14.9389	6.59429	5.62478	11.0068	10.1082	8.22715	11.385	9.89274	7.32942	8.36937	6.07943	8.3621	14.3897	7.51026	0	1.71702
EmuJ_000052700.1		0	0	0	0	0	0.179497	0	0	0.183372	0	0.169948	0	0.210825	0	0	0	0	0	0	0	0	0.298756	0	0	0.396919	0	0	0
EmuJ_000052800.1		0	1.00919	0.795679	0	0.26306	0	0	0.273708	0	1.41004	0.544763	0	0	0	0.321804	0	0	0	0	0	0	0	0	2.90464	0	0	0	0
EmuJ_000052900.1	Heat shock protein SSB1 [Source:UniProtKB/TrEMBL;Acc:A0A087VXA2]	0.258838	0.625088	0.422433	0.113375	0.139661	0.305471	0.340715	0.581257	0.702147	0.249535	0.28922	0.373713	0.26909	0.148046	0.256273	0.0947251	0	0	0	0.0823911	0.0995959	0.127107	0.348799	0.30842	2.02645	1.45426	0.388794	0
EmuJ_000053000.1		0	0	0	0	0	0	0	0	0	0.252287	0	0	0	0.149679	0	0	0	0	0	0	0	0	0.352647	0	1.0244	0.9802	0	0
EmuJ_000053100.1		0	0.0437737	0.0517688	0	0.0342307	0	0	0	0.0382433	0	0	0	0	0.0725714	0	0	0	0	0	0.0403878	0	0	0.042745	0	0	0	0.190585	0.0724353
EmuJ_000053200.1	Protein murine brachyury [Source:UniProtKB/TrEMBL;Acc:A0A087VXD8]	0.116308	0	0	0	0	0	0.102066	0.0652964	0.0701127	0	0	0	0	0	0	0	0	0	0	0	0	0	0	0	0	0	0.349406	0.796788
EmuJ_000053300.1		0	0	0	0	0	0	0	0	0	0	0.223414	0	0	0	0	0	0	0	0	0	0	0	0	0	0	0	1.20133	0
EmuJ_000053400.1	Protein clec16a [Source:UniProtKB/TrEMBL;Acc:A0A087VXA7]	65.5911	61.8456	85.0936	65.2175	56.4656	55.6918	55.0184	60.8116	69.8844	56.8064	45.5805	55.1678	40.792	32.0077	45.7833	42.7585	40.351	41.0603	36.7078	43.9861	44.3353	72.4883	52.3839	56.1091	60.1474	63.6898	5.7657	8.41942
EmuJ_000053500.1	Expressed conserved protein [Source:UniProtKB/TrEMBL;Acc:A0A087VWZ4]	52.9324	53.6682	65.3715	68.8187	61.8699	87.4412	70.0738	60.4507	67.9522	31.4414	33.9833	26.0852	35.2508	31.8298	36.7325	36.6586	41.2902	35.6849	47.3979	47.7045	49.9972	45.2501	44.4719	45.5691	63.3267	67.0576	62.7902	35.021
EmuJ_000053600.1		136.131	133.915	117.98	134.881	105.55	166.095	134.666	138.763	158.105	60.5586	59.2224	68.0212	66.1324	57.9446	69.7428	74.7749	76.649	76.5529	123.698	124.589	116.912	88.2662	120.13	79.2731	183.531	145.029	11.4097	17.8331
EmuJ_000053700.1	Expressed conserved protein [Source:UniProtKB/TrEMBL;Acc:A0A087VXE2]	110.937	116.676	138.128	141.899	145.571	127.748	131.48	108.773	118.785	101.427	120.273	110.792	101.554	109.527	114.365	116.269	105.527	119.105	106.217	104.225	115.301	100.26	107.968	109.743	308.993	259.461	194.8	134.397
EmuJ_000053800.1	SLC10 [Source:UniProtKB/TrEMBL;Acc:A0A087VX58]	68.4428	73.5361	67.4994	72.4635	61.1976	57.8109	86.3177	52.367	48.6852	102.745	99.2008	96.5598	79.963	59.3911	68.4099	90.6004	87.4573	90.3472	60.0978	57.1419	60.3458	105.824	82.7441	99.7282	85.7346	70.0717	252.022	118.783
EmuJ_000053900.1	Acyl protein thioesterase 12 [Source:UniProtKB/TrEMBL;Acc:A0A087VXB2]	90.6172	82.5515	96.9862	64.3121	87.9388	71.4504	74.4503	77.1211	87.9555	72.6736	60.6788	49.224	74.7278	76.0168	78.1034	71.2273	61.8564	72.0999	76.9001	81.4335	70.5441	90.0302	94.5926	76.5218	122.525	89.1994	60.758	69.5763
EmuJ_000054000.1	Adenylate kinase domain containing protein 1 [Source:UniProtKB/TrEMBL;Acc:A0A087VWZ9]	0.834739	0.827294	0.80501	1.30297	1.4986	2.70463	3.929	5.28274	3.93409	0.438948	0.245899	0.473317	0.525939	0.460078	0.480854	0.288821	0.480934	0.423461	0.172353	0.357497	0.315352	0.208683	0.398814	0.0904217	6.35697	3.41085	2.14293	0.883772
EmuJ_000054100.1	Adenylate kinase domain containing protein 1 [Source:UniProtKB/TrEMBL;Acc:A0A087VWX2]	1.28164	0.340125	0.0804495	0.0863661	1.22349	0.0581749	0.259548	0.442786	0.297154	0.0950445	0	0.056937	0	0	0.065074	0.072159	0.0710017	0.0809041	0.139947	0	0	0.0968267	0	0	0.771849	0.369272	0	0
EmuJ_000054200.1	Adenylate kinase domain containing protein 1 [Source:UniProtKB/TrEMBL;Acc:A0A087VXE5]	0.294947	0.271348	0.561591	0.258383	0.212192	0.522128	0.776492	1.1591	0.355599	0.0947819	0.109856	0.0567797	0.0681397	0.0562328	0.129788	0.359798	0.283222	0.322722	0	0.68849	0.0756599	0.193118	0.198729	0	1.41115	0.368252	0.295354	0.561273
EmuJ_000054250.1	Hypothetical transcript [Source:UniProtKB/TrEMBL;Acc:A0A087VX63]	0.628803	0.607417	1.12885	0.991532	0.407139	1.26155	2.86939	2.47111	3.63893	1.09116	0.140522	0.508409	0.435805	0.287721	0.249029	1.19662	1.99256	2.68327	0.357039	1.20093	0.871025	0.617569	0.677879	0.374627	1.64097	0.785084	0.755606	1.43591
EmuJ_000054300.1	Cj cadherin [Source:UniProtKB/TrEMBL;Acc:A0A087VXB7]	107.663	113.927	121.185	92.0581	74.0588	90.2055	69.3373	83.29	100.758	74.1654	50.4851	57.3687	83.138	64.6695	72.6018	67.2641	67.756	72.5685	68.9211	75.4831	73.889	80.5705	87.8375	65.7084	58.5992	49.3249	18.3905	19.4691
EmuJ_000054400.1	Coiled coil domain containing protein 37 [Source:UniProtKB/TrEMBL;Acc:A0A087VX05]	4.00281	4.56316	3.62141	4.87873	7.04281	10.2695	26.5741	27.1132	21.8741	1.42613	1.11816	1.25637	2.47269	2.53831	2.92928	4.7131	5.70288	5.28428	2.96456	2.54828	3.48221	1.45287	1.46577	1.29608	17.5993	16.2967	9.67232	10.7303
EmuJ_000054500.1	Expressed conserved protein [Source:UniProtKB/TrEMBL;Acc:A0A087VWX7]	924.579	943.011	874.398	977.005	1187.38	1314.56	1012.49	1025.82	1111.01	1221.15	1320.91	1596.76	940.944	976.049	1044.57	814.605	812.257	826.843	856.788	811.571	836.778	1005.99	965.297	766.448	1043.09	920.318	753.267	895.222
EmuJ_000054600.1		5.39246	6.92061	5.01639	7.55834	9.13616	10.3097	8.9911	13.381	12.2226	4.05494	3.61525	3.92399	4.26059	4.07126	4.84072	3.07857	3.72823	2.83213	4.05699	3.02101	3.15387	2.22437	3.63333	2.89144	11.5395	12.2535	5.34592	7.01898
EmuJ_000054700.1	Death domain containing protein [Source:UniProtKB/TrEMBL;Acc:A0A087VX68]	2.3187	2.76806	1.92214	3.2887	2.93909	2.04148	0.742856	2.06626	2.21867	0.35482	0.205624	0.488881	0.663217	0.589427	1.04462	0.32326	0.29157	0.422843	0.339593	0.328031	0.481501	0.253031	0.793546	0.460477	0.672341	0.183809	0.608119	0.462252
EmuJ_000054800.1	GTPase activating protein ZNF289 [Source:UniProtKB/TrEMBL;Acc:A0A087VXC2]	116.081	136.408	139.231	156.006	161.822	137.774	134.49	170.559	128.647	137.944	144.499	158.79	126.17	109.826	130.49	123.094	122.119	126.091	128.927	129.556	123.987	142.412	129.777	117.782	122.776	150.785	58.5174	73.9594
EmuJ_000054900.1	Expressed conserved protein [Source:UniProtKB/TrEMBL;Acc:A0A087VX10]	84.0492	84.0766	102.879	86.0482	74.915	127.49	147.162	99.5648	128.06	42.6465	50.159	48.3663	33.0978	41.4026	39.0201	89.1125	87.7557	108.163	56.515	69.6368	55.0872	79.0918	72.7528	61.3955	110.327	114.353	58.7447	78.747
EmuJ_000055100.1	Expressed protein [Source:UniProtKB/TrEMBL;Acc:A0A087VWY1]	87.4582	102.606	167.5	250.875	188.759	238.827	187.151	113.379	71.016	276.084	302.266	275.809	127.539	126.714	97.2448	327.132	391.627	491.528	93.9926	108.194	91.5086	171.25	157.45	151.222	151.559	173.609	242.017	455.188
EmuJ_000055200.1	Hypothetical transcript [Source:UniProtKB/TrEMBL;Acc:A0A087VXF5]	0	0.399301	0.236116	0.760443	0.780626	1.53667	1.52352	0.812223	1.39541	0	0	0	0.200541	0.165498	0	0	0.625161	0.712351	0.20537	0.552624	0.222674	0	0.779836	0.172389	4.15313	2.89013	0.434627	3.30375
EmuJ_000055300.1		1.15875	1.75135	1.30578	2.85196	2.91773	4.55839	7.55384	5.66894	12.7064	0.851127	0.739865	0.637341	0.688369	0.504962	0.87411	1.00967	1.11269	1.49428	0.509126	0.8782	0.849268	0.541929	1.04099	0.953353	33.4077	29.2105	4.30989	8.06424
EmuJ_000055400.1	DnaJ subfamily C 6 [Source:UniProtKB/TrEMBL;Acc:A0A087VXC5]	55.5269	53.664	55.0169	70.9944	65.7737	64.8945	43.3466	48.9224	81.0999	5.85219	5.11299	5.26758	18.7509	12.954	18.1425	3.20261	3.46193	3.71718	17.9776	19.8131	18.5912	12.8923	10.3602	9.10574	57.0141	57.5933	11.6638	16.7822
EmuJ_000055500.1		104.458	100.934	105.75	82.9656	87.2019	92.4881	80.4186	89.4616	91.6362	50.6427	61.3648	62.9111	73.5816	72.8283	84.3777	39.626	38.7008	41.0457	71.7855	76.3253	69.0912	53.3697	60.0854	72.1172	78.252	70.2938	18.6503	14.9229
EmuJ_000055600.1	Expressed conserved protein [Source:UniProtKB/TrEMBL;Acc:A0A087VWY7]	263.562	283.049	291.746	221.514	218.98	252.54	222.396	246.504	244.063	141.777	145.483	155.351	193.062	221.647	247.92	87.7016	85.0105	86.7543	171.99	178.164	170.323	149.771	148.25	176.635	186.816	198.797	62.1052	50.4481
EmuJ_000055700.1	Expressed conserved protein [Source:UniProtKB/TrEMBL;Acc:A0A087VXG0]	1.50381	1.38349	0.409046	0.878258	0.27047	0.887373	1.75956	1.68851	1.51088	0.483254	0.280054	0.578993	0	0.860125	0.992607	1.46757	1.44403	2.8795	0	1.27648	0.771518	0	0.337746	0.895939	6.54078	5.00684	84.3299	197.458
EmuJ_000055800.1	Expressed protein [Source:UniProtKB/TrEMBL;Acc:A0A087VX78]	108.776	103.416	93.6716	72.0172	60.8558	67.1445	83.1394	81.3299	32.635	100.517	100.259	99.8762	98.3188	85.439	96.6138	142.721	149.458	133.691	201.017	191.791	163.948	90.0938	110.781	109.603	99.4199	162.722	43.6709	44.0702
EmuJ_000055900.1	Protein quaking [Source:UniProtKB/TrEMBL;Acc:A0A087VXC9]	168.023	162.835	202.423	97.7496	81.4702	100.003	66.3518	119.713	65.5145	166.549	146.27	165.14	184.152	150.837	159.098	118.676	119.798	106.296	157.797	155.832	146.466	107.264	132.301	158.847	90.886	117.764	14.1105	27.9919
EmuJ_000056100.1	FERM central domain [Source:UniProtKB/TrEMBL;Acc:A0A087VX22]	112.563	110.575	122.982	252.505	185.266	174.467	170.498	139.775	130.172	99.5059	105.824	102.218	70.9821	62.5082	71.3452	133.229	141.247	154.522	106.769	109.804	100.549	124.361	98.4228	113.825	105.544	131.861	40.4994	162.089
EmuJ_000056200.1	Expressed protein [Source:UniProtKB/TrEMBL;Acc:A0A087VWZ3]	45.7589	49.114	40.3036	43.2677	58.9819	74.5755	51.3101	47.811	60.2039	13.1292	13.1883	12.794	26.6802	27.3148	24.6903	6.37945	7.32332	8.64271	22.0385	25.6632	23.6159	14.0888	22.3895	18.3911	65.3945	91.592	63.5509	45.1974
EmuJ_000056300.1	Adenylosuccinate lyase [Source:UniProtKB/TrEMBL;Acc:A0A087VXG3]	228.371	220.348	242.806	166.413	164.909	169.366	223.376	216.374	208.466	130.882	131.151	126.623	136.54	113.868	137.524	134.968	118.973	127.717	144.511	145.669	145.96	173.17	189.292	165.346	214.106	211.625	68.3832	32.9322
EmuJ_000056400.1	Expressed conserved protein [Source:UniProtKB/TrEMBL;Acc:A0A087VX83]	0.388257	0.625088	0.528042	0.340125	0.209492	0.229103	0.113572	0.217971	0.624131	0	0	0.149485	0.179393	0.0740228	0.170849	0.18945	0.279618	0.21241	0.0918564	0.0823911	0.0995959	0.127107	0.1744	0	0	0	72.7045	46.5469
EmuJ_000056500.1	Protocadherin 9 [Source:UniProtKB/TrEMBL;Acc:A0A087VXD3]	30.8486	32.4284	29.2471	41.2207	32.6729	39.5664	46.9952	36.0623	164.238	5.21657	3.55292	2.91561	11.1154	8.04041	10.5124	16.1278	20.67	21.0808	13.5805	16.5137	18.3737	21.9972	13.3807	17.0163	34.2837	29.6354	4.1058	9.33104
EmuJ_000056650.1	EGF region [Source:UniProtKB/TrEMBL;Acc:A0A087VX27]	33.0807	34.4494	30.2769	28.9166	33.3014	32.2032	29.3145	34.4134	47.7297	47.7507	39.0432	47.9738	37.599	29.7378	41.3166	23.3952	24.2653	24.1416	28.5843	31.4867	29.4126	21.593	22.3376	30.046	46.4082	37.0897	4.58118	7.06061
EmuJ_000056700.1	Expressed protein [Source:UniProtKB/TrEMBL;Acc:A0A087VWZ8]	32.0543	34.4753	38.0121	30.1007	18.8301	31.2523	26.5778	24.512	38.9239	40.536	31.8657	45.3703	42.6737	26.1598	45.6642	18.5103	18.1027	19.6181	34.0444	32.1023	29.9326	19.1004	21.1314	20.6543	24.7744	30.8075	13.3937	14.306
EmuJ_000056800.1	Transcription factor iib [Source:UniProtKB/TrEMBL;Acc:A0A087VX89]	82.3138	80.4715	103.659	98.3311	115.713	116.314	84.4071	91.0915	91.7592	96.4229	97.7878	105.512	85.8902	74.2221	66.6201	67.5949	70.5855	65.7518	83.4244	66.6946	78.0934	83.7114	91.8617	87.4253	127.887	121.458	98.6938	57.7242
EmuJ_000056900.1	Bone morpholocus tagtic protein antagonist noggin [Source:UniProtKB/TrEMBL;Acc:A0A087VXD9]	23.8257	33.152	29.2843	28.4934	59.5839	36.1103	29.4971	57.7775	26.1626	17.1555	20.4914	16.0437	27.2017	29.7993	27.407	27.569	27.554	23.5274	22.945	19.1331	20.0091	56.5097	54.8875	42.3489	52.8895	70.8503	43.0643	47.8604
EmuJ_000057100.1	Exonuclease RNase T DNA polymerase III [Source:UniProtKB/TrEMBL;Acc:A0A087VX30]	87.7157	96.3809	70.9351	68.1505	59.8194	60.0298	93.2821	76.4748	85.6281	131.475	112.793	111.411	91.7902	83.5868	82.7407	89.5592	103.434	87.4899	77.5699	78.2989	86.0447	102.234	90.8268	103.674	126.168	90.8376	80.8984	60.4149
EmuJ_000057200.1	Protein zyg [Source:UniProtKB/TrEMBL;Acc:A0A087VX03]	37.0107	38.8502	41.3418	47.5968	41.0042	38.0442	41.1351	44.8126	38.6038	66.0735	48.2768	60.5461	45.1764	30.8729	33.6749	64.9791	57.0033	62.2983	43.1277	47.174	47.0044	48.0914	38.7614	36.7895	29.8099	41.0365	17.5431	12.6594
EmuJ_000057300.1	RBR-type E3 ubiquitin transferase [Source:UniProtKB/TrEMBL;Acc:A0A087VXH3]	126.586	117.703	136.329	105.241	117.577	130.199	96.8428	108.686	131.163	88.1656	72.1427	69.7941	78.3367	69.6065	78.3487	57.2991	55.7229	57.022	85.2195	86.0241	82.267	82.1365	88.3657	108	96.5364	111.903	46.5075	52.6931
EmuJ_000057400.1	tRNA (guanine-N(7)-)-methyltransferase [Source:UniProtKB/TrEMBL;Acc:A0A087VX95]	75.8059	60.1957	64.0608	72.1487	65.5827	74.1485	74.6417	73.0702	83.3395	58.3412	60.8001	50.9033	53.4294	68.5647	72.8497	40.3437	37.9385	46.3928	51.1594	49.2413	53.2946	63.5994	70.2951	65.5254	61.5282	42.992	22.1942	19.9513
EmuJ_000057500.1	Syntaxin 5 [Source:UniProtKB/TrEMBL;Acc:A0A087VXE0]	82.8357	80.0616	83.3904	90.9819	91.1881	101.567	87.2128	93.5354	81.4895	68.4215	59.6516	63.4657	62.3155	59.5213	59.6222	48.8236	48.79	50.5561	67.1398	73.074	66.9506	65.4118	67.5225	76.1356	62.3268	68.2127	50.0203	45.0325
EmuJ_000057600.1	Expressed protein [Source:UniProtKB/TrEMBL;Acc:A0A087VX37]	143.012	171.3	184.348	173.761	188.872	208.091	167.207	152.536	186.419	85.7777	113.12	92.9954	138.975	257.805	269.009	74.1773	92.2113	74.6188	129.537	122.544	123.751	156.442	146.658	375.076	166.22	217.573	195.256	174.934
EmuJ_000057700.1	Prominin protein [Source:UniProtKB/TrEMBL;Acc:A0A087VX08]	196.098	188.509	208.585	153.166	153.307	216.218	145.339	172.466	274.466	109.681	132.587	132.351	130.16	136.309	158.282	123.796	131.412	129.742	131.56	140.708	148.516	133.707	102.158	149.266	202.285	171.917	36.7706	74.1684
EmuJ_000057800.1		4.09445	7.38884	11.0515	7.72556	6.9676	10.2218	4.42226	7.07281	6.83506	5.16184	4.22312	6.91205	3.7109	2.34187	3.94993	6.68525	5.21705	4.65234	3.35316	3.00764	3.39331	2.47465	6.57857	3.18997	6.98648	5.11208	4.25781	1.07884
EmuJ_000057900.1	Nodal modulator 1 [Source:UniProtKB/TrEMBL;Acc:A0A087VX99]	134.697	129.647	132.508	88.9577	86.7158	88.089	69.5627	112.723	94.6908	111.805	124.015	159.931	103.647	83.5791	107.236	60.0185	61.8826	59.0874	109.381	115.77	104.208	60.1935	58.5561	68.0515	68.6558	88.9708	15.4561	24.5876
EmuJ_000058000.1	Translationally controlled tumor protein [Source:UniProtKB/TrEMBL;Acc:A0A087VXE6]	709.35	659.773	626.913	440.334	420.677	500.2	564.488	611.724	487.324	315.729	459.288	442.878	669.521	623.424	528.39	371.878	428.288	422.845	695.473	670.909	629.135	376.922	551.539	281.291	458.676	403.643	645.987	309.876
EmuJ_000058100.1	Receptor type tyrosine protein phosphatase [Source:UniProtKB/TrEMBL;Acc:A0A087VX41]	5.30033	6.12523	6.15606	5.44087	8.78145	10.5629	9.11713	13.4178	16.2991	5.54871	4.28743	4.67611	5.76943	3.60815	4.68976	4.71246	5.56191	5.28357	2.96571	3.48817	2.9028	3.56091	2.92492	2.70255	39.2477	27.242	3.34578	5.53202
EmuJ_000058200.1	Rna exonuclease 1 [Source:UniProtKB/TrEMBL;Acc:A0A087VX13]	64.2634	64.6967	68.4568	74.2682	84.0228	91.2957	62.3088	72.5877	79.2605	54.3733	49.5115	51.4197	51.7096	44.635	47.2956	43.9638	45.6004	44.974	58.1159	59.956	55.9152	45.9285	49.3143	63.6117	77.5278	73.0754	16.2509	18.7655
EmuJ_000058300.1	Expressed conserved protein [Source:UniProtKB/TrEMBL;Acc:A0A087VXH9]	312.907	156.901	240.525	961.082	1205.69	467.24	724.211	377.756	553.353	119.513	158.003	142.086	125.816	188.261	120.139	763.999	793.72	832.284	385.689	420.305	573.145	712.226	573.427	271.381	169.551	161.34	367.397	629.179
EmuJ_000058400.1	Expressed conserved protein [Source:UniProtKB/TrEMBL;Acc:A0A087VXA5]	6.67317	5.45712	5.64711	30.5286	25.2045	15.1675	27.1113	16.5118	18.3257	13.3432	20.2981	15.2729	13.1898	10.7436	7.01489	23.8786	26.5216	29.8149	15.2616	14.633	14.265	21.6038	23.8134	5.74272	18.7048	16.972	39.7231	17.2139
EmuJ_000058500.1	Expressed conserved protein [Source:UniProtKB/TrEMBL;Acc:A0A087VXF1]	118.345	96.1317	128.919	158.172	201.948	170.57	125.31	131.418	149.222	74.3406	126.012	93.4967	126.742	171.291	143.433	103.88	100.651	96.0486	126.713	128.669	121.58	185.713	188.33	142.307	111.379	87.2458	62.5863	44.9311
EmuJ_000058600.1	Expressed protein [Source:UniProtKB/TrEMBL;Acc:A0A087VX46]	15.5491	18.3582	15.79	28.1512	25.1695	36.0894	24.2581	23.6665	25.8287	16.989	12.355	12.3725	15.0873	15.4154	16.8775	11.1279	14.1845	15.3121	28.694	37.616	36.6958	12.5564	16.5299	23.0567	16.2313	9.49113	16.6087	14.992
EmuJ_000058700.1	Nuclear pore complex protein Nup188 [Source:UniProtKB/TrEMBL;Acc:A0A087VX20]	111.503	103.192	114.098	71.0829	62.2437	80.8967	63.4525	66.0809	89.8558	61.5943	74.6844	78.3486	105.385	92.5365	110.594	42.6288	41.9176	45.0546	87.4027	98.5513	88.2465	37.6908	43.0868	39.6564	46.5143	41.791	8.68532	12.0928
EmuJ_000058800.1	Mitochondrial processing peptidase [Source:UniProtKB/TrEMBL;Acc:A0A087VXI4]	131.005	118.342	120.124	102.209	92.5051	100.184	114.903	116.075	108.107	79.9034	86.2279	90.6946	98.5223	85.3855	84.8718	91.7304	89.7605	96.3697	129.35	127.614	123.41	96.7027	88.4553	83.9493	82.2179	88.2663	50.235	52.2578
EmuJ_000058900.1	Timeless [Source:UniProtKB/TrEMBL;Acc:A0A087VXA9]	111.598	125.25	125.383	68.9742	47.0741	70.8568	39.9916	56.0837	114.424	12.8305	8.09068	6.67816	77.9501	56.1241	67.6489	4.13197	5.53878	4.69988	51.8953	60.0208	56.8975	24.4011	34.6929	37.3546	38.9309	37.5916	9.46289	15.9742
EmuJ_000059000.1		42.5535	30.9632	41.2485	39.3116	27.5527	38.5021	10.8634	37.0656	45.241	22.3768	24.0624	27.8525	20.913	23.0114	26.0452	26.8045	29.7178	27.9365	36.4264	36.9417	35.5262	15.4509	16.3342	26.2744	27.5945	51.5197	0	5.00591
EmuJ_000059100.1	Related to multifunctional cyclin dependent [Source:UniProtKB/TrEMBL;Acc:A0A087VX51]	88.3276	87.8756	105.553	83.1418	56.5344	82.5045	63.733	79.7829	97.1763	54.5421	56.3655	56.1643	54.757	48.9235	56.163	43.3062	45.3399	42.8279	60.6394	67.0207	61.0688	45.2841	44.1312	61.4735	84.4888	110.903	15.6484	15.6512
EmuJ_000059200.1		35.5902	26.5917	20.6615	42.5805	69.7906	52.2029	35.0693	57.0306	44.9931	15.6851	17.9523	20.0844	7.54092	10.2363	14.2964	10.7919	11.5708	13.1012	15.878	19.9387	16.0421	19.7742	24.391	19.8711	23.0871	23.3605	14.2049	31.5801
EmuJ_000059300.1	Expressed conserved protein [Source:UniProtKB/TrEMBL;Acc:A0A087VXI9]	5.01914	2.20384	0.744674	7.9944	10.0941	9.69284	24.0248	16.3944	10.7272	1.31966	2.80413	2.89867	0.948714	6.26347	1.50588	3.33967	3.61471	3.74441	1.61926	3.1953	1.40456	3.13694	3.07435	2.4466	8.93068	15.3816	33.5833	102.632
EmuJ_000059400.1	Pikachurin [Source:UniProtKB/TrEMBL;Acc:A0A087VXB4]	9.0355	8.47122	5.23437	5.31721	7.59204	12.0065	9.38178	8.98357	19.4587	1.79535	1.69552	1.67302	2.67699	3.43216	3.27791	0.252417	0.794779	0.679218	1.81132	2.89806	2.17625	1.96449	3.20662	1.76699	55.0795	34.1018	2.59008	4.17387
EmuJ_000059500.1	Glycoside hydrolase subgroup catalytic core [Source:UniProtKB/TrEMBL;Acc:A0A087VXG1]	89.4641	62.9334	93.3339	93.2899	124.747	100.517	67.9761	87.7192	74.0811	114.034	84.0191	95.1943	89.4284	67.3354	62.0918	87.6486	87.7003	91.3415	110.998	120.307	98.8148	98.4893	115.386	55.1717	53.1778	44.3486	13.522	28.1266
EmuJ_000059600.1	Transmembrane protein 186 [Source:UniProtKB/TrEMBL;Acc:A0A087VX57]	43.0459	57.0732	47.1794	58.2896	71.1968	71.3043	70.7355	59.0734	61.9891	36.2097	43.7759	38.4275	37.8286	30.5746	29.2486	34.3893	34.8509	40.0578	41.7347	41.3747	37.3485	39.79	31.4678	45.5087	59.472	56.2033	49.867	30.9991
EmuJ_000059700.1	Calcineurin phosphoesterase family protein [Source:UniProtKB/TrEMBL;Acc:A0A087VX32]	13.8948	11.7739	16.5103	16.8704	16.8359	28.8166	19.1814	25.0899	24.3935	28.9059	27.1928	26.3263	7.37744	7.20371	8.52781	15.6415	14.2203	15.7368	13.6684	17.9502	16.5084	12.5293	12.3185	11.2313	17.2823	15.8264	28.8045	32.4718
EmuJ_000059800.1	Tegumental protein [Source:UniProtKB/TrEMBL;Acc:A0A087VXJ4]	92.0234	126.584	123.711	73.2084	47.5311	70.8934	93.5242	79.9228	28.448	321.69	366.259	346.015	202.647	233.141	230.245	307.844	329.812	346.765	244.65	212.806	249.375	252.02	220.192	206.181	147.272	162.522	339.362	303.761
EmuJ_000059900.1		22.1861	37.9518	44.1292	44.5402	17.2082	28.5016	39.5473	27.2464	31.0672	90.6792	61.4592	80.3484	41.805	12.5574	13.5764	25.8803	28.9604	34.8959	21.8159	26.4829	24.1876	27.2372	21.3328	16.1095	25.6322	25.3918	5.20706	6.06904
EmuJ_000060000.1	Mitochondrial ribosomal protein L38 [Source:UniProtKB/TrEMBL;Acc:A0A087VX62]	189.422	180.139	200.155	228.158	238.368	269.538	192.358	208.276	173.53	104.372	91.2112	94.9669	145.658	137.191	162.16	92.3518	88.0981	82.7837	155.968	159.103	142.628	149.386	153.249	155.963	99.2351	109.275	59.4777	40.8156
EmuJ_000060100.1	Stomatin [Source:UniProtKB/TrEMBL;Acc:A0A087VX36]	137.629	137.264	139.839	247.563	206.575	220.613	155.319	144.408	196.811	67.961	75.8958	71.9992	79.2752	81.3467	75.952	115.24	117.787	111.761	78.1664	77.6207	93.1961	137.663	129.51	134.577	220.834	197.949	52.4291	83.543
EmuJ_000060200.1	FUN14 domain containing protein 1 [Source:UniProtKB/TrEMBL;Acc:A0A087VXJ9]	174.601	155.865	140.086	144.703	200.619	140.09	178.024	164.077	121.912	157.831	173.574	134.207	192.254	183.087	181.577	210.54	193.896	207.881	196.883	202.852	203.806	144.958	180.696	108.265	315.243	259.818	432.39	230.67
EmuJ_000060300.1	Sentrin specific protease 7 [Source:UniProtKB/TrEMBL;Acc:A0A087VXC7]	149.754	141.713	140.135	160.492	189.035	164.639	116.517	148.71	149.536	78.4042	96.3997	99.267	94.6376	84.5165	89.1541	56.7638	58.277	54.5632	90.4384	94.2659	87.8563	89.1889	91.1788	87.5496	97.3368	93.5188	48.4043	58.8584
EmuJ_000060400.1	Dual specificity protein phosphatase 16 [Source:UniProtKB/TrEMBL;Acc:A0A087VXH0]	46.5798	49.114	56.7682	75.1191	68.0551	87.8419	47.6889	38.2067	63.6038	29.5969	19.4896	22.039	20.8583	13.1191	17.5689	37.8934	36.015	39.59	30.4128	35.7194	35.5357	44.9556	36.8191	48.3245	63.6735	83.3957	6.28486	7.42503
EmuJ_000060500.1	Transmembrane 9 superfamily protein [Source:UniProtKB/TrEMBL;Acc:A0A087VX67]	123.957	115.439	126.098	126.578	160.603	145.482	126.531	143.451	135.237	91.9361	101.374	119.724	108.68	89.6894	91.457	90.6163	87.958	91.6132	95.8604	99.3447	96.4463	91.4193	102.274	91.5211	86.5284	98.7461	91.1547	110.447
EmuJ_000060600.1	Lethal2 giant larvae protein 2 [Source:UniProtKB/TrEMBL;Acc:A0A087VX44]	81.6996	82.2719	96.286	79.3289	76.0984	91.9757	94.8104	108.437	123.423	62.4233	54.8146	61.4021	50.1931	42.9063	61.9868	39.425	38.1834	40.0836	39.4921	45.5306	43.4055	87.7462	59.7029	96.6608	61.4901	66.0198	4.53259	5.73157
EmuJ_000060700.1	Protein tyrosine kinase [Source:UniProtKB/TrEMBL;Acc:A0A087VXK3]	122.272	139.72	155.062	82.2183	91.2101	92.8624	82.0482	133.663	112.535	158.114	182.464	169.579	155.995	168.837	153.887	138.724	139.514	131.849	126.05	122.447	124.124	135.837	131.034	132.345	139.784	129.97	30.1084	31.9393
EmuJ_000060800.1	Nipped-B protein [Source:UniProtKB/TrEMBL;Acc:A0A087VXD2]	70.6356	73.4455	83.3701	51.5937	49.5041	57.1443	50.6433	59.8886	68.9286	95.6981	70.2974	88.9425	79.3427	52.9123	77.6045	39.6972	41.5619	41.1326	63.5525	70.3659	64.1799	37.5228	37.7366	47.2685	55.7168	63.261	6.46502	12.3168
EmuJ_000060900.1	Endophilin B2 [Source:UniProtKB/TrEMBL;Acc:A0A087VXH4]	486.583	486.21	360.954	314.31	403.642	237.175	311.599	465.728	197.232	617.202	578.168	550.441	779.425	860.858	709.196	567.857	531.039	555.372	404.753	368.907	411.468	644.97	742.175	560.88	332.787	292.521	276.79	365.098
EmuJ_000061000.1	Cytosolic Fe S cluster assembly factor nubp1 [Source:UniProtKB/TrEMBL;Acc:A0A087VX72]	143.753	138.356	124.2	124.626	139.627	129.879	133.13	137.074	126.15	128.331	81.8127	70.7916	125.193	94.7306	89.4391	77.1295	80.6179	81.5005	102.1	104.111	109.25	102.715	120.168	83.631	116.877	104.387	85.4152	63.2245
EmuJ_000061100.1	Cyclic nucleotide gated cation channel [Source:UniProtKB/TrEMBL;Acc:A0A087VX48]	2.02289	3.18413	3.24985	2.60279	3.71789	3.54371	2.16351	2.98113	5.6018	1.09698	1.05953	0.949219	1.05151	0.686979	1.04315	0.87911	1.54791	1.24503	0.628148	0.764643	1.02161	1.11755	1.15002	1.31818	28.5401	26.5983	3.89312	4.47503
EmuJ_000061200.1	Actin [Source:UniProtKB/TrEMBL;Acc:U6HS43]	111.963	92.4959	111.162	400.106	293.552	564.914	291.114	132.657	876.106	9.2831	45.4639	13.3575	13.8054	32.1813	13.3971	353.498	347.013	429.264	122.751	125.067	228.265	332.855	213.339	128.348	2320.87	1711.78	1360.73	3227.07
EmuJ_000061400.1	Agrin [Source:UniProtKB/TrEMBL;Acc:A0A087VXK8]	40.0575	59.1647	82.8768	23.2955	11.7208	26.8855	51.9485	26.7439	40.0246	91.0335	122.249	135.712	58.5629	98.5845	113.769	66.6654	64.6661	70.7139	40.6182	39.4519	49.401	86.4608	54.8643	45.536	85.1714	74.6499	7.79149	25.6242
EmuJ_000061600.1	Discoidin domain containing receptor 2 [Source:UniProtKB/TrEMBL;Acc:A0A087VXD7]	38.3807	38.6347	38.8226	47.5287	39.0732	50.8832	49.3775	43.1973	44.9221	180.949	86.1805	81.4772	44.292	35.9506	38.71	85.8492	88.294	90.2845	87.3403	80.9906	84.2789	95.1138	97.3685	99.8327	36.4712	32.3844	2.95468	9.29722
EmuJ_000061700.1	Expressed conserved protein [Source:UniProtKB/TrEMBL;Acc:A0A087VXI1]	0.363166	0.375873	0.148175	0.477217	0.0979765	0.107149	0	0.203885	0.437847	0.175056	0	0	0	0	0.119856	0	0	0.149012	0	0.1156	0	0.535017	0	0.216366	0	0.226713	169.924	311.199
EmuJ_000061800.1		0	0	0	0	0.0545551	0	0	0.17029	0	0	0	0	0	0	0	0	0	0	0	0	0	0	0	0	0.263861	0.252476	0.151873	0.577219
EmuJ_000061900.1		0.0988618	0	0.080673	0.086606	0.373399	0	0.607294	0.388514	0.178787	0.0953085	0.055233	0.11419	0	0	0	0	0.0711989	0	0	0	0	0.194191	0.266444	0.117799	0.257998	0.246865	0.445493	0.225757
EmuJ_000062000.1	Expressed conserved protein [Source:UniProtKB/TrEMBL;Acc:A0A087VXL2]	136.5	147.563	159.993	163.545	174.038	225.417	147.745	154.521	174.013	90.8113	89.8346	74.3399	88.327	85.4476	80.6033	78.8501	87.5619	80.2738	120.101	117.901	111.606	111.038	121.623	131.286	149.886	144.217	42.7353	38.6895
EmuJ_000062100.1	Cyclin t1 [Source:UniProtKB/TrEMBL;Acc:A0A087VXE4]	60.2723	65.9531	81.9219	72.722	74.2698	93.496	69.5222	74.6292	82.0843	54.6303	60.4779	63.4245	53.882	52.4505	57.6615	55.4142	51.7958	52.8749	68.5642	65.6187	61.3938	58.9232	59.6696	63.0609	85.0387	80.3306	29.5761	50.4522
EmuJ_000062300.1	Proteasome subunit beta type [Source:UniProtKB/TrEMBL;Acc:A0A087VXI5]	294.672	300.845	285.843	265.741	265.957	296.876	316.352	340.603	280.062	241.284	179.525	190.882	218.021	201.228	193.828	229.59	227.193	237.42	387.78	358.298	334.459	263.098	233.01	163.171	161.956	171.531	280.9	283.288
EmuJ_000062400.1	Pdz domain containing protein [Source:UniProtKB/TrEMBL;Acc:A0A087VX82]	116.362	118.001	120.035	217.64	147.143	189.692	100.896	147.455	120.368	39.324	88.5736	79.0137	17.8592	49.701	54.0004	97.8544	98.948	93.3087	74.1412	64.1474	97.0171	127.901	107.91	185.19	130.423	140.377	291.943	682.767
EmuJ_000062500.1	Sodium/hydrogen exchanger [Source:UniProtKB/TrEMBL;Acc:A0A087VX59]	6.49314	5.86135	32.9863	12.6167	2.79226	38.8334	43.3139	6.2217	15.0682	9.13079	14.5379	9.36078	2.40237	1.61957	1.64345	49.5618	46.7627	55.4481	7.72715	7.05524	14.2016	83.2865	26.1181	19.6914	97.4657	74.1205	14.8864	11.9846
EmuJ_000062600.1	Sodium/hydrogen exchanger [Source:UniProtKB/TrEMBL;Acc:A0A087VXL8]	2.23045	1.47208	2.73013	2.97339	2.79941	7.49632	4.38273	3.04883	9.73344	0.514199	0.650154	0.504055	0.403268	0.1664	0.384061	4.96855	5.58727	6.24714	1.96165	2.28428	2.98516	4.5717	2.45027	3.72657	33.2163	21.1282	2.33064	4.81655
EmuJ_000062700.1		48.2486	47.4938	56.348	54.2564	64.5789	81.3199	59.8242	67.5018	108.069	18.8534	18.121	17.7995	23.1662	19.286	25.8651	26.9625	30.3616	32.6991	40.1043	35.7149	36.0009	21.2249	24.8947	35.1285	83.4476	75.9072	16.5889	21.4492
EmuJ_000062800.1	Protection of telomeres protein 1 [Source:UniProtKB/TrEMBL;Acc:A0A087VXJ1]	78.4588	78.1862	89.5788	84.0582	74.4357	81.6011	72.1916	70.9258	74.6278	33.6673	34.7688	29.2695	50.9529	51.4063	50.3331	38.1211	37.2692	38.7409	56.2082	57.8554	56.5249	48.9231	53.0439	45.7495	75.6276	65.8616	33.6	19.2888
EmuJ_000062900.1		0.359497	0.496101	0.293356	0.314931	0.193974	0.848531	0.315477	0.201825	0.216712	0	0.401694	0	0	0	0.23729	4.21	1.55343	3.24515	5.8686	7.09479	6.36307	0.353075	0.242222	0	0	0.448846	5.93991	3.6942
EmuJ_000063000.1	Wd40 repeat [Source:UniProtKB/TrEMBL;Acc:A0A087VX65]	70.2662	76.7801	94.2142	62.6424	57.9626	62.3098	51.92	64.3048	72.3548	51.8758	54.9087	59.1736	53.9949	44.7838	51.2076	44.8815	44.3968	44.7474	44.82	49.3062	48.2446	61.7635	53.2399	43.4193	63.5668	58.4595	37.2743	41.0836
EmuJ_000063100.1	Autophagy protein 5 [Source:UniProtKB/TrEMBL;Acc:A0A087VXM2]	142.956	144.743	153.22	126.71	135.387	117.466	118.491	134.744	121.675	91.1776	82.8587	100.71	92.2763	60.7853	67.0724	74.0122	71.1117	69.7211	86.5471	98.33	92.0083	92.5952	105.472	74.8338	115.517	168.336	29.0377	13.5831
EmuJ_000063200.1		0	0.310848	0.612706	0.263107	0.243081	0.265837	0.131782	0	0.0905253	0	0	0.0867268	0	0.0858915	0.396485	0	0	0	0.106584	0	0	0	0.101181	0.0894679	0.195947	0	0.676698	0
EmuJ_000063300.1	Expressed conserved protein [Source:UniProtKB/TrEMBL;Acc:A0A087VXJ5]	11.6285	7.05103	10.3517	9.56953	4.56318	3.32691	1.85538	7.12183	4.67326	4.75599	3.34679	4.47716	4.64024	4.03095	5.58219	4.38455	3.04534	4.04841	8.50354	11.2166	11.3894	2.0765	2.61168	4.19879	4.13818	1.75983	3.17579	3.21871
EmuJ_000063400.1	RNA binding protein fox 1 3 [Source:UniProtKB/TrEMBL;Acc:A0A087VX94]	79.1207	95.003	81.4287	111.245	125.126	108.428	139.507	144.259	237.663	33.0624	25.3268	26.9612	29.272	22.8364	42.4115	21.9689	23.8066	24.7238	26.4995	28.0352	35.4495	51.1596	42.1926	76.2266	175.838	201.297	9.72754	14.9814
EmuJ_000063500.1	Dyskeratosis congenita 1 dyskerin [Source:UniProtKB/TrEMBL;Acc:A0A087VX70]	247.741	210.005	244.756	204.557	210.045	281.367	170.018	225.529	242.855	81.0845	114.321	121.766	162.346	138.563	131.122	66.1715	63.4014	71.5053	168.403	189.282	158.352	122.14	161.189	103.777	139.212	129.017	85.166	80.4316
EmuJ_000063610.1	RAD50 interacting protein 1 [Source:UniProtKB/TrEMBL;Acc:A0A087VXF8]	96.1365	94.2339	105.287	99.3569	126.118	99.1355	86.5848	88.0354	100.138	79.2048	74.313	79.7901	70.4929	62.0253	78.0887	65.1235	58.7983	59.2221	69.2686	75.6708	71.5741	79.0476	65.1793	82.4653	65.0713	66.7607	16.0377	8.61683
EmuJ_000063700.1	Amiloride sensitive cation channel 4 A [Source:UniProtKB/TrEMBL;Acc:A0A087VXK0]	0.213627	0.117921	0.5927	0.187144	0.161373	0.17648	0.187468	0.431756	0.231801	0.205949	0.0477404	0.123375	0.0888351	0.146624	0.197409	0.469077	1.1385	1.01679	0.0909742	0.0543999	0.164399	0.125886	0.0863624	0	0	0	6.28931	8.34188
EmuJ_000063800.1	Importin 5 [Source:UniProtKB/TrEMBL;Acc:A0A087VXA0]	237.122	230.206	207.89	288.439	316.805	236.494	225.35	237.925	214.884	226.067	223.51	262.87	205.092	190.97	262.971	224.213	221.9	236.474	172.717	204.914	175.212	195.874	177.089	259.776	175.189	191.839	49.0434	26.6385
EmuJ_000064100.1		0.442749	0.673653	0.546569	0.944793	0.306274	0.442129	0.478197	0.478007	0.704885	0.503448	0.653282	0.747427	0.188835	0.123371	0.202321	0.0997106	0.147167	0.139743	0.169209	0.159	0.139784	0.144947	0.130035	0.0743996	0.162946	0.0708704	1.14251	4.67932
EmuJ_000064150.1		0.288499	0.253352	0.278224	0.850105	0.735871	1.0369	0.322219	0.35338	0.505928	0.0758535	0.146528	0.242349	0.0908864	0.0750047	0.034623	0	0.0944422	0.086091	0.018615	0.116878	0.161467	0	0	0.0156256	0.0684444	0	1.96976	3.53358
EmuJ_000064200.1		13.2714	17.4873	15.4644	11.2761	6.29847	8.74065	10.369	11.3443	9.73797	13.4548	13.9044	13.6314	9.02001	8.11313	10.9075	16.5864	17.9647	16.8399	16.9146	16.6797	16.9121	7.59635	7.13438	9.57321	17.0191	11.296	15.6905	31.1859
EmuJ_000064300.1	Oligomeric golgi complex subunit 3 [Source:UniProtKB/TrEMBL;Acc:A0A087VXK5]	104.115	106.339	125.365	101.563	111.254	117.694	100.432	108.467	105.086	83.2332	81.2543	82.778	83.8528	67.0887	69.7911	87.819	85.7808	90.0641	91.0435	92.8568	90.4905	90.4553	93.3015	88.2692	93.2594	99.101	28.7483	30.1721
EmuJ_000064400.1	Histidine kinase [Source:UniProtKB/TrEMBL;Acc:A0A087VXA4]	59.6755	62.4683	63.6561	72.2467	77.1327	67.762	52.6985	48.5935	77.1973	15.8598	10.1822	11.0533	23.2134	12.2384	21.2206	7.94861	7.20163	7.50013	25.9855	29.3316	25.7753	30.7831	39.8459	39.0767	48.8247	38.6631	5.00675	3.0692
EmuJ_000064500.1	Importin subunit alpha [Source:UniProtKB/TrEMBL;Acc:A0A087VX81]	286.143	262.844	239.461	317.176	306.342	342.447	141.139	191.222	261.166	34.4415	20.8289	20.2026	190.204	170.397	179.582	7.47806	9.20984	9.6059	109.974	124.574	107.993	87.6519	110.28	128.594	63.744	51.0251	104.377	150.802
EmuJ_000064600.1	Expressed conserved protein [Source:UniProtKB/TrEMBL;Acc:A0A087VXN8]	25.8838	24.371	16.9413	34.7211	27.9322	45.3434	40.6966	25.7327	34.1322	15.8559	15.6661	13.2357	22.4241	15.4214	12.9916	78.1482	97.0894	84.964	105.061	100.929	94.4086	27.275	29.43	28.2719	36.5887	50.1585	45.7643	40.0205
EmuJ_000064700.1	Inositol hexakisphosphate and diphosphoinositol-pentakisphosphate kinase [Source:UniProtKB/TrEMBL;Acc:A0A087VXH2]	75.431	98.2842	69.5189	41.6718	40.7222	38.7501	33.9628	51.162	49.9461	69.0339	49.062	61.651	44.1743	34.1171	45.7887	43.6737	44.4818	45.1113	35.2781	37.0419	41.5059	39.0491	33.8734	41.7777	36.0106	40.8047	9.37826	8.22012
EmuJ_000065000.1	Probable glucosamine 6 phosphate [Source:UniProtKB/TrEMBL;Acc:A0A087VXL0]	134.209	139.659	94.9147	125.235	121.872	123.895	118.473	179.826	94.3279	114.051	73.2037	81.1835	189.478	151.705	121.133	122.534	125.724	109.32	183.597	194.172	139.087	117.361	111.326	86.2371	92.1008	85.6443	94.0762	93.7583
EmuJ_000065100.1	Sestrin 1 [Source:UniProtKB/TrEMBL;Acc:A0A087VXB0]	88.2019	82.4499	101.671	116.629	125.178	91.4108	89.6733	75.6435	96.4243	83.9267	60.5801	71.824	59.3427	47.8586	62.0393	63.3827	56.8353	57.0489	54.6294	56.6986	59.541	83.8118	70.9745	59.5143	60.4238	64.9721	6.71468	5.10406
EmuJ_000065200.1	Expressed protein [Source:UniProtKB/TrEMBL;Acc:A0A087VX86]	42.1272	53.3739	48.305	69.9918	76.4217	55.9316	75.8497	46.6896	61.2986	42.0135	26.5795	44.4643	27.1836	25.1338	31.1625	61.9338	49.4324	61.393	56.1917	60.8055	57.5725	54.215	49.6728	33.3204	51.6522	60.3056	21.2746	20.3181
EmuJ_000065300.1	Universal stress protein [Source:UniProtKB/TrEMBL;Acc:A0A087VXP4]	39.3011	43.0621	41.7053	42.556	62.4338	69.1744	67.0531	54.6392	79.7172	18.5377	14.9836	11.5922	33.2005	29.7144	29.7265	30.6173	32.3128	34.051	35.3168	36.6172	33.7493	35.7827	35.0039	28.8413	65.1474	94.5576	81.8356	88.2056
EmuJ_000065400.1	Expressed conserved protein [Source:UniProtKB/TrEMBL;Acc:A0A087VXH6]	66.1951	62.0136	74.4703	64.7826	41.6945	59.3262	56.5097	56.0548	63.4452	42.5884	46.0346	37.5895	56.3396	41.7423	43.6013	26.8603	24.9335	24.7743	44.0339	50.4285	39.3249	39.1707	36.9497	24.1741	27.1048	25.0707	38.2743	30.0423
EmuJ_000065450.1	AP complex subunit sigma [Source:UniProtKB/TrEMBL;Acc:A0A087VXL4]	103.535	117.977	135.869	156.545	148.927	143.043	163.587	117.649	100.521	128.846	132.374	105.358	110.568	118.721	87.0672	171.416	170.101	175.034	117.294	123.587	148.053	140.795	132.141	86.5949	219.532	142.94	145.424	108.837
EmuJ_000065500.1	5' 3' exoribonuclease 2 [Source:UniProtKB/TrEMBL;Acc:A0A087VXB5]	57.8869	59.1601	57.0514	55.3628	54.2325	60.4302	48.8853	59.8829	63.6851	39.8035	33.9519	40.4789	48.5288	33.089	45.6603	25.5346	23.1495	22.4243	44.0561	48.1137	39.3783	38.5466	39.7139	63.465	28.4511	35.3466	7.87096	3.57374
EmuJ_000065700.1	Muscleblind protein [Source:UniProtKB/TrEMBL;Acc:A0A087VX91]	194.969	174.094	204.262	327.338	247.608	298.601	188.432	161.341	350.542	149.585	92.4744	96.9596	92.8201	50.277	82.0501	87.8423	75.8824	83.4295	85.4446	105.987	105.968	246.352	212.43	312.901	68.7421	75.7532	4.66795	11.0672
EmuJ_000065800.1	Ubiquitin carboxyl terminal hydrolase 4 [Source:UniProtKB/TrEMBL;Acc:A0A087VXP9]	48.233	55.4475	64.2675	68.6906	65.8335	56.9228	44.4547	56.3203	57.9689	91.4962	67.9728	86.1178	56.1749	38.6076	46.5833	71.8102	61.2415	65.0926	53.6248	60.1721	56.777	75.3094	53.8236	77.9798	46.609	60.4369	6.24341	8.1569
EmuJ_000065900.1	Riboflavin transporter 2 A [Source:UniProtKB/TrEMBL;Acc:A0A087VXI2]	55.9643	52.7175	62.3462	42.0227	40.1462	44.6274	40.964	43.4725	57.0565	54.3259	48.8812	41.7043	49.6906	52.0708	54.9417	40.0651	38.3081	37.8307	41.4602	40.8	43.5642	63.7665	58.2122	89.1562	60.5733	58.4426	38.9322	22.1585
EmuJ_000066000.1	Riboflavin transporter 2 [Source:UniProtKB/TrEMBL;Acc:A0A087VXL7]	67.189	47.5993	62.9702	119.293	101.94	109.284	66.5509	50.2692	109.598	66.0568	25.5331	34.0394	37.2995	20.0138	22.3061	35.398	30.2788	34.5563	45.1856	50.0584	48.0713	80.6239	58.6725	57.1118	49.0436	49.5853	20.7841	14.9632
EmuJ_000066100.1		2.2419	7.34777	1.82944	4.17345	2.26812	1.48827	3.68885	5.03451	1.68933	1.08066	1.56566	2.75135	3.49605	3.04543	2.95959	0.410227	0.807295	1.6098	3.18243	2.67609	3.45057	1.92662	1.88819	4.00703	9.50731	3.14899	2.94657	6.3994
EmuJ_000066200.1	Rhodopsin orphan GPCR [Source:UniProtKB/TrEMBL;Acc:A0A087VX96]	0.417726	0.461165	1.29531	2.63477	1.6679	3.54949	8.28461	8.39564	9.92145	1.36922	2.38046	1.97822	1.15805	2.8193	2.37123	1.40642	1.44403	0.959834	1.06735	2.44659	1.54304	1.96926	1.57615	13.0409	17.3331	13.9774	9.41182	11.4468
EmuJ_000066300.1		123.894	131.511	141.01	92.3579	83.879	107.647	87.8039	98.6468	104.169	94.841	75.1585	88.4866	100.14	73.7435	87.5399	93.3027	86.7283	90.0989	112.401	115.995	112.656	97.2788	99.2378	87.4827	129.388	121.849	18.6603	29.2632
EmuJ_000066400.1	Transcription and mRNA export factor ENY2 [Source:UniProtKB/TrEMBL;Acc:A0A087VXI7]	136.374	129.441	124.312	98.488	83.6335	101.865	98.0751	127.54	101.658	119.608	124.692	119.099	153.532	160.948	148.195	175.286	168.642	163.501	169.977	160.085	173.292	95.7163	150.603	119.693	134.979	166.945	107.918	132.542
EmuJ_000066600.1	AMME syndrome candidate locus tag 1 protein [Source:UniProtKB/TrEMBL;Acc:A0A087VXM3]	262.087	277.628	272.074	259.601	292.711	262.646	202.029	297.537	190.038	287.122	285.363	294.553	228.708	265.398	286.225	122.291	133.842	113.526	151.14	148.175	156.082	169.653	197.258	347.158	245.605	353.255	286.756	285.473
EmuJ_000066700.1	Pyridoxal dependent decarboxylase [Source:UniProtKB/TrEMBL;Acc:A0A087VXC6]	73.3886	87.4433	109.386	76.9592	84.5464	90.2641	72.9132	85.319	75.6649	119.922	71.1659	79.6164	88.1634	69.8354	78.5915	81.444	81.1044	83.2489	85.6153	86.9643	81.267	97.4642	82.763	113.5	114.969	124.82	22.1121	22.0483
EmuJ_000066800.1	Integrator complex subunit 4 [Source:UniProtKB/TrEMBL;Acc:A0A087VXA3]	46.1018	43.2318	49.3381	37.7763	27.4877	34.7007	35.336	38.0795	48.6468	27.01	32.1379	33.9862	33.5293	25.4927	30.2661	13.6911	12.9648	13.007	28.1097	29.3758	27.58	22.761	25.9318	26.8747	27.5397	30.33	13.6756	11.1041
EmuJ_000066900.1		17.2302	17.7356	15.9041	12.6197	6.55354	11.334	6.9405	6.97739	9.70561	8.71392	4.73425	6.52516	5.67722	10.3397	7.27124	0.206741	0.813702	1.39078	4.41056	5.39466	5.4343	6.38057	7.04174	8.75081	34.2768	13.0486	10.1827	5.48266
EmuJ_000067000.1	Disks large 1 [Source:UniProtKB/TrEMBL;Acc:A0A087VXJ2]	71.4982	92.6735	93.5231	78.131	55.7241	70.8164	68.9712	66.1861	54.8494	137.244	119.007	124.549	118.267	103.478	99.3504	55.2775	61.1039	59.282	74.1276	71.9513	72.6294	124.733	113.833	103.18	110.432	127.62	49.9589	72.5646
EmuJ_000067100.1	Fibronectin type III [Source:UniProtKB/TrEMBL;Acc:A0A087VXM6]	2.579	5.60541	11.5748	10.6186	9.81043	9.28312	9.84495	7.16699	7.8511	7.83187	5.61935	5.80881	3.57486	1.6226	1.78741	17.1775	23.8671	21.0582	3.4779	3.69417	4.06864	17.9838	6.60318	9.60321	3.19693	2.09299	0.968463	7.2144
EmuJ_000067200.1	WD repeat containing protein 82 [Source:UniProtKB/TrEMBL;Acc:A0A087VXD0]	101.405	100.948	120.637	120.3	131.529	129.884	99.9432	109.925	122.06	95.0153	84.797	80.0667	88.1924	66.1423	61.9458	82.0757	83.5985	81.1488	91.4042	90.0725	89.4142	101.637	101.675	87.4905	101.31	98.4422	67.9343	66.3933
EmuJ_000067300.1	Sugar transporter [Source:UniProtKB/TrEMBL;Acc:A0A087VXA8]	12.5696	12.5384	13.7144	9.60914	4.67384	11.0284	4.66831	5.65591	14.2179	0.590005	0.210411	0.108753	6.39503	5.25063	6.4944	0.0344569	0.135617	0.0772656	5.94758	7.10297	6.34002	2.77416	4.09182	6.39482	2.82569	1.58699	6.36419	11.8253
EmuJ_000067400.1	Expressed conserved protein [Source:UniProtKB/TrEMBL;Acc:A0A087VXR2]	114.828	127.328	131.197	92.9698	82.7758	103.62	96.2018	106.702	115.21	82.2933	62.1982	65.9172	99.6235	83.9005	91.9611	48.8637	45.361	47.7957	63.9846	67.2106	74.6551	69.5019	75.6315	82.7857	85.4296	90.4236	63.6945	34.801
EmuJ_000067500.1	Serine:threonine protein kinase 3 [Source:UniProtKB/TrEMBL;Acc:A0A087VXJ7]	109.35	99.968	113.69	121.198	135.413	129.761	115.273	121.622	135.153	82.3797	82.161	83.8719	86.9883	57.7909	66.2383	61.4112	62.9027	65.5615	91.0354	88.0033	84.7247	115.839	94.8	93.4542	87.7939	75.2044	43.1289	30.8861
EmuJ_000067600.1	Rho associated protein kinase 1 [Source:UniProtKB/TrEMBL;Acc:A0A087VXN0]	16.9184	14.9598	16.01	15.3815	17.8098	14.3177	12.3723	24.1977	21.0545	4.68293	5.04378	5.00856	6.55257	3.1849	6.70968	13.0767	11.3312	10.6559	9.73757	10.3935	10.4304	13.8003	8.87674	6.73386	24.2092	17.8098	2.49144	2.13732
EmuJ_000067800.1	Dystrophins A:C:F:G:H [Source:UniProtKB/TrEMBL;Acc:A0A087VXD5]	34.771	34.3775	34.5523	26.6693	22.1324	20.6447	34.5799	39.246	60.8368	106.635	76.6137	104.592	84.1565	65.6645	93.9668	73.2121	68.4086	70.8056	50.5739	51.5629	49.6069	49.4368	40.1153	33.4894	41.2568	21.7065	1.86442	2.27699
EmuJ_000067900.1	T cell transcription factor 4 long C terminal [Source:UniProtKB/TrEMBL;Acc:A0A087VXB3]	27.9482	33.3453	14.5508	9.94641	10.6424	4.98187	22.6737	35.3033	6.09852	209.024	106.739	86.084	214.18	197.901	182.217	75.1118	84.338	84.8717	96.9094	105.457	73.149	80.0592	101.706	175.875	39.032	36.8026	16.3985	39.8883
EmuJ_000068000.1	Eukaryotic translation initiation factor 3 subunit G [Source:UniProtKB/TrEMBL;Acc:A0A087VXR7]	206.597	209.376	237.701	207.492	206.621	243.379	225.155	242.414	235.327	190.803	182.557	184.773	220.366	184.98	183.104	150.488	160.577	158.345	190.114	182.445	185.805	179.278	208.3	190.392	178.962	163.034	186.641	126.015
EmuJ_000068100.1	Laminin [Source:UniProtKB/TrEMBL;Acc:A0A087VXK2]	33.5502	28.5504	27.7033	14.4721	11.7254	10.7426	22.5923	8.27861	11.0414	30.6341	38.9996	30.1846	12.5561	29.8686	30.4734	82.7738	83.7459	80.4495	58.3903	52.2183	67.218	54.7511	53.1294	70.7589	61.3986	46.0415	4.39664	4.3801
EmuJ_000068200.1		0	0.48151	1.42364	0	0.941343	0.205894	0	0.587668	0.631015	0.336383	0	0	0	0	0.460622	0.255386	0.25129	0.286337	0	0.222133	0.268518	0	0.235098	0	0.910579	1.30693	0.524109	1.59358
EmuJ_000068300.1		1.08609	0.749393	1.09079	2.56159	2.7047	1.13386	0.659836	1.5009	0.956891	0.0805424	0.0466757	0	0.173708	0.238923	0	0.122298	0.180504	0.205679	0.059297	0.0531868	0.321466	0.328211	0.506619	0.647067	1.96223	2.08618	1.75687	2.38475
EmuJ_000068400.1	Expressed protein [Source:UniProtKB/TrEMBL;Acc:A0A087VXB8]	0	0.266924	0	0	0.417465	0.456547	0.339481	0	0	0	0	0	0	0	0	0	0	0	0	0	0	0	0	0	0	0	1674.09	1364.85
EmuJ_000068600.1	Expressed conserved protein [Source:UniProtKB/TrEMBL;Acc:A0A087VXS2]	0.559009	0.128571	0	0.489709	0.603248	0.549768	0.490559	0.418444	0.449309	0	0	0.107614	0.129144	0.106577	0	0.136384	0.134197	0	0	0	0	0.183008	0.376649	0	0.486278	0.232648	792.091	779.321
EmuJ_000068700.1	Eukaryotic translation initiation factor 3 [Source:UniProtKB/TrEMBL;Acc:A0A087VXK7]	254.847	231.499	233.292	208.803	203.318	221.662	238.345	269.885	210.552	198.478	227.286	205.167	234.512	231.2	199.937	154.775	155.848	159.996	231.862	225.583	224.609	169.287	229.122	180.233	140.166	143.524	285.05	175.003
EmuJ_000068800.1	Enoyl coenzyme A hydratase [Source:UniProtKB/TrEMBL;Acc:A0A087VXP0]	67.226	62.3021	69.5581	65.9168	63.0926	59.2764	48.0051	49.0267	65.4892	31.0282	27.8313	24.7095	27.1408	20.8275	23.2742	20.6224	19.2237	24.3837	24.7927	28.287	25.6982	35.9793	33.0095	33.4092	24.9398	23.7951	5.36242	3.26093
EmuJ_000068900.1	DEAD Asp Glu Ala Asp box polypeptide 21 [Source:UniProtKB/TrEMBL;Acc:A0A087VXE8]	200.39	187.048	217.532	198.637	172.86	237.76	193.894	235.429	228.719	89.0121	136.998	139.198	175.717	202.979	200.512	57.1672	60.503	56.5185	166.155	183.858	144.959	98.8003	117.223	144.845	88.7465	96.1769	60.3935	74.5303
EmuJ_000069100.1	Adenine phosphoribosyltransferase [Source:UniProtKB/TrEMBL;Acc:A0A087VXC3]	163.792	174.276	219.847	324.689	299.511	207.753	228.869	206.252	135.648	498.617	544.882	506.342	365.224	393.883	405.043	385.419	390.262	390.832	240.246	226.576	253.274	381.492	452.267	483.016	188.505	236.513	370.765	237.918
EmuJ_000069200.1	Expressed conserved protein [Source:UniProtKB/TrEMBL;Acc:A0A087VXS5]	17.7951	25.3126	34.1805	21.1052	21.4192	33.9249	29.5505	36.1189	38.4531	6.86221	4.58858	4.11085	14.041	15.5021	13.9143	7.61444	5.91499	7.86326	14.962	13.0717	12.2197	6.45313	7.74737	10.1126	70.3738	90.5805	84.7122	69.7067
EmuJ_000069290.1	Protein kish [Source:UniProtKB/TrEMBL;Acc:A0A087VXL3]	27.7896	22.5386	6.36543	32.0324	38.1437	18.6997	23.5311	21.8967	15.2827	9.87031	15.5258	9.57321	16.8949	11.433	11.2631	92.065	75.1392	73.6161	114.191	118.875	117.435	12.4495	19.7096	6.68068	2.54463	4.26096	36.6159	27.2763
EmuJ_000069310.1	Expressed protein [Source:UniProtKB/TrEMBL;Acc:A0A087VXP6]	49.001	20.6421	7.57625	26.6596	15.8637	13.6964	25.8005	17.0849	14.9249	23.3713	17.5785	33.0655	28.5989	23.3065	18.0444	185.366	156.761	160	246.748	266.637	261.187	28.8754	21.5472	9.21908	0.673037	4.50797	79.8013	108.952
EmuJ_000069410.1	Apoptosis inducing factor 1 mitochondrial [Source:UniProtKB/TrEMBL;Acc:A0A087VXF2]	82.7668	75.2902	89.7598	71.3072	66.4469	63.2919	63.8373	73.4455	66.397	54.0588	65.7424	76.2314	65.4613	64.3404	71.5077	37.5713	31.3706	33.0177	54.2337	58.6047	55.2669	49.1667	54.6467	53.0097	44.3983	48.2201	17.6973	16.02
EmuJ_000069420.1	Anaphase promoting complex subunit 11 [Source:UniProtKB/TrEMBL;Acc:A0A087VXD1]	36.019	33.1372	17.8453	24.4166	12.7251	19.23	33.1137	20.2214	31.277	17.7756	9.58259	14.8585	24.0722	27.9592	16.6989	20.4001	22.8523	21.8168	42.6081	45.8611	35.6385	21.0569	28.0248	16.0945	6.71415	8.03055	19.9667	26.9276
EmuJ_000069500.1	Tryptophan hydroxylase [Source:UniProtKB/TrEMBL;Acc:A0A087VXS8]	5.8055	5.51517	5.08068	10.3927	7.85387	14.0008	7.97419	10.6753	6.69502	2.27118	1.55122	2.2838	2.97398	1.8287	2.1659	2.27855	1.57547	1.58805	3.10531	2.73176	2.65471	3.88383	2.09754	2.15548	18.4441	20.0644	9.9841	5.4758
EmuJ_000069600.1	Netrin receptor unc 5 [Source:UniProtKB/TrEMBL;Acc:A0A087VXL9]	11.6659	13.6452	16.112	13.7993	7.77561	18.8293	11.4965	8.58067	17.7503	9.59266	5.82052	5.47633	4.41015	3.53247	4.52951	10.9129	11.277	14.0273	10.5824	13.8805	12.1942	9.86444	7.22972	8.90155	67.0748	65.5047	2.95173	5.05726
EmuJ_000069700.1	Expressed protein [Source:UniProtKB/TrEMBL;Acc:A0A087VXQ1]	0	0	0	0	0	0	0	0	0	0	0	0	0	0	0	0	0	0	0	0	0	0	0	0	0	0	7.08495	19.0941
EmuJ_000069800.1		2.84722	3.47073	1.85871	2.41111	0.870554	1.7361	0.41643	1.27876	1.60194	0.0914962	0.106047	0.0548113	0.26311	1.19424	0.939668	0.27786	0.341755	0	0.808336	0.604202	0.876444	1.21175	0.895252	0.508893	1.48607	0.592476	12.1174	12.3534
EmuJ_000069900.1	Tubulin beta chain [Source:UniProtKB/TrEMBL;Acc:A0A087VXD6]	1.35658	2.53279	2.34422	2.72634	1.59311	2.40148	0.490192	1.20959	1.58744	1.30782	0.891653	0.829543	1.10612	1.04976	1.21146	1.40176	1.89651	1.37519	0.792931	0.609621	0.859741	2.66469	2.47327	1.5689	0.520623	0.498158	411.372	205.277
EmuJ_000070300.1	Expressed conserved protein [Source:UniProtKB/TrEMBL;Acc:A0A087VXT3]	518.489	461.391	459.559	415.755	543.617	621.893	320.853	381.922	434.288	241.991	204.094	155.198	407.053	339.51	373.28	155.837	158.532	152.851	299.231	378.291	319.497	226.511	271.174	462.376	552.978	513.262	374.921	632.099
EmuJ_000070400.1	Mitochondrial inner membrane translocase complex subunit Tim21 [Source:UniProtKB/TrEMBL;Acc:A0A087VXM4]	76.1538	84.7164	81.5467	82.6425	84.6124	91.7998	78.2852	81.5806	74.8565	52.89	49.9267	51.7895	59.8891	52.6241	50.1635	36.0597	36.6006	35.7109	53.9406	55.0114	54.5386	55.866	56.2325	48.2412	53.7401	65.1983	42.2537	28.5695
EmuJ_000070500.1	p53 induced protein [Source:UniProtKB/TrEMBL;Acc:A0A087VXQ6]	3.34112	4.41024	7.7051	9.16256	10.8166	9.08621	14.0226	10.1942	20.3161	5.32172	3.3275	3.77527	5.94011	8.97338	6.13661	10.4198	9.62493	10.3712	7.83591	6.56607	9.83764	14.6951	10.4729	8.13537	59.1394	45.524	33.8211	44.7827
EmuJ_000070600.1	Rna binding protein musashi [Source:UniProtKB/TrEMBL;Acc:A0A087VXG2]	127.018	132.26	146.183	149.078	170.827	162.056	80.5398	156.66	143.171	114.348	87.168	101.193	107.892	76.6566	100.256	84.558	80.1745	85.2045	110.291	111.593	115.163	125.437	121.552	132.65	101.289	114.238	7.68212	21.758
EmuJ_000070700.1	Mitochondrial ribosomal protein l23 [Source:UniProtKB/TrEMBL;Acc:A0A087VXE1]	73.5219	80.9951	82.4139	64.2708	99.8914	105.651	68.6287	86.1448	86.1003	56.5832	62.4423	59.9499	82.5464	94.1924	89.9485	39.8739	41.3703	36.8923	67.4721	70.3577	63.0665	53.3515	62.3689	92.4415	39.718	35.2757	25.7917	41.1709
EmuJ_000070800.1		0	0	0	0	0.274334	0.300016	0.89235	0	0	0	0	0	0	0	0	1.48854	0	0.417234	0.721729	0.971038	1.17381	0	0	0	0	0	3.05481	2.32207
EmuJ_000070900.1	Dro:myosuppressin receptor [Source:UniProtKB/TrEMBL;Acc:A0A087VXM9]	2.34018	2.42206	0.716111	1.53755	2.78844	6.90449	5.90418	3.72243	4.70236	0.564018	0.435811	0.168939	1.75707	1.17118	1.41594	3.56841	4.00274	5.28115	6.0902	5.5868	6.15312	1.05342	1.11688	0.697114	58.3993	39.0791	8.78781	12.9145
EmuJ_000071100.1	Dynein light chain [Source:UniProtKB/TrEMBL;Acc:A0A087VXR1]	5.14081	3.54712	1.29077	9.69987	17.7098	3.96688	14.575	39.5174	0.476767	0.381234	0.662796	0.456761	1.37036	15.8327	6.78649	4.92044	6.2655	3.24515	8.98151	13.8463	7.91234	5.43736	5.59533	5.88997	2.06398	13.3307	572.013	655.146
EmuJ_000071200.1		0	0	0.259306	0	0	0.18751	0	0	0	0	0.177535	0	0	0	0	0	0.228854	0	0	0	0.244544	0	0	0.18932	0	0	18.6152	18.504
EmuJ_000071300.1	Dynein light chain [Source:UniProtKB/TrEMBL;Acc:A0A087VXE7]	89.5622	65.5753	33.1912	63.3842	87.787	33.6942	93.6967	87.8272	27.8201	329.537	628.636	444.74	475.983	792.329	547.021	1620.79	1473.96	1692.69	1020.14	883.147	886.376	418.685	417.937	655.69	197.496	563.992	1253.65	1323.58
EmuJ_000071400.1	Dynein light chain [Source:UniProtKB/TrEMBL;Acc:A0A087VXU3]	0.36691	0.759495	1.19762	2.24997	1.38581	12.3409	5.15171	1.23592	2.87534	1.76861	0	0	0.254294	0	0	1.0742	2.37819	3.01097	1.56251	1.16792	0.564719	4.68461	1.73051	1.53018	252.306	374.268	102.509	80.0156
EmuJ_000071500.1	Dynein light chain [Source:UniProtKB/TrEMBL;Acc:A0A087VXN4]	19.3769	30.5598	9.35807	27.3675	37.7667	91.005	25.3328	11.7664	18.5939	11.0558	15.0234	16.6718	21.3777	27.5941	24.7968	3.18382	2.27837	6.16579	12.3496	15.105	11.2599	12.8166	3.99666	12.0155	324.045	363.386	463.907	433.001
EmuJ_000071700.1	Dynein light chain [Source:UniProtKB/TrEMBL;Acc:A0A087VXR5]	4.79099	28.335	11.4494	16.1887	19.7573	58.5609	27.3282	7.30064	25.3741	25.4034	14.7217	15.4157	5.69228	7.82934	7.67998	6.51235	7.39373	8.42492	4.6149	3.48578	3.95032	20.5021	11.0677	15.0874	208.531	205.943	104.348	261.4
EmuJ_000071800.1	Dynein intermediate chain [Source:UniProtKB/TrEMBL;Acc:A0A087VXH1]	214.521	231.876	221.291	167.911	189.489	133.995	232.979	299.986	185.299	516.497	448.636	455.13	362.866	282.325	306.282	383.657	345.608	363.949	299.952	295.133	272.946	374.993	366.964	327.219	232.038	210.706	129.645	90.0151
EmuJ_000071900.1	Expressed protein [Source:UniProtKB/TrEMBL;Acc:A0A087VXF3]	138.852	166.019	21.884	18.0043	124.687	2.07054	39.8101	172.932	19.1882	432.754	546.246	643.985	605.894	575.423	570.584	680.403	741.151	686.35	606.786	619.573	385.373	311.636	516.92	453.495	1.6352	1.87757	2.25884	0.572341
EmuJ_000072100.1	Expressed conserved protein [Source:UniProtKB/TrEMBL;Acc:A0A087VXU8]	238.406	337.743	92.8955	39.293	347.371	1.15075	153.38	403.72	81.7034	592.218	1064.88	1036.44	935.133	1682.18	1335.33	1486.24	1166.24	1283.48	322.331	206.867	312.721	791.742	771.301	868.343	3.81695	3.95661	0.366159	0.27833
EmuJ_000072200.1	Expressed protein [Source:UniProtKB/TrEMBL;Acc:A0A087VXN9]	0.671514	0	0	0.588267	0.543492	0	1.17858	0.565491	0	1.29476	1.68825	5.42942	2.09433	3.26469	2.2162	165.881	137.347	125.643	42.6569	29.0701	45.9927	2.63807	2.03603	2.2004	0.438109	0	1.51299	0
EmuJ_000072300.1		0	0	0	0	0	0.157903	0	0.150231	0	0	0	0	0	0	0	0	0	0	0	0	0	0	0	0	0	0	1.20585	0.61107
EmuJ_000072500.1	Hypothetical transcript [Source:UniProtKB/TrEMBL;Acc:A0A0S4MLW1]	0.235697	0.325259	0.576999	1.8583	1.78045	0.556322	1.03418	0.793935	1.27874	0	0.263362	0.408362	0	0	0	0	0	0.19342	0.167288	0.3001	0.362767	0.231486	0	0	2.15283	3.23704	1.77017	0.538228
EmuJ_000072600.1		0.267596	0.369278	0.218363	1.17211	2.31018	0.157903	0.469658	12.1687	3.06493	0.257978	0.299005	0.309086	0.927314	0.459164	0.176629	0.39172	0	0	2.08921	3.06644	0.617794	0	0	0	4.19003	1.67052	16.8818	36.0532
EmuJ_000072700.1	Expressed conserved protein [Source:UniProtKB/TrEMBL;Acc:A0A087VXF9]	3.71838	3.66523	3.03427	7.91088	34.2508	2.97777	18.8792	7.90281	10.7272	66.8298	102.981	127.007	14.5422	21.5716	15.2521	6.60955	7.84251	9.3722	13.1958	17.2468	4.08789	2.60854	7.87402	2.84828	424.887	447.673	362.645	249.276
EmuJ_000072800.1	Expressed conserved protein [Source:UniProtKB/TrEMBL;Acc:A0A087VXV1]	1.06239	0.549784	1.08367	0	8.31192	0.156725	2.33076	2.38575	1.44097	3.84079	1.92903	2.45424	0.184079	0.759563	0.701245	0.388797	0.382561	0.217958	0.942556	1.01452	0.408789	0.260854	0.894775	0.316476	181.946	206.261	915.189	649.572
EmuJ_000072900.1	Expressed protein [Source:UniProtKB/TrEMBL;Acc:A0A087VXP3]	12.2175	4.03175	15.1713	62.1236	30.6681	9.24677	68.7576	49.6535	5.76389	78.0961	104.91	99.3966	30.1889	58.3344	36.4647	272.352	222.268	262.422	200.764	168.241	177.21	43.0409	99.32	51.7438	0.693128	0.66322	0.797898	0.909765
EmuJ_000073000.1	Expressed conserved protein [Source:UniProtKB/TrEMBL;Acc:A0A087VXS6]	16.2573	17.4325	39.978	55.4278	22.7596	121.47	166.186	19.6107	9.66777	317.06	225.964	263.526	259.303	370.057	289.731	187.652	153.631	124.578	265.547	211.471	192.737	83.5023	164.307	145.155	192.065	130.564	747.108	843.828
EmuJ_000073200.1	Expressed conserved protein [Source:UniProtKB/TrEMBL;Acc:A0A087VXI0]	0	0	0.433467	0.698019	0.286618	0.470175	0	0.14911	0	0	0	0.30678	0	0	0.175311	0	0	0	0	0	0.204395	0	0	0	409.638	148.893	41.0917	46.7013
EmuJ_000073300.1		0	0.358497	0.635962	0.682733	0.420512	0.613172	0.227973	0.291689	0.156602	0	0.145138	0.150031	0	0.148586	0.171472	0	0	0	0.184383	0.165384	0.199919	0	0.175036	0	0.67795	0	37.0702	16.0172
EmuJ_000073400.1		1.16689	2.01287	2.38052	2.55559	0.944429	2.40997	0	0.655105	1.05514	0	0.488948	0.505432	0.606555	0.166855	0.192555	0	0	0.239397	0.828213	0.185718	0.224499	0	0.589671	0	0.380652	0.364227	3.50552	4.99625
EmuJ_000073500.1		11.2086	11.3217	10.7494	9.1105	3.92797	4.63662	2.9407	4.15183	3.13459	4.01038	3.2279	3.60367	5.04543	2.77586	2.59324	0.676608	0.832195	0.284478	2.21439	1.47127	2.57882	1.58884	1.79071	3.02913	2.714	1.73126	21.3489	24.9358
EmuJ_000073600.1	Expressed protein [Source:UniProtKB/TrEMBL;Acc:A0A087VXT1]	537.412	518.972	506.304	426.102	340.54	406.022	375.828	404.276	371.878	173.843	224.025	237.744	266.399	213.062	210.642	236.181	206.762	248.254	243.343	259.807	300.365	291.287	509.175	204.971	982.971	453.244	67.7149	52.827
EmuJ_000073700.1	Small GTPase Ras dva 3 [Source:UniProtKB/TrEMBL;Acc:A0A087VXI6]	8.54166	14.0794	8.03503	13.0948	14.7226	18.761	19.5722	15.7181	32.8254	1.1437	0.463957	0.137028	9.20885	7.1247	8.06549	0.955145	1.28158	1.55767	10.2726	11.3288	13.7857	5.70922	9.67192	15.0548	54.7987	40.1403	6.5933	12.8681
EmuJ_000073800.1		0.674696	0.465536	0.275282	0.738819	0.182023	0.995315	0.44406	0.0946952	0.30504	0.487835	0.0942363	0.194827	0.233806	0.482376	0.44534	0.123457	0.121477	0.138419	1.3169	0.859055	1.29805	0.496982	0.681895	0.803939	2.20093	0.631788	0.506722	0.192589
EmuJ_000073900.1	Expressed conserved protein [Source:UniProtKB/TrEMBL;Acc:A0A087VXV5]	35.5902	25.8118	58.5085	26.1714	13.3162	31.7317	30.3204	27.5646	25.2129	2.25401	5.80551	2.10043	20.8856	21.2478	23.1488	422.305	392.893	395.246	67.2999	65.3266	115.953	113.028	153.682	39.6219	444.735	149.849	10.1455	18.9833
EmuJ_000074000.1	Fanconi anemia group D2 protein [Source:UniProtKB/TrEMBL;Acc:A0A087VXQ4]	37.6931	30.5662	27.4882	16.4233	13.1341	15.4055	11.9428	13.8105	26.0348	4.37973	1.56278	1.70712	16.1144	9.62214	14.7052	2.68625	3.2861	3.40253	15.1929	17.6941	15.7402	5.98161	8.59483	9.05361	9.81081	7.62888	1.10256	0.656884
EmuJ_000074100.1	Nucleolin [Source:UniProtKB/TrEMBL;Acc:A0A087VXT4]	120.353	111.418	137.412	101.246	76.8136	120.441	116.21	132.805	115.839	73.3505	70.4015	72.5572	103.46	78.6198	63.2533	58.266	60.9543	65.9466	98.275	107.924	93.0061	77.8138	104.986	82.7177	62.357	54.9559	39.2915	26.5643
EmuJ_000074200.1		30.3123	32.6771	46.037	43.7369	40.4849	43.7278	33.7358	36.0774	41.0602	21.178	23.9085	24.7969	26.0507	23.7014	30.1296	15.1911	15.6666	15.8031	27.8929	25.1549	25.1385	23.9567	24.5566	35.269	28.9433	26.0025	14.6772	8.22496
EmuJ_000074300.1	Dynein light chain [Source:UniProtKB/TrEMBL;Acc:A0A087VXH7]	137.565	154.134	168.898	185.742	228.806	250.673	189.166	171.04	197.199	225.577	230.427	226.097	155.872	165.016	146.115	189.736	198.509	198.023	165.716	159.406	166.859	176.26	167.52	212.64	625.781	448.139	212.32	223.067
EmuJ_000074400.1	Ankyrin repeat domain containing protein 39 [Source:UniProtKB/TrEMBL;Acc:A0A087VXV8]	42.9963	42.7264	51.8732	50.642	44.5119	54.0203	41.5226	43.7727	40.1807	48.1942	40.2275	40.158	30.5124	39.3006	42.9097	31.3195	34.0767	30.8946	34.7514	37.0641	38.1545	36.1667	40.4749	49.1489	52.3452	68.0663	50.678	40.8711
EmuJ_000074500.1	Cytochrome b-c1 complex subunit 7 [Source:UniProtKB/TrEMBL;Acc:A0A087VXQ9]	415.129	417.657	420.337	412.218	394.623	373.372	410.311	370.329	344.91	560.501	552.954	519.348	537.015	535.013	466.068	563.94	549.417	578.108	502.125	493.97	515.789	478.689	473.925	366.131	510.126	526.445	669.668	542.54
EmuJ_000074600.1	Expressed protein [Source:UniProtKB/TrEMBL;Acc:A0A087VXT9]	144.657	174.012	144.587	168.966	228.995	213.399	139.034	139.865	175.558	75.6319	70.9833	57.0214	93.8921	82.9573	99.7766	76.7477	78.2729	70.9747	102.128	97.6955	100.131	103.736	112.422	138.851	268.65	214.534	61.5068	41.5101
EmuJ_000074700.1	Tachykinin peptides receptor 99D [Source:UniProtKB/TrEMBL;Acc:A0A087VXJ6]	1.89534	3.05146	1.97625	2.58281	4.65881	6.46189	8.31628	6.26614	9.90208	0.812096	0.58828	0.851359	0.875736	1.62609	1.04253	3.23691	1.82	2.07383	0.597882	0.804411	1.70168	1.55123	1.84461	0.752801	38.1958	30.2373	2.05612	3.24609
EmuJ_000074800.1		0	0	0	0	0	0	0	0	0	0.12167	0	0	0	0	0	0	0	0	0	0	0	0	0	0	0	0	0.189571	0
EmuJ_000074900.1		0	0	0	0.110561	0	0	0	0	0	0	0	0	0	0	0	0	0	0	0	0	0	0	0	0	0	0	0.189571	0
EmuJ_000075000.1	GAS2 protein 3 [Source:UniProtKB/TrEMBL;Acc:A0A087VXI3]	111.003	139.994	64.8066	100.552	205.614	35.0467	68.4953	243.55	57.5869	258.43	289.384	387.85	267.232	303.522	364.993	113.258	110.557	118.954	182.476	176.393	148.257	155.596	127.873	302.25	21.8539	60.8576	13.5357	17.0963
EmuJ_000075100.1	Rab5 interacting [Source:UniProtKB/TrEMBL;Acc:A0A087VXW1]	85.586	95.6944	83.4389	79.1826	83.0623	94.6718	81.0551	74.5312	74.9205	56.3682	53.0236	40.9454	70.8674	72.0548	58.9157	55.8202	68.351	60.9625	69.3661	66.7139	78.6887	67.1347	70.227	62.4337	117.942	95.9248	101.827	38.0561
EmuJ_000075200.1	Peptidyl prolyl cis trans isomerase FKBP5 [Source:UniProtKB/TrEMBL;Acc:A0A087VXR4]	36.9928	32.8435	45.2087	31.3317	20.6697	31.0362	35.4632	29.2328	45.2341	24.2544	16.1128	20.0986	23.6945	13.4372	14.176	15.3345	16.73	18.4878	22.8962	23.8295	21.8571	31.7689	28.7641	28.9334	26.4225	23.7501	18.0392	14.5129
EmuJ_000075300.1		126.322	140.281	153.438	166.328	177.446	173.237	165.544	178.969	141.894	126.642	140.808	163.728	150.328	101.432	100.924	125.104	130.138	125.725	156.875	144.697	142.234	151.369	129.986	117.213	99.0578	128.349	84.8922	108.828
EmuJ_000075400.1	PERQ amino acid rich with GYF domain containing protein [Source:UniProtKB/TrEMBL;Acc:A0A087VXK1]	60.0278	71.7472	78.4276	70.4023	62.3889	79.9399	64.9113	57.8243	74.2504	59.7677	56.9027	47.5494	83.4344	86.0217	101.437	52.579	64.8468	54.5096	70.776	74.5507	71.9431	62.3381	70.8348	110.905	60.35	52.0123	130.568	63.1078
EmuJ_000075500.1		4.22854	2.43139	2.87547	1.85217	0.950663	1.03966	1.54615	1.3848	2.54905	1.01914	0.59061	1.42455	1.22112	1.41083	0.697774	0.773745	0.507557	0	1.00042	0.672997	0.542354	1.03825	1.66198	1.0497	6.89696	1.31987	3.17579	6.83975
EmuJ_000075600.1	Alpha tubulin N acetyltransferase [Source:UniProtKB/TrEMBL;Acc:A0A087VXW4]	61.4938	76.3746	77.979	95.5367	56.2008	89.3352	60.1722	59.5755	54.6532	28.4352	24.87	24.1999	39.6777	34.3006	32.7591	30.3511	32.451	36.0837	58.0914	59.658	53.8564	56.4402	42.7533	57.1921	51.5522	45.5228	43.9771	63.129
EmuJ_000075700.1	Coenzyme q10 biosynthesis protein [Source:UniProtKB/TrEMBL;Acc:A0A087VXR9]	83.6957	68.2739	91.2758	56.8744	25.7452	58.6186	49.5941	35.3505	59.6482	28.2784	24.5817	23.3776	46.2159	46.3049	33.0433	24.475	29.4341	36.7487	46.496	41.5804	42.2872	48.2064	44.666	19.1068	38.2744	35.4021	62.2711	62.2939
EmuJ_000075800.1	Receptor protein-tyrosine kinase [Source:UniProtKB/TrEMBL;Acc:A0A087VXU7]	112.921	97.9472	103.844	83.5907	129.385	111.01	108.38	120.582	208.098	111.413	102.401	105.357	79.2025	84.6066	107.698	64.7925	62.4506	59.7859	83.0355	98.3459	96.2439	71.9297	70.7973	145.261	76.1207	76.2239	10.0873	9.65561
EmuJ_000075900.1	Protein bicaudal C 1 [Source:UniProtKB/TrEMBL;Acc:A0A087VXK6]	3.68354	2.64901	6.26568	1.63617	2.54739	4.19411	2.68616	5.06799	4.37847	4.3514	6.23182	7.25091	2.98444	3.05641	2.4656	2.08851	2.35392	1.5327	6.5913	5.51576	4.83098	1.93625	3.39075	1.73093	1.7601	1.23073	2.10408	4.26502
EmuJ_000076000.1	Neuropeptide [Source: Koziol et. al. 2016]	1.31816	0.606346	6.45384	1.15475	1.18539	31.8906	10.4107	1.9734	19.0707	0.423593	0.49096	1.01502	0.304525	0.251312	0.580042	0	0	0	0	0.279723	0.338134	0	0.296049	0.261776	87.1458	129.467	28.3796	9.03026
EmuJ_000076200.1	Expressed conserved protein [Source:UniProtKB/TrEMBL;Acc:A0A087VXW9]	0.671514	1.39002	0.821951	0.588267	3.07979	1.98124	5.89288	3.76994	2.22641	1.29476	0.937918	0.193908	0.232703	0.384081	0.22162	0.491498	1.45085	0.551064	0.953227	1.2825	0.775157	0.989276	0	0.200037	1.31433	0.83841	70.1021	118.842
EmuJ_000076300.1		10.8318	14.9478	28.6214	10.8446	12.8023	21.6099	37.1166	31.8533	42.5981	14.9179	11.5269	13.7028	5.3623	4.42528	4.76643	6.41797	5.20062	5.92593	8.78626	11.493	5.9541	11.6515	18.7669	12.2921	14.8068	12.8799	12.3963	21.7904
EmuJ_000076400.1	Guanine nucleotide exchange factor [Source:UniProtKB/TrEMBL;Acc:A0A087VXV0]	16.3094	13.2125	10.7225	39.797	22.5524	15.2541	14.7469	21.0372	18.5488	46.0558	26.229	27.323	21.097	20.5262	26.4118	32.6947	33.8822	37.2801	30.0174	30.6234	35.9765	39.8506	46.8699	107.672	22.3582	21.8881	1.83487	3.39263
EmuJ_000076500.1		105.087	91.6982	71.3976	98.9258	115.032	90.5824	98.486	107.954	117.842	12.5938	7.36319	8.34911	36.8992	23.8431	41.6183	7.35163	6.94102	6.43208	29.0104	32.4894	29.6676	28.1118	28.909	47.1467	34.6971	27.6183	4.01162	4.17631
EmuJ_000076600.1	ATPase family AAA domain containing protein 1 B [Source:UniProtKB/TrEMBL;Acc:A0A087VXJ8]	120.652	117.495	99.2443	68.5778	53.5605	58.0032	84.8441	82.46	95.1587	70.4894	73.2682	74.1537	79.593	68.8236	71.2742	56.9425	50.1008	60.3996	61.7479	63.5542	66.2674	71.8111	76.8881	75.2474	88.0351	68.2154	57.0958	30.9609
EmuJ_000076700.1	BTB:POZ domain containing protein [Source:UniProtKB/TrEMBL;Acc:A0A087VXX5]	79.8214	74.0252	88.1042	105.001	158.474	95.5148	82.6603	90.4415	71.1196	100.624	86.1793	93.8775	53.6616	56.2244	65.4493	65.5618	58.3489	62.204	60.0544	58.4957	60.7032	101.25	93.6717	131.658	82.7205	107.671	29.5567	36.8265
EmuJ_000076800.1		76.8953	74.9985	77.6616	91.1057	84.6293	92.1513	36.9921	47.1405	88.7172	11.6189	10.1158	12.3522	35.3332	32.816	37.0116	2.40201	3.66748	2.64668	28.152	31.2667	29	25.8963	28.3642	37.1489	18.753	14.129	10.1989	14.7298
EmuJ_000076900.1	Adenosylhomocysteinase [Source:UniProtKB/TrEMBL;Acc:A0A087VXV3]	713.588	488.008	610.483	732.154	858.204	639.794	626.566	554.407	443.458	465.349	755.496	599.865	558.285	712.052	667.614	749.084	643.476	648.861	595.722	548.891	611.851	936.524	1180.75	621.772	340.416	203.655	159.038	284.638
EmuJ_000077000.1	Cyclin g associated kinase [Source:UniProtKB/TrEMBL;Acc:A0A087VXL6]	86.3841	83.1161	94.0458	65.7093	70.9479	65.0738	56.9831	74.2076	82.5974	91.3253	60.5129	75.7391	73.2812	47.1433	75.3173	88.6536	76.6651	72.547	71.9896	79.2084	79.8144	95.9093	90.2607	108.949	56.2546	51.3384	4.59134	3.52039
EmuJ_000077100.1	Allatostatin A receptor [Source:UniProtKB/TrEMBL;Acc:A0A087VXK4]	0.42572	0.293744	0.277917	0.969656	0.229706	2.56234	4.03479	1.29062	3.59286	0.0820839	0.190276	0.0983456	0.354065	0.0486992	0	0.186957	0.613196	0.41923	0.120864	0.162614	0.327618	0.167246	0.114737	0.355089	21.9977	19.3476	1.66261	2.72204
EmuJ_000077200.1	Mitochondrial substrate solute carrier [Source:UniProtKB/TrEMBL;Acc:A0A087VXY0]	106.542	98.1754	112.679	130.868	158.407	165.711	104.286	118.684	121.591	67.7386	53.7206	56.1051	68.7064	59.6273	62.3589	68.198	62.4839	68.5034	82.2864	80.3225	80.0508	90.2364	84.5988	80.9024	110.319	98.9792	52.8856	40.2002
EmuJ_000077700.1	Kunitz:Bovine pancreatic trypsin inhibitor [Source:UniProtKB/TrEMBL;Acc:A0A087VXT7]	0	0.814688	0.963488	2.95528	2.91236	0.696721	1.03614	1.32573	1.22016	1.95134	1.41354	1.85086	0.467612	1.92951	1.67003	4.69136	6.07384	4.70624	0.838026	0.536909	0.129805	0.828304	0.454596	0.703447	36.9756	11.7934	11.4012	14.8293
EmuJ_000077800.1	Papilin [Source:UniProtKB/TrEMBL;Acc:A0A087VXV6]	52.9957	42.6611	33.07	31.6333	36.0239	30.1987	23.7091	31.2107	32.1034	15.7781	9.86936	10.0521	16.0243	17.236	20.4052	24.148	22.264	30.0591	30.0545	30.7614	28.9882	15.8188	22.9297	13.0009	16.6098	7.46001	26.5345	16.907
EmuJ_000077900.1	Brain specific homeobox protein [Source:UniProtKB/TrEMBL;Acc:A0A087VXM1]	1.84332	2.15241	1.27277	7.20452	8.56885	9.87305	2.36419	2.86576	3.59	1.77707	1.74281	1.22834	0.589639	2.10862	1.12311	0.103782	0.408472	0.23272	0.805116	0.812423	1.52767	1.11409	0.859839	1.94299	1.66516	1.06221	2.55582	3.56174
EmuJ_000078000.1	60S ribosomal protein L8 [Source:UniProtKB/TrEMBL;Acc:A0A087VXK9]	1275.91	1084.76	862.109	691.675	587.181	618.403	950.421	1032.54	793.816	566.66	579.079	531.406	961.901	1038.25	881.752	461.275	462.453	478.76	840.009	822.382	763.096	600.41	847.968	522.105	681.054	610.649	1026.62	855.235
EmuJ_000078100.1		34.7944	40.4504	37.5565	24.013	17.9391	26.7406	15.6743	18.9382	33.7675	3.87864	5.08829	4.77471	24.6972	18.6115	26.5558	3.85078	3.66166	3.6644	15.376	18.2386	16.9437	8.16327	11.3495	24.233	8.19182	8.72155	2.45713	2.9783
EmuJ_000078200.1	Kelch repeat type 1 [Source:UniProtKB/TrEMBL;Acc:A0A087VXU2]	15.7376	18.5712	12.4791	10.6688	16.2929	10.5334	16.5433	26.0998	17.7335	7.88082	6.27584	7.96477	10.252	5.27991	8.51575	1.58739	1.60198	1.64286	2.44711	2.69059	2.09696	6.71781	8.0183	7.45449	23.3649	23.3288	6.26474	1.39687
EmuJ_000078300.1	RNA directed DNA polymerase reverse transcriptase [Source:UniProtKB/TrEMBL;Acc:A0A087VXV9]	0.523386	0.451416	0.213546	0	0.0706007	0.0772101	0	0.293834	0.315507	0	0	0.151134	0	0	0	0	0.0942339	0	0	0	0	0.128509	0.0881616	0	0	0	0	0
EmuJ_000078400.1	Kelch ECH associated protein 1 [Source:UniProtKB/TrEMBL;Acc:A0A087VXM7]	2.07322	4.41073	1.12786	1.2108	1.30509	0.917526	1.2129	3.78275	1.04148	1.33247	0.482618	0.498889	0.957925	0.691718	0.684225	0.505814	0.746552	0.283557	0.122624	0.439953	0.265911	0.509045	1.39689	0.411726	2.47978	3.0199	0.25951	0.197263
EmuJ_000078500.1	Kelch ECH associated protein 1 [Source:UniProtKB/TrEMBL;Acc:A0A087VXL5]	81.9775	99.8836	65.2636	40.987	55.2367	54.0367	88.0819	105.067	77.863	35.0821	24.3521	29.7921	67.6252	32.4786	51.9985	11.4149	9.79185	14.7673	12.4883	15.2748	16.3102	37.3109	28.5604	28.113	86.6176	72.8946	34.2379	5.93562
EmuJ_000078600.1	DNA-(apurinic or apyrimidinic site) lyase [Source:UniProtKB/TrEMBL;Acc:A0A087VXZ0]	102.816	97.9723	104.371	86.0647	78.2138	124.476	76.6708	82.9754	115.094	26.8055	24.1644	20.9111	65.0067	61.1395	53.3458	36.3606	41.4734	46.7505	64.9055	60.5775	66.5702	59.8352	82.2646	58.9733	80.7855	66.9622	55.501	27.9374
EmuJ_000078700.1	Expressed protein [Source:UniProtKB/TrEMBL;Acc:A0A087VXU6]	24.4306	23.7246	11.0754	23.2515	20.3426	13.1702	26.9974	21.166	22.1818	4.94312	14.1546	9.75455	14.4237	15.6985	16.7229	110.82	81.4564	90.0943	83.274	67.3967	90.9868	41.1751	55.4791	18.5085	12.5938	25.2305	13.5913	16.53
EmuJ_000078800.1	Long chain fatty acid coenzyme A ligase 5 [Source:UniProtKB/TrEMBL;Acc:A0A087VXW2]	137.93	137.552	107.476	122.813	122.368	86.5359	73.4268	118.72	119.804	56.8518	91.2814	87.3895	106.115	85.3885	93.9357	186.279	165.4	150.867	148.92	126.582	154.031	201.115	227.921	105.345	88.9425	102.408	13.1701	27.0728
EmuJ_000078900.1	Aminoacyl tRNA synthetase class I [Source:UniProtKB/TrEMBL;Acc:A0A087VXN1]	117.109	110.161	168.5	157.226	78.9987	74.1647	97.3342	110.683	23.3501	349.863	401.43	444.131	224.443	325.755	331.368	282.673	279.855	251.284	261.16	274.287	270.479	217.167	249.559	361.062	35.9331	18.738	59.6853	44.9881
EmuJ_000079000.1	Phospholipid-transporting ATPase [Source:UniProtKB/TrEMBL;Acc:A0A087VXM0]	8.98394	9.14657	5.22915	13.3739	10.1864	13.6609	5.67859	11.3042	3.23806	3.84599	3.4924	5.15217	14.5213	4.50964	5.41159	3.65565	3.21243	3.2738	9.05187	10.5389	6.30935	3.88725	4.19067	4.73485	7.54182	3.96117	1.32114	2.47475
EmuJ_000079100.1	Phospholipid-transporting ATPase [Source:UniProtKB/TrEMBL;Acc:A0A087VXZ7]	18.2718	24.7945	20.442	8.46728	10.6733	11.7663	15.5696	33.2268	13.4091	50.6752	26.8965	41.552	26.7588	20.7198	29.7142	22.7157	24.2966	25.36	15.3743	17.6169	14.5911	20.7282	21.4107	22.7185	41.0492	29.5577	8.07456	14.392
EmuJ_000079200.1	Retinol dehydrogenase 11 [Source:UniProtKB/TrEMBL;Acc:A0A087VXU9]	24.4247	21.4616	24.0799	20.6981	22.3771	23.0601	38.4935	29.3834	28.7262	90.5351	66.0568	72.8898	54.1006	44.3048	42.5088	53.1204	46.3092	51.3771	36.7233	36.8106	33.6799	63.2509	60.3865	53.3958	28.0979	19.4173	37.7359	26.5217
EmuJ_000079300.1	tRNA (adenine(58)-N(1))-methyltransferase catalytic subunit TRMT61A [Source:UniProtKB/TrEMBL;Acc:A0A087VXW6]	44.8367	41.8914	47.8344	37.0623	36.2888	42.4656	38.9638	35.407	45.1175	24.3878	33.286	29.1185	39.66	43.5066	45.7167	20.3671	19.9776	20.9742	34.2379	34.3751	34.9074	27.5009	31.4443	33.8327	47.6916	38.5545	33.412	29.282
EmuJ_000079400.1		127.77	109.33	126.072	110.497	198.729	184.665	158.076	154.41	107.19	12.3572	15.2367	13.6241	23.2489	29.2475	25.8319	26.1492	31.8186	38.9418	48.5853	51.6523	48.7963	47.2755	50.8081	26.3221	153.731	126.497	38.0973	25.3782
EmuJ_000079500.1	Expressed conserved protein [Source:UniProtKB/TrEMBL;Acc:A0A087VXM5]	25.2214	12.7619	34.3019	46.89	31.3	80.6973	73.531	25.8018	37.5031	6.21381	4.22728	1.61844	3.8845	3.04543	1.10984	48.2017	55.2997	79.8001	22.8737	23.9064	22.6444	17.0644	13.5949	6.67839	67.2825	60.5306	83.7667	80.6324
EmuJ_000079600.1	Expressed conserved protein [Source:UniProtKB/TrEMBL;Acc:A0A087VY05]	0.332619	0	0.271423	0.874154	0.179471	1.96272	1.45945	0.186735	0.401019	0	0.185831	0.192096	0	0	0	0.243452	0.479096	0.545914	0.472159	0.211753	0	0	0	0	1.30204	0	30.9763	117.351
EmuJ_000079700.1	Expressed protein [Source:UniProtKB/TrEMBL;Acc:A0A087VXV4]	106.273	29.7088	114.544	245.937	118.712	126.447	132.573	41.6381	20.1042	110.851	148.92	83.7981	35.5336	45.1255	27.4344	986.598	985.652	1100.86	244.126	277.912	247.266	338.3	289.101	234.577	247.786	160.652	423.187	297.525
EmuJ_000079800.1	High mobility group protein 20A [Source:UniProtKB/TrEMBL;Acc:A0A087VXX1]	104.939	84.3245	90.5436	138.238	155.745	167.005	101.39	93.5126	88.342	84.2639	89.1119	103.3	84.3379	77.5335	74.7071	62.442	65.7752	65.607	83.8612	78.885	82.8715	87.9001	100.152	61.1171	52.7567	65.6734	79.5991	61.2531
EmuJ_000079900.1	Erythroblast macrophage protein EMP [Source:UniProtKB/TrEMBL;Acc:A0A087VXP1]	99.6032	92.373	119.329	123.053	143.892	158.675	107.505	108.506	118.149	132.638	143.606	146.544	105.861	104.844	105.55	102.871	110.655	107.699	111.684	109.04	106.005	136.258	115.071	135.715	99.544	138.039	48.5092	64.811
EmuJ_000080000.1		51.7798	57.3305	48.4766	57.3162	54.939	75.241	32.876	30.4969	63.7182	23.347	17.1928	16.1498	31.065	27.2437	24.9047	17.7253	19.4646	14.0542	31.4332	30.2385	32.6401	26.5443	32.1836	29.1753	56.3909	30.5704	20.7003	13.138
EmuJ_000080200.1	Sodium channel protein [Source:UniProtKB/TrEMBL;Acc:A0A087VY10]	7.04103	8.08446	5.4314	7.16407	10.0321	9.22925	8.41549	11.6014	16.2042	2.79297	3.51374	4.17227	6.2143	5.57936	7.5159	10.1997	9.65312	9.11853	4.6851	4.87937	4.23321	3.70974	5.47302	2.85122	12.1063	9.31754	0.963972	1.90515
EmuJ_000080300.1	Potassium channel subfamily K [Source:UniProtKB/TrEMBL;Acc:A0A087VXV7]	86.5353	77.7954	79.5195	67.3045	47.5499	69.8312	49.4711	48.1507	55.6693	7.34859	6.55647	5.54236	37.2849	28.4486	32.5047	11.7202	15.7976	12.6006	39.0779	48.911	41.0622	25.8523	31.5176	46.2957	20.0356	20.1981	7.57819	7.32578
EmuJ_000080400.1	GTP binding protein Di Ras2 [Source:UniProtKB/TrEMBL;Acc:A0A087VXX6]	2.71316	4.62509	4.42797	9.64705	11.1948	13.7496	18.0671	9.22875	18.9531	4.30812	2.85329	2.30429	2.43347	5.47703	3.5817	3.62122	7.12628	6.02464	5.09741	4.97857	4.17588	2.50794	4.40887	11.22	125.574	138.687	22.5344	22.0492
EmuJ_000080500.1	Nucleolin [Source:UniProtKB/TrEMBL;Acc:A0A087VXP5]	60.4206	50.9542	55.8332	61.7924	88.9708	98.1682	59.6399	76.7217	67.8561	73.853	68.643	65.2743	60.9971	59.2278	59.6702	25.3763	31.6587	29.6592	58.5495	58.898	57.7502	42.7221	52.5452	59.5572	74.7593	72.4521	37.4352	43.6813
EmuJ_000080600.1	Solute carrier family 12 [Source:UniProtKB/TrEMBL;Acc:A0A087VXN7]	84.8389	79.0059	78.9518	87.4991	93.9067	67.7611	55.8643	113.297	104.425	149.223	100.008	116.636	151.002	90.8375	111.164	80.2621	83.7631	84.2368	76.2299	71.7266	78.5086	141.118	108.447	118.799	76.2739	50.3329	13.4213	26.69
EmuJ_000080700.1	Long chain fatty acid transport protein 4 [Source:UniProtKB/TrEMBL;Acc:A0A087VY16]	84.4025	98.6396	80.0691	45.9834	65.7368	58.4864	68.7895	95.3827	71.495	58.5109	64.7336	69.5284	61.1841	63.9119	66.3739	38.7831	35.9415	42.1371	56.0953	56.2325	54.8543	58.6805	56.5673	64.737	64.2111	65.9089	90.2683	115.666
EmuJ_000080800.1	Expressed conserved protein [Source:UniProtKB/TrEMBL;Acc:A0A087VXW0]	0.0566723	0.156414	0.0462457	0	0.0305787	0	0.0497329	0.0954492	0.409959	0.163906	0	0.0327297	0.353502	0.0972434	0.0374072	0.0829599	0.163259	0.46507	0	0	0	0	0.0381847	0	0	0	70.1439	90.5902
EmuJ_000080900.1	Chorion class high cysteine protein 12 [Source:UniProtKB/TrEMBL;Acc:A0A087VXY1]	0	0	0	0	0	0	0	0	0.166961	0	0	0	0	0	0	0.168933	0.0997339	0.378812	0.0327633	0	0	0	0	0	0.0602329	0	38.6209	50.4395
EmuJ_000081100.1		0	0	0	0	0	0	0	0	0	0	0	0	0	0	0	0	0	0	0	0	0	0	0	0	0	0	0.0959769	1.75093
EmuJ_000081200.1		0	0	0	0	0	0	0	0	0	0.0472604	0	0	0	0	0	0.0358807	0.0353052	0.0804584	0	0	0	0	0	0	0	0	5.2281	5.93311
EmuJ_000081300.1		0	0	0	0.232673	0	0	0	0	0	0	0	0	0	0	0	0	0	0	0	0	0	0	0	0	0	0	0	0.909765
EmuJ_000082300.1	Deoxyribonuclease [Source:UniProtKB/TrEMBL;Acc:A0A0S4MMS6]	0	0	0.244053	0.393002	0.645492	0.26472	0.131228	1.00743	0.0901449	1.87413	1.42028	1.72725	0.414564	4.10547	2.56632	0	0	0.122716	0	0.2856	0.230159	0.146867	0	0.267276	0.195124	0	6.51393	0
EmuJ_000082400.1	Heat shock protein 70 related [Source:UniProtKB/TrEMBL;Acc:A0A087VXY6]	1.53848	2.97232	1.8413	5.21134	5.58946	3.38923	3.96028	4.83683	5.68822	2.17534	1.54716	1.18468	2.06147	0.821291	0.880093	0.300281	0.221599	0.0841683	1.89272	2.74241	1.89433	1.8132	1.72766	5.56067	2.5428	1.02445	5.08401	1.99082
EmuJ_000082500.1		0.691072	0.715253	3.1016	0.908102	0.932204	1.83505	0.606451	1.5519	2.29126	2.99805	2.31657	2.19511	1.67637	0.790535	0.912299	0	0.497701	0.283557	1.71673	1.31986	1.32956	0	0.232815	1.6469	1.80348	0	0	0
EmuJ_000082600.1	Expressed protein [Source:UniProtKB/TrEMBL;Acc:A0A087VXP8]	139.103	115.522	97.1485	97.7062	86.4153	79.5677	164.079	91.7423	105.459	69.5886	62.3121	70.2029	82.164	76.9811	82.7173	57.0519	42.7795	59.0298	69.5553	79.9397	84.6741	85.4168	106.559	64.5076	67.043	68.8441	109.554	18.8872
EmuJ_000082700.1	Small nuclear ribonucleoprotein associated [Source:UniProtKB/TrEMBL;Acc:A0A087VY27]	60.3487	48.3133	31.8834	54.5618	40.0767	67.5689	47.1878	54.2954	62.0315	16.7826	31.5548	29.2675	27.8839	34.7384	27.5772	105.896	96.1185	98.7303	160.898	139.64	140.219	36.4742	54.2156	34.802	15.6481	15.4559	12.7837	10.6007
EmuJ_000082900.1		38.6954	39.3901	36.0592	18.4139	17.2702	25.9343	31.2322	31.6473	51.8364	16.1193	7.33968	9.10456	25.9909	13.5253	19.7078	11.8883	8.77324	12.153	16.2752	20.0725	18.7494	11.9643	10.9439	10.3885	28.0507	18.7883	4.30544	2.99999
EmuJ_000083000.1	EGF region [Source:UniProtKB/TrEMBL;Acc:A0A087VXZ2]	28.7516	37.4444	37.683	17.7149	22.0601	22.3897	35.4912	36.2873	54.5671	12.6894	6.94292	8.06881	13.8112	6.22465	6.06707	12.1636	12.1274	11.2843	17.9016	17.8358	17.882	29.3213	19.0254	11.1715	20.5332	18.6373	6.62717	5.1215
EmuJ_000083100.1	Expressed protein [Source:UniProtKB/TrEMBL;Acc:A0A087VXR0]	1.30208	0.598952	0.354174	1.90111	0.702563	3.07334	3.04705	1.462	3.40132	1.25528	0.242486	1.00265	0.300812	0.496495	0.859453	1.2707	2.18806	1.4247	0.61611	1.38156	1.00203	0.426274	0.292439	0	3.39802	1.6257	3.2597	2.47782
EmuJ_000083200.1	Vacuolar protein sorting-associated protein 35 [Source:UniProtKB/TrEMBL;Acc:A0A087VXQ3]	110.451	94.4329	114.189	139.487	183.654	125.243	123.758	150.219	146.695	108.275	78.4735	79.6477	80.3625	64.6543	71.1959	70.3926	66.4092	70.9914	69.9544	72.9419	73.7632	113.721	105.675	94.1405	62.9573	55.6961	14.2153	12.5603
EmuJ_000083300.1		0	0	0	0	0.224601	0	0.182645	0	0	0	0	0	0	0.119043	0	0	0	0	0	0	0	0	0	0	0.271576	0	0	0.237639
EmuJ_000083400.1	Dpy 30 motif [Source:UniProtKB/TrEMBL;Acc:A0A087VXX8]	0.981799	0.338718	0	6.66568	16.4222	32.7328	31.0168	37.3432	26.1893	0	0.27426	0.141753	0	0.421164	0.324024	0.718604	1.23739	1.00712	0	0.312518	0.377778	0.48213	0.330758	0.146234	13.1312	9.50005	15.116	20.178
EmuJ_000083500.1		99.2213	92.3575	102.381	85.5562	96.4049	94.8941	44.5874	51.2636	82.5673	5.54522	2.67796	3.3911	48.8348	33.1047	41.5258	0.701667	1.55343	0.98338	31.2142	38.6781	33.8442	22.5968	35.8488	37.2674	29.8652	20.9461	27.8996	23.3966
EmuJ_000083600.1	Sterile alpha motif SAM [Source:UniProtKB/TrEMBL;Acc:A0A087VXR6]	26.8703	20.8579	26.4069	40.939	49.5071	25.4606	28.7382	32.6182	26.3995	35.9924	31.7384	30.9992	21.2867	14.4452	18.8658	36.4503	30.5393	31.1941	35.4381	38.0779	38.3246	41.3617	50.4189	35.0769	24.0626	21.613	2.81364	3.24499
EmuJ_000083700.1	Rna binding protein musashi [Source:UniProtKB/TrEMBL;Acc:A0A087VXQ8]	0	0.0342975	0	1.13217	6.78556	2.75713	0.174482	0.13953	0.359573	0.0479205	0	0	0	0	0	0.0727637	0.42958	0.122373	0.14112	0	0.0382526	0.048819	0	0.118457	0.194579	0.0620611	5.82376	14.3021
EmuJ_000083800.1	AP-3 complex subunit delta [Source:UniProtKB/TrEMBL;Acc:A0A087VY40]	48.2531	51.3645	54.0922	68.4071	56.575	50.2858	45.0945	51.9175	44.3933	93.7774	74.7297	96.917	64.2926	47.2602	56.0593	41.988	34.9815	40.595	39.3546	42.6891	39.9883	54.4573	47.5937	60.4492	56.7455	71.0253	9.89451	3.54152
EmuJ_000083900.1	Heterolocus tagous nuclear ribonucleoprotein [Source:UniProtKB/TrEMBL;Acc:A0A087VXY3]	189.09	175.037	255.787	169.632	204.338	195.155	175.884	170.983	215.22	73.2605	76.2583	78.2964	114.288	77.3539	85.6577	53.2566	50.836	53.2746	93.2768	106.323	97.4334	102.274	118.745	91.0589	122.119	106.646	46.8263	27.6176
EmuJ_000084000.1	Minor histocompatibility antigen H13 [Source:UniProtKB/TrEMBL;Acc:A0A087VY03]	245.521	280.804	260.328	188.575	170.372	195.351	227.377	233.784	189.567	210.922	184.67	189.903	278.541	231.196	241.897	191.595	194.404	216.579	227.711	226.302	215.472	232.945	234.529	207.378	169.381	144.47	330.827	208.579
EmuJ_000084100.1	DNA methylase N 6 adenine specific [Source:UniProtKB/TrEMBL;Acc:A0A087VXS1]	8.00993	12.9155	8.62229	11.5954	6.4982	4.47511	8.05109	8.30801	8.97219	8.16017	8.69622	8.33324	5.94517	2.72933	3.67468	2.88976	3.80485	2.91365	5.78593	6.6725	6.22971	2.53859	2.9664	2.35223	8.00554	3.72366	1.7066	2.56206
EmuJ_000084200.1		2.75893	3.42656	7.09172	9.42596	9.08068	10.7448	7.14226	4.3369	7.1515	5.98449	5.70312	4.85972	2.67699	3.31381	3.27791	17.9721	19.3727	24.7915	7.04944	9.30892	6.47567	5.28381	3.99666	2.3012	17.2798	11.5395	7.87383	14.3329
EmuJ_000084300.1	Bcl 2 ous antagonist:killer [Source:UniProtKB/TrEMBL;Acc:A0A087VY43]	152.067	142.8	165.059	133.411	106.07	166.1	116.901	112.117	143.994	65.7181	39.7054	34.5363	78.4072	70.5769	66.2776	31.1123	31.5775	38.5451	67.2294	71.8792	72.0353	68.4844	69.6096	76.1745	105.108	92.2146	43.5717	43.0565
EmuJ_000084400.1	Hypothetical transcript [Source:UniProtKB/TrEMBL;Acc:A0A087VXZ3]	48.7878	53.294	65.4113	48.8995	58.4274	54.5136	50.3133	68.0801	54.9731	45.2614	42.0643	42.6704	40.3362	29.1423	33.988	31.1959	27.5793	31.2482	35.7793	40.5632	38.7107	40.2667	44.8258	43.5034	64.3661	55.646	13.8116	10.3752
EmuJ_000084450.1	Hypothetical transcript [Source:UniProtKB/TrEMBL;Acc:A0A087VY12]	84.5351	82.7475	103.092	111.434	114.103	117.22	104.713	114.936	108.078	61.6698	50.4371	54.6442	55.0254	35.1365	42.9726	49.3619	49.1473	53.5907	68.5778	77.6224	71.3755	73.5158	78.5535	86.2875	61.4257	76.6162	23.6705	10.8262
EmuJ_000084500.1	Calcium binding protein [Source:UniProtKB/TrEMBL;Acc:A0A087VXS7]	78.5795	54.4778	68.1729	154.496	174.65	251.737	294.898	191.289	486.452	46.5908	56.1981	56.0914	25.9648	40.3911	44.2015	136.828	150.147	161.25	72.2583	70.0596	107.033	233.091	173.413	114.836	574.017	527.733	997.013	982.006
EmuJ_000084600.1	Expressed conserved protein [Source:UniProtKB/TrEMBL;Acc:A0A087VXR8]	135.828	129.734	112.171	153.327	174.777	230.169	179.451	143.991	210.771	114.873	118.733	126.312	110.929	195.895	198.983	138.067	179.323	171.888	97.1298	111.728	121.81	137.946	128.336	209.201	66.5071	81.9045	116.527	167.984
EmuJ_000084700.1	Expressed protein [Source:UniProtKB/TrEMBL;Acc:A0A087VY46]	1.59956	0.275922	0	0.700633	0.431537	0.471936	2.10554	0.224502	0.482124	1.54207	2.23414	1.15473	0.554305	2.74467	2.63952	10.2441	12.6718	18.7052	12.4883	11.9652	13.8483	0.785493	0.808313	0.714738	1.04359	0.998556	40.8452	19.1766
EmuJ_000084800.1	Neurocalcin [Source:UniProtKB/TrEMBL;Acc:A0A087VY01]	68.5613	73.1395	61.7306	86.786	135.92	72.8222	83.1508	121.787	63.8991	81.3959	80.0519	77.1451	73.6793	86.1837	150.306	35.8602	49.4879	40.8384	44.0692	42.0783	43.6325	57.3495	59.379	78.8491	48.852	59.2476	57.6248	33.5996
EmuJ_000084900.1		7.28957	9.1719	8.39777	8.63973	11.1056	7.33775	12.7939	12.0366	9.04708	8.26773	10.0617	8.41981	6.83531	5.88615	9.34008	25.4217	21.3082	25.3357	32.5647	26.4793	26.3989	6.31707	5.20047	9.70781	9.51172	8.56592	18.0344	9.79185
EmuJ_000085000.1	Serine:arginine repetitive matrix 1 [Source:UniProtKB/TrEMBL;Acc:A0A087VXT2]	197.368	191.399	246.189	173.159	209.419	194.379	171.796	215.508	198.549	139.802	104.337	117.171	136.848	115.754	137.976	123.958	126.914	114.337	139.336	142.327	154.058	163.355	173.252	134.852	154.542	145.139	31.253	20.1017
EmuJ_000085100.1	Coiled coil domain containing protein 164 [Source:UniProtKB/TrEMBL;Acc:A0A087VXS3]	9.51832	7.80494	8.21739	6.28397	8.55965	8.32991	8.91773	14.0433	8.64832	3.76801	1.72121	2.2838	5.35398	5.15482	7.2539	2.45686	2.68238	2.11312	3.16572	3.54207	3.60939	3.29674	4.2755	2.41078	8.69992	5.454	4.07505	2.78258
EmuJ_000085200.1	Dicer 1 [Source:UniProtKB/TrEMBL;Acc:A0A087VY51]	40.3306	45.7144	44.9721	26.4369	22.8487	24.6463	25.8112	22.6525	40.4002	39.6367	24.5655	33.3804	34.4582	22.5339	34.2706	26.2543	23.7365	26.4956	32.5989	34.3487	34.1392	24.9282	22.3704	26.3075	22.9397	21.6703	3.39201	2.28006
EmuJ_000085300.1	Transmembrane protein 39a [Source:UniProtKB/TrEMBL;Acc:A0A087VY08]	39.34	38.8555	42.3019	39.6499	38.6908	39.0909	44.5103	52.0754	41.7193	41.4777	34.6957	40.8425	32.828	22.0495	26.5747	27.4939	24.305	28.6665	27.3617	27.2645	28.5027	35.6652	35.1056	35.2353	42.3192	79.0972	17.5891	12.4688
EmuJ_000085400.1	Mastin [Source:UniProtKB/TrEMBL;Acc:A0A087VY24]	226.519	178.226	270.702	141.051	170.357	85.1968	293.91	194.79	113.971	350.153	493.841	478.043	221.891	289.877	289.851	433.626	439.767	483.436	212.563	204.066	239.683	440.899	423.943	486.856	315.14	460.463	562.021	178.781
EmuJ_000085500.1	Expressed conserved protein [Source:UniProtKB/TrEMBL;Acc:A0A087VXT6]	44.8206	50.2163	37.2987	53.8037	94.3409	50.3294	53.8192	80.3712	24.0761	88.5585	88.5105	79.1928	60.8975	62.541	75.3961	68.3391	85.3961	84.196	63.6237	63.4525	61.0615	49.6859	70.5645	147	50.6087	240.352	203.038	158.187
EmuJ_000085600.1		3.66132	3.82659	3.20739	5.51868	6.44955	4.79754	1.65375	2.8112	1.49305	1.81677	1.53416	1.24383	2.68683	1.44742	1.7059	0.867	1.8613	1.72322	2.33115	3.08499	1.49168	0.528811	1.6688	2.02095	1.68616	3.7646	5.90396	8.60676
EmuJ_000085700.1	Frizzled 10 [Source:UniProtKB/TrEMBL;Acc:A0A087VY56]	4.27694	6.56083	7.41638	7.59382	10.6937	23.7728	7.64051	7.5678	28.2914	0.294516	0.0853385	0.0661617	0.582258	0.393147	0.403291	0.19565	0.220014	0.156687	2.03277	2.47969	2.38036	1.01263	1.1321	2.54811	110.817	82.0059	3.67101	9.02542
EmuJ_000085800.1	D isomer specific 2 hydroxyacid dehydrogenase NAD binding [Source:UniProtKB/TrEMBL;Acc:A0A087VY15]	1.22937	2.24788	0.953028	1.18466	1.16083	1.23323	0.6473	1.62192	1.2228	0.770369	0.755518	0.745491	0.511224	0.316419	0.568021	0.179961	0.398419	0.201771	0.916184	0.508719	0.520341	0.724444	0.621243	0.439459	0.721858	0.613965	4.61651	5.61467
EmuJ_000085900.1	NADH dehydrogenase ubiquinone 1 beta [Source:UniProtKB/TrEMBL;Acc:A0A087VY30]	110.431	123.066	132.931	132.374	133.875	155.529	88.1642	110.293	120.513	111.56	141.232	144.819	131.79	96.6632	91.9533	126.228	124.496	123.001	135.974	136.463	140.231	95.4755	112.363	82.5134	113.843	122.643	96.8374	160.455
EmuJ_000086000.1	Craniofacial development protein 1 [Source:UniProtKB/TrEMBL;Acc:A0A087VXU1]	98.3284	129.524	143.32	157.631	150.322	201.123	129.577	131.501	153.175	86.1766	84.622	84.0334	90.6353	80.857	84.898	85.1755	95.9695	85.7173	128.182	130.571	125.225	92.8325	103.393	101.483	132.839	139.301	47.243	70.3101
EmuJ_000086100.1	Furin 1 [Source:UniProtKB/TrEMBL;Acc:A0A087VXT5]	5.54522	4.3827	4.15477	4.06288	2.80163	11.4227	13.5812	3.65086	5.40921	2.96455	2.08414	3.11516	1.8168	2.96983	2.99469	5.12871	5.15537	5.21247	2.8266	2.82417	3.06476	15.2988	4.82317	1.65186	55.1881	45.3798	20.6719	27.9734
EmuJ_000086200.1		64.6615	66.0469	84.5184	82.2451	108.403	77.1874	57.0088	63.9834	68.7029	62.0462	52.4377	71.1694	41.3784	28.922	60.1747	30.5076	26.6649	25.5711	38.0694	39.2261	39.2238	52.9755	61.8154	66.6858	56.9821	58.2944	3.32702	13.9956
EmuJ_000086300.1	Fras1 related extracellular matrix protein [Source:UniProtKB/TrEMBL;Acc:A0A087VY23]	48.1997	39.5658	51.3403	59.3833	57.9101	55.6578	47.1757	39.6575	45.8454	37.0046	35.3055	40.9395	23.744	17.9801	21.7151	50.4821	46.8385	46.5165	41.2702	47.5874	41.4267	61.3319	50.3353	38.1112	32.4294	44.5088	6.74557	10.9065
EmuJ_000086400.1	DEAD box ATP dependent RNA helicase 13 [Source:UniProtKB/TrEMBL;Acc:A0A087VY37]	79.9983	82.211	81.4484	84.9256	91.3165	91.308	77.2881	88.8992	92.5746	57.3558	55.2593	55.1897	65.5689	54.9012	57.3618	37.8688	35.9608	35.3528	53.4995	57.185	55.5953	56.3966	60.6299	60.6052	61.9656	68.7096	53.6187	36.0267
EmuJ_000086500.1	Eukaryotic translation initiation factor 4b:4h [Source:UniProtKB/TrEMBL;Acc:A0A087VXU5]	222.83	187.416	175.052	229.04	292.905	243.59	278.516	276.052	201.637	271.001	238.825	253.427	247.004	192.266	190.838	205.819	186.322	205.969	251.98	261.931	239.803	237.479	260.486	163.689	125.795	165.047	125.423	105.275
EmuJ_000086550.1	Leucine rich repeat [Source:UniProtKB/TrEMBL;Acc:A0A087VXU0]	29.5784	22.9807	24.3327	41.606	64.2276	100.536	51.702	70.0674	67.9151	3.12973	2.48548	2.29152	11.6666	13.9606	14.6823	3.08017	2.25143	3.35479	15.6171	14.2375	16.1002	10.2738	13.1242	11.5332	71.3851	55.3945	98.4299	66.5829
EmuJ_000086600.1	Protein sarah [Source:UniProtKB/TrEMBL;Acc:A0A087VY67]	64.202	66.3521	72.5488	100.748	102.042	125.348	95.1665	81.3332	75.6376	96.071	82.5765	75.1237	72.5487	57.3169	52.9715	81.6215	82.8253	82.9232	76.0787	71.5268	79.4815	100.614	100.904	69.4324	111.455	127.382	220.965	133.064
EmuJ_000086700.1	Ribosome biolocus tagsis protein brx1 [Source:UniProtKB/TrEMBL;Acc:A0A087VY31]	148.395	142.334	124.304	108.702	71.1045	100.981	128.229	136.674	129.57	65.4186	60.189	65.1473	123.03	101.481	97.3723	51.9068	57.1201	52.3849	110.228	109.447	99.3941	88.5455	106.997	71.3743	72.4548	61.686	105.999	81.6717
EmuJ_000086800.1	Syntaxin 5 [Source:UniProtKB/TrEMBL;Acc:A0A087VY72]	42.9117	51.3593	59.8271	68.0575	86.0312	64.4435	62.4645	69.3616	47.9355	65.9753	79.7059	72.4684	56.3807	93.7552	110.948	47.4843	51.6294	46.5633	44.7472	42.4667	43.744	68.6106	66.5958	157.696	44.0512	49.2602	58.6523	46.2091
EmuJ_000086900.1	Yrdc domain containing protein mitochondrial [Source:UniProtKB/TrEMBL;Acc:A0A087VXX0]	262.623	242.733	253.412	192.809	205.275	219.943	224.94	208.391	230.19	160.903	132.511	126.665	220.218	212.528	217.532	134.855	136.301	141.076	194.515	195.329	191.426	181.208	221.88	185.936	162.119	136.355	117.34	121.615
EmuJ_000087000.1		2.37958	3.14101	1.43523	6.25376	6.19645	18.315	14.1635	6.50534	12.2241	0.0997415	0.0578019	0	1.64922	3.13629	1.77554	0.3029	0.298042	0.509414	1.90922	1.3173	1.75161	2.43868	2.78837	3.88327	13.0949	10.3339	3.72971	3.42572
EmuJ_000087100.1		10.1488	13.7174	10.2102	6.94201	2.62546	9.68022	4.51404	5.69762	9.38634	1.20625	0.621371	0.16058	4.23956	3.65777	4.49646	0.508777	0.500617	0.228175	2.76287	3.80576	4.27951	4.3693	4.77726	4.63835	18.1405	14.0597	10.6501	5.55573
EmuJ_000087200.1		0.450509	0.699409	0.735248	0.986651	0.0607702	0.664593	0.395345	0.37938	0.67894	0.325738	0.125847	0.13009	1.09282	0.257674	0.743409	0	0	0.184851	0.159877	0.430207	0.0866737	0.331846	0.227658	0.201303	0.293921	0.984336	1.01505	0.257191
EmuJ_000087300.1	Target of myb1 related tom1 [Source:UniProtKB/TrEMBL;Acc:A0A087VY76]	0.523386	0.0722265	0.256255	0.275101	0.169442	0.370609	0.0918595	0.293834	0.189304	0	0	0.241815	0.0725487	0.179614	0	0	0.0753871	0.0859011	0	0.0666399	0.0805555	0	0.0705293	0.0623644	0	0.130693	0.157233	0.119518
EmuJ_000087400.1	Expressed protein [Source:UniProtKB/TrEMBL;Acc:A0A087VXY7]	0	0	0	0.86606	0.711237	0	0.867562	0.555019	1.58922	0	0	0.190317	0.228394	0	0.217516	0	0	0	0.233894	0	0.253601	0.323652	0.444073	0	0.859992	0.822884	0.494992	0
EmuJ_000087500.1	Tom1 protein 2 [Source:UniProtKB/TrEMBL;Acc:A0A087VXW7]	0	0	0.123061	0	0.0813703	0	0	0	0.181818	0	0	0.0870942	0	0.0862554	0.199082	0	0	0.123756	0.107036	0	0	0.148112	0	0	0.196778	0	0.226522	0
EmuJ_000087600.1	Tom1 protein 2 [Source:UniProtKB/TrEMBL;Acc:A0A087VYD3]	19.9778	22.8561	29.4614	30.5483	32.8093	35.6989	28.1676	26.5833	41.7945	11.9816	11.1901	11.3597	10.2866	10.1635	13.2543	12.1038	11.5028	11.4213	14.872	15.3666	14.4651	21.6385	19.1355	20.2554	67.6155	50.3348	3.85708	4.69105
EmuJ_000087700.1	Wd40 repeat [Source:UniProtKB/TrEMBL;Acc:A0A087VY64]	7.81249	10.3455	9.01534	36.2247	39.9397	52.5262	71.8826	88.0746	73.9728	9.73795	6.8337	7.51984	7.32887	7.0412	7.60486	5.31385	5.56962	6.86447	7.44933	6.48077	5.52636	7.59542	4.35999	3.76122	27.3901	23.745	26.6703	31.5358
EmuJ_000087800.1	Expressed protein [Source:UniProtKB/TrEMBL;Acc:A0A087VY80]	0.187317	0	0.0764271	0.574335	0	0.828993	0.821901	0.0525808	0.282296	0.180585	0	0.0540901	0	0	0	0.479857	0.134903	0.230577	0.066475	0.0596252	0.072076	0.0919853	0.12621	0	43.0177	44.9035	98.4774	218.687
EmuJ_000087900.1	Expressed conserved protein [Source:UniProtKB/TrEMBL;Acc:A0A087VXY9]	0.539246	3.16265	4.84038	8.73933	5.81921	33.57	16.3259	3.93559	9.10191	0.779797	1.35572	1.09	0	0	0.177968	16.3796	4.85447	6.19529	1.91367	1.88813	1.65993	15.6236	3.08833	1.76699	244.863	358.516	208.572	1121.19
EmuJ_000088000.1	Expressed conserved protein [Source:UniProtKB/TrEMBL;Acc:A0A087VXW8]	9.9112	11.8122	17.2783	40.2553	36.2191	47.9836	47.8367	29.8446	34.7617	8.9035	16.2343	4.68324	4.37129	7.08605	3.56836	67.9263	71.3792	78.7463	18.8654	19.2159	57.2046	378.083	485.974	202.645	581.376	1022.58	3499.88	2105.88
EmuJ_000088100.1	Cleavage and polyadenylation specificity factor [Source:UniProtKB/TrEMBL;Acc:A0A087VYE0]	132.76	125.983	130.082	156.906	145.321	166.739	141.925	144.604	113.759	70.6968	52.6229	55.6398	96.6011	69.7794	72.0048	59.8531	66.8806	59.7712	88.2355	94.0025	87.8992	87.1422	106.181	108.978	159.406	130.827	199.166	164.435
EmuJ_000088200.1	Marvel containing potential lipid [Source:UniProtKB/TrEMBL;Acc:A0A087VY68]	305.592	290.313	296.353	435.025	510.65	348.663	301.857	208.49	196.348	97.1847	101.71	82.3246	156.006	132.476	131.48	245.765	261.55	288.088	160.16	165.839	206.062	245.413	201.507	139.102	302.708	338.037	409.2	481.89
EmuJ_000088300.1	Heterolocus tagous nuclear ribonucleoprotein C [Source:UniProtKB/TrEMBL;Acc:A0A087VY84]	91.4552	83.5844	90.6976	95.1956	116.322	90.632	83.4567	130.366	66.9134	108.066	126.76	140.679	107.866	158.47	173.011	84.7139	71.5374	78.4024	108.082	107.159	98.05	96.5545	116.313	135.349	66.8044	64.104	34.7265	28.2288
EmuJ_000088500.1	Diacylglycerol kinase [Source:UniProtKB/TrEMBL;Acc:A0A087VXZ4]	82.4048	89.6726	96.4628	94.1846	98.1359	100.791	60.6736	54.3697	53.1609	69.9636	62.9166	61.0198	81.0718	62.9082	80.4351	77.4693	77.8747	77.723	64.2815	70.0199	69.6263	50.0173	55.0852	62.3774	61.4487	45.7483	7.71001	15.5342
EmuJ_000088600.1	Retinoblastoma binding protein 4 [Source:UniProtKB/TrEMBL;Acc:A0A087VXX2]	330.363	291.33	365.65	336.392	391.847	414.384	327.722	318.627	371.828	258.286	196.445	227.572	232.334	221.752	223.606	147.372	155.985	162.325	199.394	211.785	204.022	316.855	277.768	310.549	177.481	220.841	105.805	120.404
EmuJ_000088700.1	Transcription and mRNA export factor ENY2 [Source:UniProtKB/TrEMBL;Acc:A0A087VYE3]	0.711805	0.49114	0.290423	0.623563	0.192034	0.210011	0.312322	0.999035	0.85818	1.02933	0.994193	1.02771	0.246666	0	0.469834	0	0.256316	0	0.252605	0	0.273889	0.349544	0.479599	0.212039	0.928791	0.444357	63.0818	24.7881
EmuJ_000088800.1	Hepatocyte nuclear factor 4 alpha [Source:UniProtKB/TrEMBL;Acc:A0A087VY71]	5.77139	5.78897	4.92759	9.316	4.35392	8.89238	2.39166	3.60013	1.41741	0.360627	0.388123	0.123449	0.370369	0.641865	0.176364	3.71576	4.50285	4.64846	3.07222	3.6742	4.15357	8.6074	9.82963	7.06796	12.2723	8.2066	4.09372	5.79645
EmuJ_000088900.1		0.961898	0.995555	0.392463	0.421326	0	1.1352	0	0.540019	0.579851	0	0	0	0.666664	0.275085	0	1.05606	0	1.18404	0.341358	0	0.37012	0	1.29621	0.573078	1.25512	0.600483	7.22421	18.1215
EmuJ_000089200.1	Arsenite resistance protein 2 [Source:UniProtKB/TrEMBL;Acc:A0A087VXX4]	100.881	102.119	106	119.238	146.864	115.072	88.5596	112.747	128.749	73.5039	72.4728	83.6481	67.2543	67.7447	96.5033	30.8072	31.089	30.12	49.9602	58.4158	55.5516	77.6334	71.3833	120.163	61.482	71.1151	15.9676	8.73411
EmuJ_000089300.1	Bone morpholocus tagtic protein antagonist noggin [Source:UniProtKB/TrEMBL;Acc:A0A087VYE9]	9.3694	8.27869	8.63568	28.8752	9.01978	42.758	40.3416	11.8825	26.8994	1.49461	0.941471	0.544999	5.55932	2.85296	3.8263	6.31501	3.93212	6.52718	4.78419	6.3939	9.33712	22.3099	8.99249	5.30097	81.9728	57.3962	17.7185	41.4058
EmuJ_000089400.1	DNA directed RNA polymerase II subunit [Source:UniProtKB/TrEMBL;Acc:A0A087VY75]	245.925	266.145	254.84	263.469	324.382	353.992	239.729	222.668	265.765	162.591	138.829	137.954	220.221	174.771	179.468	147.144	181.961	163.135	236.675	243.314	222.319	169.104	174.773	193.318	290.77	295.438	220.098	203.913
EmuJ_000089500.1		37.2709	38.6091	44.6928	28.7532	20.4303	35.8186	22.3831	26.3079	38.0221	15.2494	11.8751	9.59198	23.8443	19.2819	14.356	12.1564	13.1006	12.8184	24.9798	23.6646	24.7261	17.8656	18.9175	21.2628	24.1228	20.6132	20.3442	15.9158
EmuJ_000089600.1	Expressed protein [Source:UniProtKB/TrEMBL;Acc:A0A087VY00]	90.5644	93.1851	75.9767	87.967	87.2726	102.381	78.0806	72.2516	81.029	37.0682	35.6844	33.5842	52.6367	44.8929	48.0322	37.2134	36.6166	36.2472	58.4149	59.6784	62.3586	50.8712	66.5872	43.5437	131.026	90.0617	41.049	11.9732
EmuJ_000089700.1	Expressed protein [Source:UniProtKB/TrEMBL;Acc:A0A087VXX7]	20.2782	21.416	12.1572	32.9908	36.1738	32.4785	44.3062	24.6274	29.9365	20.7462	17.3406	21.9883	17.7829	15.6223	21.3064	69.0612	59.9064	71.9971	75.4878	79.038	59.5549	37.7996	33.4604	43.394	13.4999	23.7679	10.5675	13.2304
EmuJ_000089800.1	Casein kinase I delta [Source:UniProtKB/TrEMBL;Acc:A0A087VYF4]	103.893	115.369	131.984	125.33	148.525	137.374	115.085	109.3	146.11	138.32	92.9226	109.114	97.4451	87.0349	134.98	83.7794	79.3903	81.2574	81.7423	90.8172	76.4267	181.463	140.081	255.601	96.9407	76.9926	6.88088	7.10798
EmuJ_000090000.1	Expressed conserved protein [Source:UniProtKB/TrEMBL;Acc:A0A087VY94]	50.9138	55.9354	48.8072	45.4682	44.2745	65.3369	41.643	37.1863	48.2726	22.874	36.7299	31.1168	29.4628	36.1889	38.8266	43.4157	62.2991	54.3563	83.1492	74.2665	84.8295	30.0997	38.6344	44.4693	48.3745	53.6932	40.0944	50.2308
EmuJ_000090100.1	Mitochondrial pyruvate carrier [Source:UniProtKB/TrEMBL;Acc:A0A087VY04]	488.095	424.073	384.383	451.952	482.183	493.615	440.138	401.293	488.225	396.163	450.311	470.157	453.533	483.419	505.96	281.071	283.886	299.672	348.765	356.428	342.246	362.469	392.344	319.662	410.151	360.34	629.38	483.195
EmuJ_000090300.1	Transmembrane protein 184A [Source:UniProtKB/TrEMBL;Acc:A0A087VXX9]	41.0113	50.5777	50.4554	57.8138	71.0907	80.7594	53.0879	54.7374	81.4608	36.5833	29.9355	27.5871	32.6709	26.3328	29.1442	15.2961	17.597	18.7617	27.6025	30.5102	29.2632	28.3185	27.3149	41.2376	134.5	144.588	23.4843	39.2906
EmuJ_000090400.1	Pro neuregulin 2 membrane bound [Source:UniProtKB/TrEMBL;Acc:A0A087VYF8]	9.48611	9.65081	8.87089	30.2076	51.8566	18.8357	28.6194	35.491	12.9812	65.3512	53.5394	60.2231	22.555	23.6038	35.329	33.6007	33.2114	32.5589	22.0661	20.189	22.9662	28.698	39.469	50.6171	30.5381	13.3134	7.38444	30.7538
EmuJ_000090500.1	Reticulon 4 interacting protein 1 [Source:UniProtKB/TrEMBL;Acc:A0A087VY81]	111.048	104.131	128.526	90.6115	87.5693	95.0605	113.517	114.889	94.5855	108.872	120.976	123.375	105.722	97.5731	109.157	86.6017	89.649	95.5526	101.224	104.247	103.696	112.005	130.045	168.051	123.578	140.784	182.609	97.5855
EmuJ_000090600.1		12.6867	14.9511	12.3682	12.3926	6.36075	10.9974	9.55687	10.7782	14.2128	8.226	7.27611	8.6237	7.39219	6.10046	5.03923	4.35526	5.57912	3.77748	7.96861	5.718	5.61602	5.84412	6.35431	5.48492	12.3057	8.97125	4.72194	4.9994
EmuJ_000090700.1	Expressed conserved protein [Source:UniProtKB/TrEMBL;Acc:A0A087VY07]	91.9935	88.6063	102.412	123.801	110.953	157.324	141.367	128.18	109.405	49.7611	49.0701	45.5559	69.0952	67.8543	59.3475	52.8605	59.0576	61.8287	94.5422	97.2553	82.8073	80.7427	79.5125	85.0636	113.519	122.653	73.1546	72.955
EmuJ_000090800.1	Expressed protein [Source:UniProtKB/TrEMBL;Acc:A0A087VXY2]	14.9615	14.3901	13.8737	12.3124	16.1455	13.3765	20.291	19.8534	13.392	11.3642	9.37201	10.6044	9.74093	7.3905	11.3718	12.6099	13.5505	9.48742	15.6068	17.4622	14.4795	8.01503	10.539	11.6149	15.677	9.05696	23.4948	15.2709
EmuJ_000090900.1	TATA binding protein associated factor 172 [Source:UniProtKB/TrEMBL;Acc:A0A087VYG2]	2.93096	2.40755	3.30285	3.30122	4.21722	2.30601	3.30694	2.8208	3.87022	1.48009	1.40357	1.93452	0.967316	2.2352	1.93461	0.204309	0.502581	0.572674	0.891547	0.710826	0.42963	2.74152	3.66752	43.2393	2.18539	1.39406	2.09644	1.91229
EmuJ_000091000.1	Bystin [Source:UniProtKB/TrEMBL;Acc:A0A087VY85]	186.653	182.086	190.69	202.915	325.561	259.745	205.498	207.986	173.935	143.183	134.817	123.1	173.818	183.374	182.319	96.254	90.4852	97.8895	134.144	148.519	131	147.404	161.997	169.573	132.429	127.814	129.536	86.5194
EmuJ_000091200.1	TATA binding protein associated factor 172 [Source:UniProtKB/TrEMBL;Acc:A0A087VYA0]	38.4487	38.3026	40.3165	20.0332	15.9092	16.701	17.3891	17.6329	35.4419	35.2977	22.1611	26.9539	23.517	21.1031	34.4863	28.6582	30.1175	28.5837	26.0871	28.3978	28.9233	19.9467	15.2773	30.8439	27.1224	24.3218	0.795129	2.25645
EmuJ_000091300.1	Expressed protein [Source:UniProtKB/TrEMBL;Acc:A0A087VY11]	0	0.839556	0.496449	1.59888	0.328263	1.25648	2.13554	0.683101	0.733487	0	0.339895	0.351355	0.210825	0.173985	0.401568	0.445289	0.219074	0	0	0.193654	0.468186	0.896268	0.409914	0.54369	4.36611	1.13938	156.722	0.347318
EmuJ_000091400.1	Helicase [Source:UniProtKB/TrEMBL;Acc:A0A087VXY4]	18.812	18.5932	16.1807	21.8247	8.23003	11.1006	12.9391	9.41947	11.9532	11.7638	7.38544	9.39622	16.2095	8.72412	23.4917	45.7725	35.5181	37.5511	38.9734	38.1942	44.996	10.4863	7.53656	9.99612	62.3617	20.9483	46.5858	53.9881
EmuJ_000091500.1	RNA and export factor binding protein 2 [Source:UniProtKB/TrEMBL;Acc:A0A087VYG7]	357.438	338.791	289.17	357.143	397.925	326.547	358.007	316.792	308.272	207.75	238.996	247.618	258.467	260.88	267.806	137.398	133.485	146.719	222.788	247.278	225.448	219.048	239.235	238.565	166.272	186.979	255.975	265.171
EmuJ_000091600.1	Headcase protein [Source:UniProtKB/TrEMBL;Acc:A0A087VY89]	49.2832	59.5986	113.859	63.976	60.8523	61.5034	85.5845	50.4707	95.9531	193.947	163.267	190.26	77.8438	89.1579	90.3821	267.26	227.897	250.056	157.14	147.605	163.533	253.42	226.603	131.32	388.705	187.121	13.6251	8.70775
EmuJ_000091700.1	Cytochrome b c1 complex subunit 2 [Source:UniProtKB/TrEMBL;Acc:A0A087VYA3]	271.016	247.248	292.888	239.807	321.886	284.059	259.945	289.575	267.582	309.652	322.217	311.846	268.83	292.321	298.291	212.171	212.482	218.232	217.826	223.62	206.409	334.926	297.788	359.237	260.465	256.218	301.054	305.15
EmuJ_000091800.1	mRNA binding protein [Source:UniProtKB/TrEMBL;Acc:A0A087VY13]	996.372	896.756	1014.53	707.447	578.471	698.038	817.108	778.036	842.809	671.665	562.903	562.617	980.522	902.726	842.193	509.768	538.153	508.393	699.093	689.781	643.817	844.656	950.634	705.557	481.986	459.65	447.692	132.287
EmuJ_000092400.1	Somatotropin hormone [Source:UniProtKB/TrEMBL;Acc:A0A087VXY8], Neuropeptide [Source: Koziol et. al. 2016]	0	0.654854	0.38723	4.98851	5.12091	9.80054	29.983	18.1158	75.5198	0	0	0.274057	0	0	0.313223	0.694651	1.36702	0.778837	0.673613	0.302101	0	0	0	0	30.3405	69.9122	69.1405	94.8178
EmuJ_000092500.1	Metaxin 1 [Source:UniProtKB/TrEMBL;Acc:A0A087VYH0]	120.763	128.382	159.526	101.884	117.518	125.109	118.7	130.529	110.818	96.3838	92.5648	94.2216	113.635	148.119	152.395	77.7029	87.0452	78.2165	107.879	118.194	109.321	101.278	119.49	159.059	85.7346	102.797	100.521	78.3781
EmuJ_000092700.1		2.63631	2.95594	1.88237	3.75293	4.26742	2.33346	3.18106	1.66506	4.56901	1.27078	0.736439	0.951585	0.456788	0.565452	0.217516	0.241198	0.23733	1.08172	0.467787	1.46855	1.0144	0.970956	1.11018	0.588997	1.28999	4.52586	0.494992	0
EmuJ_000092800.1	Transaldolase [Source:UniProtKB/TrEMBL;Acc:A0A087VYA8]	242.966	194.889	212.477	223.933	247.485	184.095	211.696	239.404	182.852	139.434	125.77	146.629	181.363	223.424	251.554	121.537	108.525	124.815	143.732	146	143.105	189.115	202.773	181.941	122.239	116.559	221.961	108.322
EmuJ_000092900.1	Nuclear pore complex protein nup155 [Source:UniProtKB/TrEMBL;Acc:A0A087VY19]	78.6614	72.512	79.286	62.2778	58.3957	54.5448	44.7747	55.8554	67.7795	35.3043	28.1928	34.201	39.8328	25.8777	33.4265	25.656	22.3732	23.6188	35.0372	41.8074	37.2137	33.6126	34.8306	36.7232	24.1404	31.4881	2.75875	2.91537
EmuJ_000093100.1	FMRFamide activated amiloride sensitive sodium [Source:UniProtKB/TrEMBL;Acc:A0A087VYH5]	0.896157	0.618342	0.574578	0.953289	3.52293	2.87066	0.505558	3.34209	1.27338	0	0.107287	0.0369681	0	0.036612	0.0845026	0.0937029	0.1383	0.157588	0.0454326	0	0	0.377206	0.7332	0.457638	0.835244	0.719283	0	0.730867
EmuJ_000093200.1	EF HAND 1 calcium binding site [Source:UniProtKB/TrEMBL;Acc:A0A087VY96]	34.3248	31.2147	25.5572	29.0996	40.2845	38.0821	34.1473	58.8765	14.1123	479.745	333.607	409.075	191.851	225.548	224.268	148.539	144.448	140.32	166.607	170.385	155.569	96.4742	90.1647	157.568	158.307	162.536	332.872	304.681
EmuJ_000093300.1	Protein FAM60A [Source:UniProtKB/TrEMBL;Acc:A0A087VYB2]	53.9594	55.8241	70.2636	74.0703	88.9842	77.8676	43.2036	62.4823	55.1629	48.0485	50.6341	55.3443	46.1971	47.4336	61.025	33.9581	33.4135	32.6424	45.8715	50.5173	43.0842	53.5924	48.688	60.4331	48.7307	52.193	9.02821	11.5663
EmuJ_000093400.1		0.331844	0.400697	0.135395	1.01747	1.07432	3.72048	2.40248	2.28218	5.60117	0.0799792	0.0463493	0	0.172493	0.0949011	0.109518	0	0.0597473	0.0680802	0.0588823	0.0528148	0	0	0	0.148279	17.5366	15.3298	1.49536	4.35726
EmuJ_000093500.1		16.493	52.1088	31.1673	63.8772	39.3435	65.0523	31.994	26.8034	46.572	23.4319	27.1585	22.5595	19.2519	33.2651	17.762	33.0383	41.8858	36.3299	20.3316	22.6576	27.3889	15.3458	25.1497	31.0301	55.5009	41.1843	27.3815	23.787
EmuJ_000093700.1	Ubiquitin conjugating enzyme E2 D2 [Source:UniProtKB/TrEMBL;Acc:A0A087VYI0]	1084.65	1093.71	900.311	1107.35	1358.35	1388.22	1345.54	1273.46	1043.24	2005.45	2023.01	2077.66	1558.69	1670.6	1640.26	1496.69	1614.09	1509.2	1463.39	1460.26	1459.62	1340.63	1376.32	1535.91	1493.65	1526.84	2359.11	1447.7
EmuJ_000093800.1	Expressed protein [Source:UniProtKB/TrEMBL;Acc:A0A087VY99]	36.2074	45.4944	27.9511	33.7914	28.1391	31.5624	41.6129	41.1163	45.5133	60.4906	57.123	64.6924	38.4969	25.0629	22.0659	24.5437	27.9281	26.9273	27.8158	26.8486	23.431	43.3395	52.2569	35.4828	29.7965	17.8513	18.6953	21.0228
EmuJ_000093900.1	SPRY domain containing protein [Source:UniProtKB/TrEMBL;Acc:A0A087VYB7]	151.872	130.688	189.759	97.7398	76.7172	91.2377	74.5342	74.1066	97.2586	132.832	133.649	164.047	172.078	163.731	227.917	130.427	121.019	117.485	137.079	154.168	139.213	92.9779	112.002	93.7148	100.221	104.399	6.20448	7.26557
EmuJ_000094000.1	Monocyte to macrophage differentiation factor 2 [Source:UniProtKB/TrEMBL;Acc:A0A087VY25]	132.005	131.642	132.357	169.819	179.284	179.973	174.465	145.597	149.214	228.647	218.886	244.376	150.122	135.069	149.038	196.331	183.938	206.001	160.052	156.096	162.762	172.194	158.13	195.528	180.048	162.445	108.014	175.202
EmuJ_000094100.1	Expressed protein [Source:UniProtKB/TrEMBL;Acc:A0A087VXZ9]	0.733819	0.50633	0	0.642849	0	0.64952	0.643964	0.823946	0.442361	0	0.409977	0	0	0.209859	0	11.2791	14.0049	10.2373	10.1563	8.17541	11.012	0	0.247216	0.218597	0.957517	0.4581	11.0225	10.4732
EmuJ_000094200.1	Expressed protein [Source:UniProtKB/TrEMBL;Acc:A0A087VYI5]	326.169	272.303	143.373	222.194	253.047	170.402	315.288	267.337	172.043	298.159	319.023	272.929	369.218	355.977	341.373	407.888	407.51	430.332	385.942	368.974	413.78	277.423	326.006	181.038	648.684	501.73	366.432	370.098
EmuJ_000094300.1	60S ribosomal protein L10 [Source:UniProtKB/TrEMBL;Acc:A0A087VYA4]	1217.15	1046.06	940.523	778.043	718.867	707.387	1092.99	1108.16	825.27	567.452	768.453	606.676	1198.95	1261.91	1129.62	565.543	620.842	597.079	902.977	882.722	863.06	815.023	1131.07	709.131	1133.04	911.435	1363.33	901.719
EmuJ_000094400.1	Dolichyl-diphosphooligosaccharide--protein glycosyltransferase subunit DAD1 [Source:UniProtKB/TrEMBL;Acc:A0A087VYC1]	76.6728	93.3773	82.645	73.9038	45.9933	67.1518	69.0194	62.1622	72.9718	81.1181	75.485	70.0367	78.263	62.828	46.9834	83.7762	85.9134	81.4894	79.212	77.3434	76.5874	78.5396	85.7062	41.2298	125.272	109.718	121.108	92.0585
EmuJ_000094500.1	TonB box [Source:UniProtKB/TrEMBL;Acc:A0A087VY28]	13.9725	19.0999	17.8556	18.7069	10.953	13.8452	18.508	9.47233	24.474	10.9287	7.65897	5.17662	8.95305	9.34881	10.2667	16.7874	16.5181	14.2787	6.3619	9.73436	9.12963	23.303	13.1446	18.8479	11.6959	13.1661	8.31587	3.61211
EmuJ_000094600.1	Protein disulfide-isomerase [Source:UniProtKB/TrEMBL;Acc:A0A087VY02]	454.697	505.801	517.182	486.05	394.303	477.371	407.843	373.161	366.989	385.757	370.866	320.623	330.885	288.706	253.631	428.711	420.532	448.051	412.921	387.184	419.395	416.623	399.531	297.933	272.953	249.543	196.319	294.402
EmuJ_000094700.1	Phosducin protein 3 [Source:UniProtKB/TrEMBL;Acc:A0A087VYI9]	199.105	181.071	187.2	172.544	198.821	213.807	166.07	157.278	172.928	89.1537	104.211	88.2429	147.306	159.253	165.48	74.382	83.1741	81.6371	132.694	134.944	131.775	116.234	147.925	148.342	139.878	123.671	264.505	177.559
EmuJ_000094800.1	Mesoderm induction early response protein 1 [Source:UniProtKB/TrEMBL;Acc:A0A087VYA7]	61.9244	66.6997	76.3291	49.4511	51.5256	55.3107	46.1047	46.0727	53.4791	46.7535	51.6762	50.7833	45.8093	51.5991	66.4308	37.7382	39.1516	37.765	53.9446	54.6105	58.1387	44.5573	44.4464	59.8835	45.4189	40.4479	18.1135	16.6713
EmuJ_000094900.1	Low density lipoprotein receptor protein [Source:UniProtKB/TrEMBL;Acc:A0A087VYC5]	73.3595	78.0273	84.4369	63.8247	65.0866	68.5092	75.7026	88.9878	98.7513	104.441	82.9691	95.3497	67.0683	47.8708	56.0187	48.6228	45.8311	49.3803	51.2745	49.5123	53.1009	98.498	81.5394	90.1082	100.607	109.171	19.2184	8.42069
EmuJ_000095000.1	CDK5 regulatory subunit associated protein [Source:UniProtKB/TrEMBL;Acc:A0A087VY32]	47.5857	44.0777	55.1757	55.169	63.8078	65.2071	45.3339	50.3806	52.1184	33.2201	31.359	34.2789	34.1567	33.0749	40.597	25.8423	22.1271	24.8881	31.5656	31.735	31.961	39.0667	39.4964	48.6442	42.305	36.4528	11.7287	9.94908
EmuJ_000095100.1	Arginyl tRNA synthetase [Source:UniProtKB/TrEMBL;Acc:A0A087VY06]	151.594	159.107	161.373	129.278	100.476	131.367	128.131	124.44	165.173	83.6242	78.2043	80.8409	87.623	79.5513	81.9753	79.1837	75.876	76.1932	77.4197	83.2831	91.621	107.715	113.428	77.718	172.934	153.945	37.8017	26.354
EmuJ_000095150.1		3.73123	2.54977	7.58261	6.88308	6.60117	7.19797	7.24135	5.51886	7.0722	4.21971	3.86853	4.12328	4.79904	6.29978	7.76742	9.9786	11.3947	11.9829	7.58834	9.20464	7.70312	7.75199	7.73547	4.06123	9.55007	7.25664	1.88616	2.70362
EmuJ_000095200.1	AMY 1 associating protein expressed in testis [Source:UniProtKB/TrEMBL;Acc:A0A087VYB1]	41.7227	37.78	38.9167	38.9967	28.3324	40.9038	32.4815	37.9018	46.8698	13.5133	8.32063	10.3087	24.0214	23.3001	27.8648	6.77285	6.34875	6.87473	15.3506	18.4049	17.6553	16.7244	16.8229	20.5188	31.9361	20.0986	13.1592	11.8783
EmuJ_000095300.1	Expressed conserved protein [Source:UniProtKB/TrEMBL;Acc:A0A087VYC9]	70.7525	90.2064	66.8147	129.024	346.161	52.0189	112.286	265.835	51.9809	396.674	420.39	475.878	265.796	402.883	571.663	158.124	175.312	170.673	227.446	208.413	178.769	182.688	207.794	372.279	39.1805	153.076	72.4216	179.972
EmuJ_000095400.1	Intraflagellar transport protein 46 [Source:UniProtKB/TrEMBL;Acc:A0A087VY35]	1.82761	1.99111	0.549449	17.5272	25.5353	41.7753	48.9587	70.6345	41.2854	1.48372	0.376181	0.999936	0.933329	0.990306	0.888876	0.633634	0.831295	1.42085	0.887531	1.28597	1.18438	0.377886	0.90735	0.229231	21.0861	18.0145	10.5473	15.3759
EmuJ_000095500.1	Polymerase delta interacting protein 3 [Source:UniProtKB/TrEMBL;Acc:A0A087VY09]	226.226	222.968	229.324	232.703	262.469	241.332	196.904	200.637	189.082	127.984	129.486	122.756	179.494	222.369	229.959	123.216	117.959	117.331	167.733	182.672	173.337	119.135	168.524	196.851	153.459	157.14	126.711	96.4582
EmuJ_000095600.1	Hypothetical transcript [Source:UniProtKB/TrEMBL;Acc:A0A0S4MM15]	61.4905	51.8634	56.2371	43.4749	36.1591	43.3917	33.7753	42.8085	51.0431	25.2313	29.7499	27.7718	33.7047	28.5402	33.1155	24.3923	24.5229	25.4162	36.1232	41.7983	40.2819	20.7236	30.2648	27.3007	51.1662	48.3931	5.84922	9.823
EmuJ_000095700.1	Ubiquitinyl hydrolase 1 [Source:UniProtKB/TrEMBL;Acc:A0A087VYJ9]	112.896	104.001	103.102	113.104	92.6904	87.6898	87.2325	89.4973	100.419	77.7306	67.9272	80.6448	81.5467	71.2126	76.6321	43.0445	37.3374	40.7378	63.478	69.5274	61.6789	62.8315	62.0944	47.6312	43.9844	35.3886	24.9556	18.4668
EmuJ_000095800.1	DNA polymerase epsilon subunit 3 [Source:UniProtKB/TrEMBL;Acc:A0A087VYB6]	60.1644	57.4946	49.7868	46.0249	32.7677	50.6694	52.3016	38.217	60.2769	14.1601	23.8291	18.7598	39.5448	41.6819	37.4749	12.818	15.0535	20.6299	33.4802	38.1223	26.0847	20.5288	29.8798	39.2104	39.0682	33.1505	56.0048	24.5107
EmuJ_000095850.1	Crossover junction endonuclease EME1 [Source:UniProtKB/TrEMBL;Acc:A0A087VYD2]	35.8876	36.9381	41.7432	29.7886	17.8126	34.0464	13.7457	15.1942	31.7335	0.95574	0.775415	0.229017	18.4827	17.4077	20.3508	0.072561	0.499781	0.488129	15.5503	16.1569	14.9533	9.83398	12.4242	17.1285	25.2248	25.4979	24.5704	22.8649
EmuJ_000095900.1	Lysine specific histone demethylase 1A [Source:UniProtKB/TrEMBL;Acc:A0A087VY39]	42.3596	43.7356	41.5408	37.7672	20.9928	31.1689	22.9817	24.2609	47.1546	17.8312	14.1345	14.9665	23.5766	19.1048	19.5877	11.2105	11.4739	11.6994	20.1162	18.2828	21.6796	23.8066	20.087	17.3746	25.6511	18.8244	10.7843	6.24572
EmuJ_000096000.1	Charged multivesicular body protein 6 [Source:UniProtKB/TrEMBL;Acc:A0A087VY14]	62.2829	66.4247	63.5598	71.4287	70.4387	68.9423	77.8246	68.2947	54.4276	125.432	120.037	122.399	102.002	101.031	87.3237	101.529	100.636	97.0753	94.2093	94.1589	93.9528	82.2289	71.0554	73.3446	68.1367	83.5902	179.439	104.422
EmuJ_000096100.1	XK-related protein [Source:UniProtKB/TrEMBL;Acc:A0A087VYK4]	81.227	84.2166	86.1457	78.0156	77.9814	81.7027	71.6794	86.838	74.7847	101.336	93.8065	84.7168	98.8514	85.9335	81.445	87.731	89.499	91.0178	89.8531	90.1029	88.6437	96.6495	104.093	90.4986	84.163	70.9571	79.065	52.3816
EmuJ_000096200.1	EGF region [Source:UniProtKB/TrEMBL;Acc:A0A087VYB9]	3.13489	1.90858	2.25717	7.75415	3.97998	4.46138	2.5892	3.72697	2.77908	1.95555	0.824202	1.70398	1.78928	2.00399	0.97375	4.1841	4.51541	3.02657	6.41329	9.86132	5.67645	2.53555	3.47896	6.37215	10.106	5.75592	3.04689	8.21146
EmuJ_000096300.1	Mitochondrial glutamate carrier protein [Source:UniProtKB/TrEMBL;Acc:A0A087VYD7]	214.119	221.252	125.881	202.456	245.529	205.579	186.481	174.377	197.27	136.242	123.37	134.47	317.622	240.706	238.883	98.6156	101.528	118.343	145.412	153.968	128.674	140.726	114.45	145.398	112.48	100.846	92.3385	145.657
EmuJ_000096400.1	Expressed protein [Source:UniProtKB/TrEMBL;Acc:A0A087VY41]	3.83279	4.9114	2.68083	16.3086	16.249	21.3242	4.32446	5.22572	10.2321	6.33435	6.42402	7.90548	4.55383	2.50539	2.16847	26.8509	22.477	27.4091	35.3647	33.1149	33.7094	4.30208	1.84461	0.978641	1.42891	0.683627	13.9816	25.0069
EmuJ_000096500.1	Peptidase inhibitor 16 [Source:UniProtKB/TrEMBL;Acc:A0A087VY17]	0.928441	1.28124	1.64152	6.23563	7.1804	10.1353	2.44426	1.12934	3.26481	1.34261	1.46968	2.41289	0.643475	0.619539	0.919241	0.339775	1.11442	1.77778	1.09828	1.28064	1.42899	0.455927	0.729825	0.921908	0.605733	1.54559	4.18376	4.2403
EmuJ_000096600.1	Tissue type plasminogen activator [Source:UniProtKB/TrEMBL;Acc:A0A087VYK7]	246.998	145.233	293.827	165.126	106.766	83.3938	90.9578	84.3212	75.3259	426.087	440.007	446.657	172.754	148.332	229.515	542.282	546.062	510.948	410.633	489.616	520.205	325.225	354.936	318.191	139.111	115.036	16.7434	30.9453
EmuJ_000096700.1	Tetratricopeptide repeat protein 39B [Source:UniProtKB/TrEMBL;Acc:A0A087VYC3]	134.938	144.291	165.318	134.49	114.681	97.208	113.194	152.368	73.8212	390.974	449.064	460.646	191.385	240.3	252.883	230.861	219.385	224.448	145.883	135.208	158.013	296.182	227.384	321.446	145.708	168.672	40.4898	51.9374
EmuJ_000096800.1	Expressed protein [Source:UniProtKB/TrEMBL;Acc:A0A087VYE2]	0	0.691747	0.818093	1.75652	0.811411	0.887373	3.07924	0	0.302176	1.93302	0.560109	2.02647	0.347416	0	0.661738	2.20136	2.52706	2.46815	0.711564	0.957362	0.385759	0.984632	0.337746	0.597293	9.1571	3.12928	60.9886	60.0958
EmuJ_000096900.1	Tubulin polymerization promoting protein family [Source:UniProtKB/TrEMBL;Acc:A0A087VY44]	72.2211	61.7516	86.1078	98.6397	115.108	144.183	189.037	115.444	167.872	258.838	217.792	212.995	29.571	43.6886	39.2902	156.601	157.237	146.715	88.6333	76.4527	116.603	115.493	124.948	113.087	203.411	376.274	306.374	429.65
EmuJ_000097000.1		1.4043	5.90459	2.11282	6.49705	19.819	14.6309	25.4556	27.6921	32.486	1.14229	1.12781	0.861707	0.66913	0.702806	0.926923	0.867243	1.23259	0.972346	0.654094	0.754321	1.92499	2.06882	0.887052	2.5361	25.0808	27.9983	0.791011	1.6034
EmuJ_000097100.1	Expressed protein [Source:UniProtKB/TrEMBL;Acc:A0A087VYL3]	0	0	0.349907	0.751281	0.462732	1.26513	0	0	0	0	0	0.247641	0.297187	0	0.283033	2.51079	1.54407	1.05565	1.52172	1.09193	0.98996	0.421138	0	0	0.559513	0	29.628	11.7502
EmuJ_000097200.1	Expressed conserved protein [Source:UniProtKB/TrEMBL;Acc:A0A087VYC7]	52.4211	60.1224	79.6875	36.2465	28.6632	29.6913	48.4638	32.2841	27.4787	62.1994	106.276	97.8098	47.1459	65.2805	65.1519	123.446	147.982	132.076	74.0394	77.125	93.3651	76.4521	66.0335	75.6237	57.4203	57.7883	117.452	107.496
EmuJ_000097300.1	Hypothetical transcript [Source:UniProtKB/TrEMBL;Acc:A0A087VYE7]	217.54	222.308	161.778	88.2797	109.179	92.9714	141.287	191.915	201.657	301.92	265.571	282.536	238.735	302.001	349.249	216.861	223.839	221.181	175.797	198.141	196.149	246.282	236.608	331.895	207.914	271.069	119.856	57.2489
EmuJ_000097400.1	Expressed protein [Source:UniProtKB/TrEMBL;Acc:A0A087VY47]	129.095	151.361	107.456	78.7957	90.0814	105.197	178.876	164.75	152.717	180.913	177.87	176.019	146.205	208.559	226.375	236.813	251.889	241.616	216.781	249.439	244.01	217.353	243.942	307.071	330.143	391.034	148.714	95.3103
EmuJ_000097500.1	Polyu specific endoribonuclease [Source:UniProtKB/TrEMBL;Acc:A0A087VY26]	9.59169	10.1015	3.19259	5.85973	1.97482	9.23455	8.1957	7.65218	14.8356	0.365011	0.0705102	0.218662	1.66193	0.721854	0.666432	1.93985	1.36338	2.79636	2.68729	7.23114	2.23385	2.47904	1.87078	0.977484	28.1602	18.121	9.289	18.5889
EmuJ_000097600.1	Alpha-mannosidase [Source:UniProtKB/TrEMBL;Acc:A0A087VYL7]	78.3673	76.3445	80.1149	71.8001	72.5818	69.8625	62.2451	73.7479	82.8042	81.5754	53.8034	73.2301	70.6646	53.223	70.9289	51.8244	51.0607	53.2331	67.0878	67.6942	67.6426	57.7868	48.0863	54.8993	74.3685	124.1	19.6189	14.6633
EmuJ_000097700.1	Expressed protein [Source:UniProtKB/TrEMBL;Acc:A0A087VYD1]	19.0366	19.9883	43.9011	16.6767	24.7858	46.6421	41.764	62.9624	41.4122	13.5648	8.78589	7.17008	8.60461	9.70474	11.7459	42.406	30.6983	30.2252	16.155	11.5922	19.1085	21.5417	28.7202	27.3678	61.5594	61.4867	87.6482	77.4923
EmuJ_000097800.1	Glutamine:fructose 6 phosphate aminotransferase [Source:UniProtKB/TrEMBL;Acc:A0A087VYF2]	241.491	360.066	84.8707	132.859	234.699	123.486	158.058	454.871	104.485	1314.68	1232.43	1624.05	1035.86	1076.84	1182.95	193.494	172.905	204.156	205.045	261.586	146.809	290.793	199.257	383.946	122.33	149.5	141.048	244.908
EmuJ_000097900.1	DEAD box ATP dependent RNA helicase [Source:UniProtKB/TrEMBL;Acc:A0A087VY49]	53.8237	45.0817	58.8953	57.2879	54.52	57.4514	55.6437	52.4944	45.4807	32.2828	36.6986	41.9185	36.0075	24.5011	30.5122	17.3663	20.8336	19.5668	37.953	39.474	34.4947	30.9941	35.4384	26.6006	44.5332	41.0793	15.8885	14.2794
EmuJ_000098000.1	Bhlh factor math6 [Source:UniProtKB/TrEMBL;Acc:A0A087VY29]	21.1847	18.1254	8.47067	12.2486	8.57295	16.7509	13.7571	7.49276	25.0302	0	0.118356	0	5.43252	7.02776	4.33478	0.155056	0	0	2.2554	6.33872	3.74967	2.28868	2.9975	4.29126	3.04069	5.02547	8.27344	11.1266
EmuJ_000098100.1	Wings apart protein [Source:UniProtKB/TrEMBL;Acc:A0A087VYM1]	52.0617	50.1062	59.7914	51.5628	56.0231	53.2261	39.5494	55.2634	64.1271	32.5782	28.1916	35.314	39.5707	20.3376	33.3932	21.9112	18.9001	22.0188	32.7528	40.3841	32.8465	42.3369	42.9173	44.8417	37.5696	39.58	5.54719	2.61206
EmuJ_000098200.1	Galactosylgalactosylxylosylprotein 3-beta-glucuronosyltransferase [Source:UniProtKB/TrEMBL;Acc:A0A087VYD6]	0	0	0	0	0	0	0	0	0	0	0	0	0	0	0	0	0	0	0	0	0	0	0	0	0	0	0.763702	0.290258
EmuJ_000098300.1	Galactosylgalactosylxylosylprotein 3-beta-glucuronosyltransferase [Source:UniProtKB/TrEMBL;Acc:A0A087VYF7]	0.135841	0.0937291	0.110848	0.476002	0	2.40471	0.357621	0.0762622	0	0	0	0	0	0	0	0.19885	0	0	0	0	0.104538	0	0	0.0809309	0	0.678408	27.1377	27.1425
EmuJ_000098400.1	Atp dependent rna helicase ddxx [Source:UniProtKB/TrEMBL;Acc:A0A087VY52]	257.307	229.399	326.492	277.786	280.287	305.176	229.148	291.265	290.736	120.273	109.894	111.144	169.228	131.895	133	112.296	113.046	114.187	183.168	191.913	172.051	173.916	178.84	172.164	181.207	287.437	115.76	216.56
EmuJ_000098600.1	Deoxyribodipyrimidine photo lyase [Source:UniProtKB/TrEMBL;Acc:A0A087VY33]	28.3134	38.6613	28.0166	21.9058	12.5286	19.0494	11.2622	14.5213	30.1081	2.67856	1.29356	0.802303	13.617	8.92952	12.0952	0.242095	0.619351	0.54287	6.15079	6.44351	6.36359	5.00277	8.20133	14.9373	8.45925	10.2417	11.5265	14.6532
EmuJ_000098700.1	Tumor protein p63 [Source:UniProtKB/TrEMBL;Acc:A0A087VYM5]	168.969	134.947	145.857	95.91	57.7626	64.1702	39.9574	77.6076	43.0452	8.98623	6.81733	4.89387	60.805	39.517	45.9021	0.454831	0.16274	0.463593	30.9541	35.1012	31.3885	27.2423	41.9459	50.6537	26.5369	26.4498	6.10962	7.41772
EmuJ_000098800.1	Cysteine protease [Source:UniProtKB/TrEMBL;Acc:A0A087VYE1]	46.2673	40.1716	45.5909	37.8844	35.4719	35.9397	39.6591	35.7768	36.756	26.4778	24.8361	22.5321	36.5344	31.1105	35.5922	20.2497	21.3758	22.3732	27.4529	31.4213	29.3009	25.3914	33.3005	39.3672	34.523	30.8535	25.8218	8.28058
EmuJ_000098900.1	50S ribosomal protein L20 [Source:UniProtKB/TrEMBL;Acc:A0A087VYG3]	79.1613	67.1225	83.7826	55.7428	44.1096	66.3127	59.8145	56.5514	71.385	55.3136	55.6748	44.4719	68.4684	58.6014	53.2479	65.9918	69.1277	57.3507	66.9021	80.3314	70.0491	51.0547	49.8493	57.0577	59.3863	65.1724	57.0231	46.5469
EmuJ_000099000.1	Queuosine salvage protein [Source:UniProtKB/TrEMBL;Acc:A0A087VY54]	45.9838	40.711	57.5705	29.7066	20.9595	35.4975	26.6257	28.1734	34.2386	13.6637	9.85395	9.45859	39.6557	39.8118	34.4406	14.6768	17.1633	14.2155	25.8566	29.7422	28.6008	24.9527	30.6293	25.5197	27.6719	18.351	6.93865	10.189
EmuJ_000099100.1	Expressed protein [Source:UniProtKB/TrEMBL;Acc:A0A087VY36]	96.5493	71.5467	87.2273	65.377	65.3181	61.1141	85.9157	97.4837	86.8573	94.7413	69.2839	86.7688	89.4483	60.0827	60.8021	64.7179	71.5734	65.7902	81.2881	86.3967	85.6732	70.2717	83.6395	70.5818	52.7065	48.7409	38.1058	32.762
EmuJ_000099200.1	Mitochondrial import receptor subunit TOM20 [Source:UniProtKB/TrEMBL;Acc:A0A087VYN0]	164.281	152.872	165.214	154.239	107.081	135.882	151.611	137.086	130.29	110.204	118.908	109.441	174.463	161.367	140.017	160.264	157.524	167.695	183.18	177.959	171.044	132.41	148.803	107.002	179.607	146.844	270.128	137.786
EmuJ_000099300.1	TPR repeat containing protein YDR161W [Source:UniProtKB/TrEMBL;Acc:A0A087VYE4]	176.149	191.669	201.017	229.298	272.056	296.249	204.393	210.581	191.135	225.498	217.514	211.266	170.355	192.844	199.412	155.043	164.756	161.707	186.672	177.819	178.617	179.993	196.514	229.378	189.05	193.605	302.755	191.967
EmuJ_000099400.1	Anaphase promoting complex subunit 1 [Source:UniProtKB/TrEMBL;Acc:A0A087VYG6]	40.2359	37.5632	38.8247	22.9918	21.2635	24.3806	19.4235	27.1156	30.0975	32.0974	21.7708	26.5833	35.6953	23.5403	33.7748	21.7502	22.9781	21.3844	29.4201	32.1506	31.2928	19.4439	17.3778	24.4489	19.7011	19.6844	1.40365	3.01799
EmuJ_000099500.1		36.637	64.4622	29.6829	31.4074	25.6987	23.3175	31.0026	94.0268	30.9197	47.9346	24.7086	21.1588	49.6959	49.0946	41.456	21.8355	21.8623	26.1998	29.7182	22.491	32.4236	52.9457	48.8415	132.213	30.7321	22.8713	2.35849	5.37832
EmuJ_000099600.1	Expressed protein [Source:UniProtKB/TrEMBL;Acc:A0A087VY38]	1.66309	0.918019	0.271423	1.16554	1.2563	0.588817	2.33512	1.12041	0.401019	2.56531	2.78746	2.68934	2.53581	1.52196	2.63458	40.6565	22.9966	30.8441	25.9687	23.2928	24.0613	2.28674	0.896447	1.58534	0.434015	1.24586	0.499618	19.3686
EmuJ_000099700.1	Epidermal growth factor receptor kinase [Source:UniProtKB/TrEMBL;Acc:A0A087VYN4]	158.544	165.045	117.726	119.18	106.63	101.59	155.064	183.667	164.815	478.072	423.332	472.178	293.172	327.808	356.675	212.488	202.352	211.247	223.562	207.855	194.76	283.124	235.943	370.5	189.02	143.081	229.449	243.742
EmuJ_000099800.1	Splicing factor arginine:serine rich [Source:UniProtKB/TrEMBL;Acc:A0A087VYE8]	217.488	220.072	264.542	166.074	180.69	165.426	185.378	229.133	215.929	257.748	212.188	219.881	223.64	195.683	202.142	221.105	214.355	215.515	210.538	200.035	203.705	231.855	254.545	209.944	231.449	220.924	63.6983	55.4651
EmuJ_000099900.1	Histone RNA hairpin binding protein [Source:UniProtKB/TrEMBL;Acc:A0A087VYH1]	99.1197	93.1862	100.946	82.5393	93.2803	101.15	66.9155	65.1544	80.4285	25.6919	23.1498	21.3486	53.3846	50.4973	46.0755	13.9056	14.9827	12.5573	42.528	46.7381	45.582	39.4293	50.161	51.0635	43.6352	45.8311	33.3151	25.5203
EmuJ_000100000.1	Protein RER1 [Source:UniProtKB/TrEMBL;Acc:A0A087VY59]	246.644	222.73	204.545	261.327	321.399	309.936	265.474	316.361	255.954	185.206	177.244	204.327	137.39	120.058	124.531	169.881	167.432	169.271	194.071	181.382	176.85	180.222	206.795	152.189	185.758	196.616	141.983	163.637
EmuJ_000100100.1		58.2795	65.6286	59.8187	45.1688	52.6414	42.927	50.013	59.2793	62.5131	31.3104	24.7889	26.1701	41.0465	30.7677	29.6409	44.7302	53.6285	52.7582	54.2842	61.8778	57.586	28.8406	29.1722	43.6611	69.2112	48.4291	8.86687	19.1417
EmuJ_000100200.1	GTP binding protein SAR1b [Source:UniProtKB/TrEMBL;Acc:A0A087VYN9]	231.159	235.133	251.797	282.474	340.38	336.123	286.868	266.243	196.738	204.494	190.289	173.067	216.079	197.354	164.207	272.477	287.074	290.75	322.198	332.273	310.042	224.407	254.547	178.749	195.511	201.96	188.711	188.958
EmuJ_000100400.1	Tyrosine protein phosphatase non receptor type [Source:UniProtKB/TrEMBL;Acc:A0A087VYF3]	138.013	119.044	139.385	137.645	140.564	104.372	138.496	113.405	107.337	142.937	209.395	192.398	86.8352	136.323	132.411	467.357	487.851	505.143	187.263	180.201	245.261	263.239	196.831	247.571	72.286	52.4114	25.9636	47.6847
EmuJ_000100500.1	Endonuclease G [Source:UniProtKB/TrEMBL;Acc:A0A087VYH6]	90.3353	81.34	88.9601	65.5674	58.95	61.2592	69.209	63.8586	77.6211	48.7878	50.4693	49.8492	61.7074	54.6441	54.3977	51.4065	53.4772	54.0464	69.2356	69.0265	67.6078	69.6766	68.8329	56.849	62.948	66.7274	63.7603	66.2869
EmuJ_000100600.1	Ran GTPase activating protein 1 [Source:UniProtKB/TrEMBL;Acc:A0A087VY63]	99.7806	105.7	120.307	88.6615	73.3076	69.51	67.3027	84.2063	111.753	49.4497	57.2039	72.8922	70.8609	45.0203	50.1027	48.64	46.0873	46.2939	62.6447	61.7677	61.1041	57.5805	59.1041	45.9564	100.073	112.718	16.6367	27.8777
EmuJ_000100700.1	Expressed protein [Source:UniProtKB/TrEMBL;Acc:A0A087VY45]	20.761	9.46468	3.63029	28.2552	9.80173	15.7509	50.1017	17.275	18.9962	15.7259	26.0976	27.8339	19.0138	23.749	18.3529	611.347	648.266	729.247	243.659	233.892	275.886	42.6007	33.7218	13.4733	12.5774	20.8292	65.7102	77.0394
EmuJ_000100800.1	Expressed conserved protein [Source:UniProtKB/TrEMBL;Acc:A0A087VYP5]	31.9016	38.6584	31.8082	59.5616	29.3699	22.3542	36.9188	40.633	17.7886	40.6543	34.4208	39.6115	31.7141	25.5451	38.1658	100.403	112.937	137.933	36.3695	43.8554	38.8201	56.2992	28.5476	62.305	2.86182	5.3522	64.8398	81.6139
EmuJ_000100900.1	CDP-diacylglycerol--inositol 3-phosphatidyltransferase [Source:UniProtKB/TrEMBL;Acc:A0A087VYF9]	261.628	257.467	227.175	293.352	331.664	276.375	294.555	301.131	206.059	250.7	248.681	248.569	274.073	251.332	250.265	185.819	203.344	210.805	218.812	214.492	207.06	273.732	253.335	221.557	183.281	177.15	89.8114	82.5366
EmuJ_000101000.1	Transcription initiation factor TFIID subunit 2 [Source:UniProtKB/TrEMBL;Acc:A0A087VYI1]	97.4336	93.6053	100.98	83.5224	77.746	83.8615	69.3015	77.8634	109.612	59.7667	60.092	51.6132	76.3529	68.1086	75.1575	50.9228	48.9271	45.5013	66.2712	73.9362	68.6822	57.8207	56.5388	69.1204	56.1705	55.1851	17.4858	19.3143
EmuJ_000101100.1	Interferon regulatory factor [Source:UniProtKB/TrEMBL;Acc:A0A087VY65]	138.031	136.742	185.483	135.105	220.423	241.863	142.211	145.26	177.822	76.4565	116.022	103.525	76.343	143.173	143.221	62.8225	59.0381	62.5017	86.3067	91.3477	89.1508	113.311	101.036	176.84	165.48	179.52	86.8711	84.7942
EmuJ_000101200.1	Homeobox [Source:UniProtKB/TrEMBL;Acc:A0A087VY48]	4.909	4.23397	10.0146	4.30044	2.53838	5.43133	11.6672	2.64113	8.75442	1.77471	1.59985	2.24443	3.54405	2.3398	2.97022	8.38372	9.1331	10.7426	2.46798	3.2554	3.14815	4.01775	3.72103	2.07164	3.20273	14.5565	11.675	7.47332
EmuJ_000101300.1	Cyclic nucleotide phosphodiesterase [Source:UniProtKB/TrEMBL;Acc:A0A087VYP8]	108.674	112.477	124.501	121.226	120.76	127.334	111.92	117.455	119.165	62.7275	50.467	48.8038	68.9624	51.633	58.7864	66.6645	73.1145	69.4894	84.2563	87.9495	84.7857	76.5938	75.5932	88.6646	105.9	138.06	50.7732	34.3135
EmuJ_000101400.1		2.54216	1.91353	1.69728	2.22701	3.36683	4.2275	4.25894	5.96826	4.45808	1.114	1.16204	0.533876	3.20345	0.925285	1.83052	1.52237	1.16507	0.948259	3.44461	2.50116	1.95635	1.36186	1.24571	0.963813	4.52333	3.46252	59.0134	27.4426
EmuJ_000101500.1	Dual specificity [Source:UniProtKB/TrEMBL;Acc:A0A087VYI6]	4.98683	3.4771	3.16981	4.41461	4.84334	9.07572	6.54127	12.5542	9.4615	1.36637	1.43703	1.54612	3.38347	3.39271	2.91048	2.03631	1.39878	1.76617	2.7943	3.37524	2.46419	1.23733	2.05138	1.37606	4.24668	4.06344	7.88483	28.8889
EmuJ_000101600.1	Histone lysine N methyltransferase MLL3 [Source:UniProtKB/TrEMBL;Acc:A0A087VY69]	68.1475	64.7524	75.1677	35.5892	33.0306	32.9768	26.0026	34.7667	50.858	56.0353	34.0753	41.5943	42.6984	23.7648	46.4126	31.2003	27.7477	29.1578	40.9264	48.3547	44.785	32.1734	31.9068	52.3251	25.3222	29.2737	1.37029	2.29965
EmuJ_000101700.1	Seven cysteines N terminal [Source:UniProtKB/TrEMBL;Acc:A0A087VY50]	76.6841	84.304	93.4144	199.605	195.301	301.377	99.4924	64.6798	75.9755	89.8455	98.5994	122.372	50.2231	59.9146	58.1238	81.2365	86.9361	79.7906	57.6825	49.6364	59.1543	110.269	93.8185	101.648	196.77	227.676	88.1801	86.2995
EmuJ_000101800.1	DnaJ subfamily A [Source:UniProtKB/TrEMBL;Acc:A0A087VYQ3]	1193.66	1227.23	1286.2	865.763	1453.9	1178.07	1049.62	1313.64	1088.83	1350.4	1362.92	1252.93	1454.33	1519.59	1519.03	1099.65	1224.12	1133.38	1202.83	1164.04	1217.39	1332.14	1453.9	1399.03	1327.68	1329.71	1027.3	1390.33
EmuJ_000101900.1	Coiled coil domain containing protein 149 [Source:UniProtKB/TrEMBL;Acc:A0A087VYG9]	133.463	143.249	178.748	161.582	203.465	205.595	162.11	201.631	145.669	148.273	157.177	154.565	164.835	202.755	198.654	148.234	149.111	148.698	172.212	162.379	149.769	164.924	173.284	167.612	215.428	204.193	85.0679	46.1188
EmuJ_000102000.1	Nucleoprotein TPR [Source:UniProtKB/TrEMBL;Acc:A0A087VYJ1]	141.334	125.832	131.222	70.5505	73.5951	65.5641	63.0566	78.2097	102.706	125.847	98.9567	124.787	135.969	95.9315	136.072	68.3278	70.3793	65.2582	99.453	109.656	105.213	61.4451	60.0584	57.5821	62.8865	57.531	28.6298	8.07121
EmuJ_000102100.1	Zinc finger MYND type [Source:UniProtKB/TrEMBL;Acc:A0A087VY73]	77.4214	88.9755	84.374	92.7218	104.026	112.719	82.3732	106.769	108.238	49.5153	32.1346	30.393	61.7833	49.2506	53.2182	49.2593	55.3934	55.4368	83.623	88.4289	82.1666	55.7449	57.2792	71.2491	66.0278	68.549	37.1174	53.6359
EmuJ_000102200.1	snRNA activating protein complex subunit 4 [Source:UniProtKB/TrEMBL;Acc:A0A087VY53]	101.808	95.262	120.296	80.8251	70.7251	86.0376	55.9739	65.0171	93.8777	45.098	34.5584	38.8632	52.4657	41.0199	48.715	32.3882	30.503	28.6617	52.4503	53.203	54.1697	53.9528	52.2831	42.9916	57.6989	61.0103	13.531	9.13051
EmuJ_000102300.1	Expressed conserved protein [Source:UniProtKB/TrEMBL;Acc:A0A087VYQ6]	108.474	123.601	99.1377	79.3551	32.9675	38.5114	64.0842	62.4131	32.41	256.557	163.513	190.783	236.76	179.796	190.245	143.93	147.28	139.391	168.896	145.406	144.593	159.108	166.52	210.263	54.8382	57.6719	21.2557	21.2908
EmuJ_000102400.1	Rhomboid-like protein [Source:UniProtKB/TrEMBL;Acc:A0A087VYH4]	94.9365	83.8326	94.6378	97.9117	87.0302	79.6595	54.3872	69.6864	49.5673	16.4795	12.3907	13.2134	38.8832	30.735	35.7583	10.5866	11.1744	12.9486	36.9575	37.1115	34.877	32.1994	33.0167	27.68	60.2799	50.4553	9.48044	18.016
EmuJ_000102500.1	Discoidin domain receptor [Source:UniProtKB/TrEMBL;Acc:A0A087VYJ6]	50.1903	44.2085	62.4012	80.7073	65.3281	81.4825	67.0695	63.1257	86.4558	16.8903	7.96773	8.60296	20.5897	10.2387	18.9945	26.3901	26.9726	31.3248	29.1051	34.0806	29.5709	30.2994	31.5076	29.5997	72.7792	52.2027	5.33956	5.07348
EmuJ_000102600.1	Elongation factor Tu [Source:UniProtKB/TrEMBL;Acc:A0A087VY79]	486.346	468.75	533.931	363.416	278.232	434.04	368.569	439.168	469.038	193.291	216.518	208.705	364.529	385.802	376.08	167.317	177.798	170.084	320.9	313.156	299.109	294.345	332.085	302.755	310.157	270.837	271.892	293.923
EmuJ_000102700.1	Bicaudal d protein [Source:UniProtKB/TrEMBL;Acc:A0A087VY55]	41.9486	41.3652	46.0229	48.9736	65.853	66.5118	62.7543	70.3265	111.404	30.9675	30.6793	38.6286	21.4616	22.0093	23.1647	17.5879	19.2088	21.278	22.5645	23.341	27.6431	37.4686	29.9332	31.2893	280.038	213.621	17.737	38.1848
EmuJ_000102800.1	Expressed protein [Source:UniProtKB/TrEMBL;Acc:A0A087VYR0]	1.04677	1.80566	0.427092	2.29251	2.54163	2.77956	2.75579	1.763	3.15507	0	0.877229	0.604536	0	0	0.690933	7.27851	3.01548	4.72456	5.57217	3.66519	3.22222	0	1.05794	0.311822	28.6833	11.7624	13.3648	3.58555
EmuJ_000103000.1	Transmembrane protein 188 [Source:UniProtKB/TrEMBL;Acc:A0A077RF39]	0.5158	0.711798	0.420903	2.48522	1.11324	0.913093	0.905282	0.723938	0.777337	0.248631	0.72043	0.595775	1.2512	1.47509	0.851149	0	0.371473	0.21164	0.183047	0.328371	0.19847	0.759879	1.21638	0.921908	1.34607	0.965994	1.16216	0
EmuJ_000103100.1	Transketolase [Source:UniProtKB/TrEMBL;Acc:A0A077RCQ5]	4.94625	17.849	6.21672	4.83112	3.65049	4.09288	5.23864	6.67087	6.03194	3.56265	4.12924	3.08642	4.17677	4.91022	4.54073	2.74642	2.12914	2.98596	2.38078	2.78695	3.19391	4.46702	5.55446	5.11468	9.56981	5.32377	1.02478	0.778968
EmuJ_000103200.1		0	0.366523	0	0	0.286618	0	0	0	0	0	0	0	0	0	0	0	0	0	0	0	0	0	0.35791	0	0	0	0	0
EmuJ_000103300.1		0	0	0	0.465346	0	0.31345	0	0	0.320216	0	0	0	0	0	0	0	0	0	0	0	0	0	0	0.316476	0	0	0	0
EmuJ_000103400.1	Transketolase [Source:UniProtKB/TrEMBL;Acc:A0A077RCQ5]	9.43767	11.337	7.7941	3.33696	3.00628	4.36126	7.53366	9.63925	6.27184	4.87809	8.51258	3.80877	8.15651	7.9344	3.90278	1.78934	1.02363	1.6796	1.69479	0.977243	1.18131	7.87312	12.4114	7.21474	15.5788	9.29885	1.28097	1.42811
EmuJ_000103500.1	Transmembrane protein 188 [Source:UniProtKB/TrEMBL;Acc:A0A077RF39]	2.8369	1.24565	0	1.35557	1.39155	1.06528	1.1316	1.59266	1.86561	0.745893	1.72903	1.34049	1.2512	2.65517	1.36184	1.32135	0.557209	0.634921	2.01352	1.47767	2.38164	2.27964	2.60652	0.614606	4.03822	9.01595	2.32431	0.294465
EmuJ_000103600.1		45.4155	27.5078	26.389	63.1304	36.9193	44.1712	55.9823	41.0924	88.822	16.457	25.2152	28.5759	19.1797	22.5193	20.7623	33.6288	28.9151	31.7297	26.6151	24.3001	29.456	27.3179	25.7898	18.3613	50.2672	23.299	1.16793	2.21945
EmuJ_000103700.1		42.2459	26.4423	28.4134	27.8026	8.01402	16.247	53.8572	36.5002	39.108	34.4461	32.8397	42.0391	21.4618	23.8425	20.8558	27.3826	22.2511	24.8944	25.9069	18.5096	27.7663	43.349	31.0135	14.9846	23.0369	14.5203	1.15758	2.0798
EmuJ_000103800.1	Histone deacetylase [Source:UniProtKB/TrEMBL;Acc:A0A087VY83]	152.679	152.591	131.44	166.769	221.806	181.219	106.512	125.235	149.549	68.5378	47.3891	57.3701	97.2723	74.7231	83.0579	46.4665	44.7136	45.783	86.4567	92.9684	90.3766	80.129	78.5977	89.1397	77.3612	75.6608	26.6639	26.8578
EmuJ_000103900.1	Transcription regulator [Source:UniProtKB/TrEMBL;Acc:A0A087VY58]	121.35	112.43	92.3755	89.7781	41.4146	96.9089	120.413	139.865	89.1783	99.2127	82.4102	77.7594	120.658	132.684	104.156	260.808	286.58	281.507	276.344	255.239	280.159	108.232	178.839	136.42	33.0112	71.7396	48.9506	60.2199
EmuJ_000104000.1	Protein Wnt [Source:UniProtKB/TrEMBL;Acc:A0A087VYR5]	18.2601	11.8994	11.7273	55.543	75.7645	66.2459	40.0604	35.5001	26.1429	13.4473	19.3643	13.1332	22.3815	18.1804	11.997	25.245	29.9543	33.4382	25.8005	26.7478	28.7551	29.4746	35.6567	23.3192	0.220615	0	2.53963	5.11572
EmuJ_000104100.1	Dynein light chain [Source:UniProtKB/TrEMBL;Acc:A0A087VYI2]	109.539	92.771	44.2088	115.013	48.862	44.5691	96.82	76.5927	13.5878	144.488	200.827	195.722	104.696	169.183	126.072	366.428	347.166	319.648	195.348	171.694	211.503	133.992	155.07	210.861	50.5675	133.801	196.611	332.314
EmuJ_000104200.1	Expressed conserved protein [Source:UniProtKB/TrEMBL;Acc:A0A087VYK5]	175.045	192.773	184.467	204.685	315.96	212.462	198.897	243.498	175.033	285.64	221.705	225.994	219.08	163.597	162.289	184.169	170.749	185.022	177.034	177.786	171.774	205.416	222.734	234.197	130.727	114.57	52.5682	75.1769
EmuJ_000104300.1	Alpha adducin [Source:UniProtKB/TrEMBL;Acc:A0A087VY88]	453.272	378.472	474.083	319.87	283.552	319.904	343.898	403.855	459.281	458.56	503.725	547.144	398.117	448.798	506.808	362.603	341.956	339.731	286.723	294.121	311.742	578.397	460.068	527.097	393.568	325.513	61.8647	78.0138
EmuJ_000104400.1	TRAF3 interacting protein 1 [Source:UniProtKB/TrEMBL;Acc:A0A087VY61]	16.0192	7.75222	10.292	11.3029	20.4941	16.0823	28.3062	41.1415	24.7317	2.30604	2.75377	2.63731	2.76306	3.98005	3.63619	9.868	12.7375	14.9898	5.71062	7.52176	6.52648	1.495	3.76061	2.28881	15.7005	11.9461	6.53269	6.70373
EmuJ_000104500.1	Expressed conserved protein [Source:UniProtKB/TrEMBL;Acc:A0A087VYS0]	117.57	104.325	97.9426	129.228	130.583	132.38	149.484	97.1475	171.34	95.1245	98.4594	87.6036	155.654	149.233	169.464	92.5203	83.4353	98.0932	92.1573	86.4113	107.289	98.3545	114.773	128.247	214.903	172.227	147.474	131.437
EmuJ_000104600.1	Kelch protein 12 [Source:UniProtKB/TrEMBL;Acc:A0A087VYI7]	81.3491	79.8704	86.6153	74.8032	86.171	75.8055	60.1419	66.5306	91.549	76.8138	80.3526	96.8583	62.3905	49.9147	63.0966	49.8048	49.2318	49.3536	58.6034	62.1864	60.1376	71.0717	68.7488	61.9519	63.5249	72.2624	7.42779	5.00994
EmuJ_000104650.1	WD, G-beta repeat domain containing protein [Source:UniProtKB/TrEMBL;Acc:A0A087VYL0]	26.1386	31.2585	35.7444	30.7213	34.3621	50.9643	36.3232	53.6478	37.7615	14.4534	12.2362	12.2723	13.4175	11.0729	11.3586	29.4845	29.9035	27.6016	17.2567	19.2963	17.6071	27.2721	26.3516	22.4078	51.2026	48.2608	8.81195	13.3965
EmuJ_000104700.1	Serine:threonine protein kinase PLK4 [Source:UniProtKB/TrEMBL;Acc:A0A087VY93]	14.3362	15.0106	14.4097	20.0545	28.9524	31.7703	15.4963	17.349	20.5217	1.79892	2.00873	1.70847	7.7911	6.42967	7.54018	1.39907	1.37663	1.68067	6.33128	7.41731	6.65459	4.20168	4.78373	7.48373	8.43276	10.0577	2.18759	2.85804
EmuJ_000104800.1	Protein sel 1 1 [Source:UniProtKB/TrEMBL;Acc:A0A087VY66]	119.405	109.934	128.318	116.762	124.95	115.051	105.773	107.496	131.838	154.743	130.372	135.213	111.781	100.153	108.767	126.123	115.3	127.632	103.021	95.766	104.991	186.016	161.385	148.427	98.9163	101.165	86.4256	80.2565
EmuJ_000104900.1	Leucyl tRNA synthetase [Source:UniProtKB/TrEMBL;Acc:A0A087VYS4]	179.678	172.101	188.918	139.456	118.884	125.368	134.535	140.473	174.335	143.057	137.683	153.43	181.307	185.969	224.639	130.226	137.812	122.542	131.475	151.988	143.431	147.292	131.752	189.702	110.103	111.528	37.9402	22.3566
EmuJ_000105000.1	Mixed lineage leukemia protein mll [Source:UniProtKB/TrEMBL;Acc:A0A087VYJ2]	48.3262	48.2337	58.9641	37.5564	33.7424	34.5	27.7191	33.4535	39.9123	43.3023	31.2636	38.3391	39.4391	34.2962	52.6603	34.534	35.8019	34.5856	43.2613	46.5754	43.4532	34.2847	31.1087	56.5874	34.6431	38.7783	2.64322	4.37002
EmuJ_000105100.1	Expressed conserved protein [Source:UniProtKB/TrEMBL;Acc:A0A087VYL5]	32.4553	32.7003	27.2365	20.5162	8.95495	20.8923	30.7468	30.7475	31.0145	36.4444	31.0106	32.1626	49.5887	46.3026	56.1123	17.0063	23.6395	20.278	27.6164	27.7056	25.544	28.0722	25.5952	36.6948	21.6558	16.8073	26.0371	16.0018
EmuJ_000105200.1	Zinc finger RAD18 domain containing protein [Source:UniProtKB/TrEMBL;Acc:A0A087VY97]	58.8572	58.3784	61.7618	79.8386	80.7337	96.4859	52.1344	57.7736	73.8988	40.5172	47.526	52.6868	46.4649	41.0282	40.2455	28.6072	30.2678	29.0554	40.0121	45.3737	41.1895	39.2899	37.7979	43.5584	47.9995	53.6214	87.9935	49.7715
EmuJ_000105300.1	Probable tRNA N6-adenosine threonylcarbamoyltransferase [Source:UniProtKB/TrEMBL;Acc:A0A087VY70]	73.4049	66.5817	73.8158	48.4375	46.5797	51.6278	61.0702	60.18	68.897	29.1031	25.6833	28.0174	47.1307	44.7717	41.3902	30.9337	27.615	31.4664	47.3634	45.5849	46.7078	52.3276	52.1707	43.5437	42.9842	39.9393	22.9111	12.6988
EmuJ_000105400.1	MRG binding protein [Source:UniProtKB/TrEMBL;Acc:A0A087VYS8]	84.3557	84.1786	106.395	94.4339	68.1351	91.3752	69.2215	74.7355	93.0383	39.5897	45.9814	46.247	62.4965	59.2094	62.5693	64.9983	66.2971	64.7315	80.5179	80.7176	82.43	62.8508	64.5614	68.7088	103.149	99.1259	75.0484	73.067
EmuJ_000105500.1		1.14807	1.08022	1.27752	0.822884	0.901039	0.431109	0.18318	0.52735	1.1325	0.100619	0.116621	0.421935	0.651024	0.179088	0.344453	0	0.37583	0.0856492	0.148155	0	0	0.102506	0.0703225	0.124363	19.3385	16.81	6.58441	12.9893
EmuJ_000105600.1	Pdz domain containing protein [Source:UniProtKB/TrEMBL;Acc:A0A087VYL9]	33.3015	31.9004	27.1746	23.7596	24.4519	29.037	18.6791	26.9836	17.9362	37.0692	30.8168	27.2955	76.3791	103.483	77.0468	47.7433	49.9446	45.5469	50.9271	39.0497	40.1586	47.5425	77.1831	82.2929	72.7205	45.4359	59.8192	47.1693
EmuJ_000105700.1	Expressed conserved protein [Source:UniProtKB/TrEMBL;Acc:A0A087VYA1]	164.008	147.208	178.789	121.125	86.652	131.185	70.3367	74.5581	113.621	17.9546	21.1368	10.9247	117.859	126.934	125.311	36.1123	43.6088	46.0101	87.0622	93.672	99.8006	64.1629	74.0422	143.896	60.8167	52.1055	63.1257	42.8628
EmuJ_000105800.1	Expressed protein [Source:UniProtKB/TrEMBL;Acc:A0A087VY74]	31.0851	41.6537	36.0271	60.7777	53.964	51.5724	79.8597	65.2534	63.5488	55.1583	45.0533	56.1989	42.1517	27.0558	45.1992	100.241	99.6064	97.6011	72.584	80.5921	81.82	83.6252	71.0293	53.1439	60.5478	156.931	30.4514	24.176
EmuJ_000105900.1	Dynamin [Source:UniProtKB/TrEMBL;Acc:A0A087VYT3]	94.8274	105.614	122.558	95.879	93.56	92.3485	84.6531	120.333	128.294	155.959	111.336	134.837	95.5933	68.6767	88.1928	122.587	114.839	121.808	96.3358	96.8096	102.332	156.53	104.236	134.934	151.254	170.861	7.97987	10.8546
EmuJ_000106000.1	E3 ubiquitin protein ligase TRIP12 [Source:UniProtKB/TrEMBL;Acc:A0A087VYK2]	75.2254	77.7704	78.0039	67.4625	61.4448	57.8568	64.5475	61.8818	90.1614	60.2272	30.6262	46.681	42.9183	21.7942	46.353	42.7338	38.5385	43.8211	50.2618	60.1132	53.6321	60.8599	41.3451	53.8047	41.3814	67.5655	4.15606	4.32982
EmuJ_000106100.1		0	0	0	0.286038	0	0	0	0	0	0	0	0	0	0	0	0	0	0.267948	0	0	0	0	0	0	0.852102	0.407667	12.2613	11.9299
EmuJ_000106200.1	Para nitrobenzyl esterase [Source:UniProtKB/TrEMBL;Acc:A0A087VYA5]	88.8896	93.5223	82.684	110.103	81.0501	126.649	128.45	118.275	146.036	33.1508	25.6153	21.15	37.7347	39.2702	48.5722	28.0209	35.2073	34.2387	48.6092	48.8542	48.559	44.0167	43.6737	58.5583	152.106	157.135	23.4153	28.5958
EmuJ_000106300.1	tRNA adenine N1 methyltransferase [Source:UniProtKB/TrEMBL;Acc:A0A087VY78]	118.368	116.783	122.853	116.394	95.8214	104.45	96.6864	104.176	111.817	55.8341	51.9977	58.8161	79.8775	67.9925	69.1833	52.0458	53.0903	51.9886	81.5436	84.6775	77.6483	77.811	83.7589	62.1866	71.3145	61.9023	24.4976	14.6489
EmuJ_000106400.1	Egf domain protein [Source:UniProtKB/TrEMBL;Acc:A0A087VYT7]	3.16131	4.15147	4.244	8.21888	3.85168	6.37857	3.75861	3.77858	4.85646	2.85106	2.22198	2.41468	1.9083	2.39143	3.09633	0.970322	1.68919	1.92478	1.73711	3.11623	3.37456	4.30671	3.9165	4.67822	6.25404	33.104	43.9621	15.9517
EmuJ_000106500.1	Exostosin 3 [Source:UniProtKB/TrEMBL;Acc:A0A087VYK9]	44.6688	137.927	33.2236	35.6182	36.3632	39.7017	13.49	35.6776	19.0371	67.1724	55.6064	63.4962	58.8292	47.8803	50.6965	20.0568	22.6232	23.036	39.7685	37.8335	26.8317	26.5304	23.4171	44.3324	30.0876	109.247	22.1701	25.7553
EmuJ_000106600.1	Homeobox protein SIX6 [Source:UniProtKB/TrEMBL;Acc:A0A087VYM9]	0.456285	0.629667	0.29787	1.9986	1.08327	4.14638	2.72281	0.666023	19.144	0	0.0509843	0	0.189743	0	0	0	0.0657221	0.0748882	0.259082	0.0580963	0.280912	0	0.122974	0.163107	4.88211	2.50663	6.30544	4.06362
EmuJ_000106700.1		0	0	0	0	0	0	0	0	0	0	0	0	0	0	0	0	0	0	0	0	0	0	0	0	0	0	0	0
EmuJ_000106800.1	Monocarboxylate transporter [Source:UniProtKB/TrEMBL;Acc:A0A087VY82]	0.0718995	0.0992203	0	0.440903	0.504332	0.975811	2.20834	1.13022	2.03709	0	0.0803388	0.0415237	0	0	0.047458	0.0526251	0	0.0590028	0	0	0.0553311	0	0.0484444	0.0856723	6.00431	8.79738	5.18392	6.64956
EmuJ_000106900.1		83.4217	60.9233	93.1388	114.188	106.169	127.278	79.3737	68.0235	89.2343	120.635	151.219	124.896	100.237	93.3536	96.9594	112.577	102.526	87.6192	97.0196	105.062	114.004	170.653	143.498	163.554	45.4043	48.1151	18.217	31.9654
EmuJ_000107000.1	Transmembrane emp24 domain containing protein [Source:UniProtKB/TrEMBL;Acc:A0A087VYL2]	461.947	436.764	434.893	490.897	481.849	493.098	492.386	513.993	378.628	396.853	363.895	354.141	414.423	333.594	310.186	440.979	450.122	475.2	549.545	557.191	479.445	435.325	420.261	297.179	244.282	279.31	180.834	236.975
EmuJ_000107120.1	Expressed conserved protein [Source:UniProtKB/TrEMBL;Acc:A0A087VYB3]	67.7176	65.9721	77.2368	87.8044	80.5505	96.8323	85.0868	74.1986	69.6981	71.4041	54.2776	48.9969	67.0664	46.3243	42.4121	67.1652	65.6723	69.4638	65.9504	77.1582	75.5045	70.6646	66.4958	51.3478	63.7603	62.6904	51.1474	48.1045
EmuJ_000107200.1	2 amino 3 ketobutyrate coenzyme A ligase [Source:UniProtKB/TrEMBL;Acc:A0A087VY86]	713.66	701.621	986.749	387.215	386.298	373.691	439.62	485.692	398.535	784.683	1061.15	1053.48	827.908	1557.06	1714.06	386.235	461.43	528.899	317.971	333.474	352.421	980.961	544.55	1738.12	189.94	203.12	926.414	940.217
EmuJ_000107300.1	Lachesin [Source:UniProtKB/TrEMBL;Acc:A0A087VYU6]	0.660437	1.82279	0.898215	1.41427	1.06906	3.1177	2.18948	3.29578	6.76812	0	0.0409977	0.0847598	0.254294	0.797463	0.484365	0.0537101	0.158546	0	2.29167	2.84971	1.58121	0.360355	0.346103	0.65579	39.8327	30.0514	2.31473	2.42979
EmuJ_000107400.1	Uncharacterized sodium dependent transporter [Source:UniProtKB/TrEMBL;Acc:A0A087VYL8]	10.3936	14.8646	12.2851	12.9679	8.1572	16.8753	12.2165	13.3323	14.8093	8.68404	4.18793	4.65654	4.45308	3.81905	2.70259	1.24484	1.90536	1.70586	4.15792	3.52897	4.84759	10.8266	10.2286	9.90766	18.9868	15.1003	9.08333	16.8299
EmuJ_000107600.1	Sodium dependent neurotransmitter transporter [Source:UniProtKB/TrEMBL;Acc:A0A087VYP1]	25.0749	23.6555	60.5217	45.2955	21.7885	20.9277	66.8872	64.1338	10.7648	340.111	142.316	144.311	103.755	27.8297	31.6235	280.487	349.88	337.609	93.6228	104.771	125.07	240.281	275.686	449.1	48.7128	76.5973	29.4399	29.7667
EmuJ_000107700.1	Uncharacterized sodium dependent transporter [Source:UniProtKB/TrEMBL;Acc:A0A087VYB8]	128.241	102.632	121.851	156.738	209.15	200.082	260.212	194.16	325.199	57.4337	42.4693	40.7734	84.9924	92.5989	93.0731	61.1595	59.4821	66.3493	110.103	127.079	124.441	118.541	127.85	130.681	174.148	160.114	39.8038	24.7351
EmuJ_000107800.1	Learning associated protein 18 [Source:UniProtKB/TrEMBL;Acc:A0A087VY91]	165.98	148.458	122.77	157.875	154.675	164.191	163.543	152.217	152.132	120.713	193.597	202.179	231.417	241.5	249.866	241.786	301.987	267.106	355.255	368.288	347.839	146.809	152.164	162.306	250.774	265.806	184.191	132.252
EmuJ_000107900.1	AP complex subunit sigma [Source:UniProtKB/TrEMBL;Acc:A0A087VYV1]	311.077	382.343	257.704	388.148	328.767	266.103	438.833	375.586	237.765	581.985	583.68	594.512	480.061	471.287	413.633	336.169	385.934	344.007	333.343	336.709	351.375	582.721	524.827	732.608	357.996	341.705	497.712	418.964
EmuJ_000108100.1	Ankyrin repeat containing protein C20orf12 [Source:UniProtKB/TrEMBL;Acc:A0A087VYM2]	41.185	39.7065	47.5726	42.4633	27.4733	40.199	34.5741	34.8672	34.775	32.7247	26.6869	28.9714	34.67	26.9714	30.9395	31.6585	30.7782	29.8237	35.5716	38.9698	41.427	39.8952	41.7828	37.7861	49.9977	48.1338	4.09595	3.65028
EmuJ_000108200.1	E3 ubiquitin protein ligase parkin [Source:UniProtKB/TrEMBL;Acc:A0A087VYP6]	23.3147	23.7649	35.2399	33.267	31.5927	36.3221	31.3872	34.2597	25.6602	32.9488	34.7844	30.3978	35.9287	31.2163	30.3119	24.4981	23.0875	26.3075	31.1525	30.1913	29.1559	26.1941	33.3815	29.1488	23.9688	33.4095	25.0714	31.5611
EmuJ_000108300.1	Carbonic anhydrase [Source:UniProtKB/TrEMBL;Acc:A0A087VYC2]	1.83344	2.38129	1.40811	3.96813	3.31695	8.65502	10.7893	7.32626	11.5074	0.519865	0.602541	0.373713	0.597977	0.493486	0.569496	0.31575	0.776715	0.885042	1.68403	1.99112	2.24091	1.80068	1.01733	0.899559	26.8787	23.4297	11.3398	24.8743
EmuJ_000108400.1	Supervillin [Source:UniProtKB/TrEMBL;Acc:A0A087VY95]	55.1197	57.5074	64.2498	60.3999	69.4553	63.0315	61.5888	60.529	108.246	26.7067	26.3879	28.4027	24.4031	29.4881	38.6092	32.7617	28.472	30.8051	34.6362	37.4803	37.6277	44.1481	44.182	49.1455	90.275	102.873	19.7706	38.0863
EmuJ_000108450.1	Supervillin [Source:UniProtKB/TrEMBL;Acc:A0A087VYV4]	51.6604	55.5432	78.6331	32.3406	26.8243	29.9445	48.9314	43.6198	40.6338	223.917	131.807	160.347	118.122	80.4301	106.773	156.318	157.463	155.348	101.084	111.636	83.5508	122.818	96.3371	98.3249	80.2592	106.211	6.59935	7.13742
EmuJ_000108550.1	Supervillin [Source:UniProtKB/TrEMBL;Acc:A0A087VYM6]	53.5324	56.285	75.766	41.5709	45.1782	62.0199	76.0587	91.2617	60.2854	176.848	111.799	121.627	120.615	98.5289	121.73	165.123	187.118	176.284	101.181	119.405	75.6024	136.159	140.18	139.081	220.556	163.91	33.7249	19.1427
EmuJ_000108600.1	Translocon associated protein gamma subunit [Source:UniProtKB/TrEMBL;Acc:A0A087VYQ1]	217.268	231.685	231.274	257.914	306.249	278.733	233.179	257.971	193.989	158.801	170.21	143.449	178.994	198.127	188.18	133.52	137.954	135.328	182.51	194.903	180.394	151.53	185.06	185.617	150.989	249.864	175.771	190.841
EmuJ_000108700.1	Katanin p60 ATPase-containing subunit A1 [Source:UniProtKB/TrEMBL;Acc:A0A087VYC6]	48.777	49.3097	56.0597	61.3626	54.5116	66.6849	58.7315	55.7629	60.1752	35.678	36.7178	34.5164	41.4221	36.5764	44.5032	30.3045	32.7799	37.1189	35.3748	35.882	35.4637	33.7011	38.6928	49.0393	45.3294	42.0458	25.4517	10.1995
EmuJ_000108800.1	Expressed conserved protein [Source:UniProtKB/TrEMBL;Acc:A0A087VYA2]	1681.76	1324.11	1492.77	4160	3591.55	4016.26	4830.17	1629.89	820.42	2082.91	2648.27	1670.92	1613.19	1688.49	1334.33	24794.9	24278.6	28422.9	7321.5	6797.27	9940.34	2389.95	2155.64	2608.36	1294.12	1763.21	1906.71	9875.13
EmuJ_000108900.1	Serine:threonine protein kinase N2 [Source:UniProtKB/TrEMBL;Acc:A0A087VYV9]	21.8242	23.6303	27.6724	22.9424	17.2106	36.8511	16.2054	16.0223	32.7889	4.53165	2.251	1.16345	10.7044	10.9463	11.081	1.47449	1.93446	4.40851	9.29396	9.83253	11.1106	8.90349	9.04904	21.0039	16.6481	18.0258	44.3812	30.6688
EmuJ_000109000.1	Expressed protein [Source:UniProtKB/TrEMBL;Acc:A0A087VYN1]	0	0	0.392463	1.26398	1.29753	1.419	0.844115	1.62006	1.1597	0	0	0	0	0	0	0.704038	1.03912	0.789362	0	0.612367	0	0	0.324054	0.286539	0	0	7.22421	36.2431
EmuJ_000109100.1	Serine:threonine protein kinase N2 [Source:UniProtKB/TrEMBL;Acc:A0A087VYQ8]	170.672	179.455	161.796	117.405	106.044	96.4532	117.835	151.401	142.202	212.511	163.444	207.384	122.217	102.408	133.722	112.213	115.516	113.019	107.763	111.791	116.545	143.772	110.742	136.684	64.6371	97.0348	9.57911	13.717
EmuJ_000109200.1	Non-specific serine/threonine protein kinase [Source:UniProtKB/TrEMBL;Acc:A0A087VYD0]	7.67922	6.6844	9.13446	8.02094	5.17934	11.9384	11.2747	4.477	8.2079	20.4727	24.8672	29.697	2.64065	4.25708	5.6926	99.4201	100.08	88.8553	5.17788	4.85116	4.34131	123.573	32.6366	75.331	147.72	181.947	28.1714	32.4752
EmuJ_000109300.1	Son of sevenless 1 [Source:UniProtKB/TrEMBL;Acc:A0A087VYA6]	23.3111	24.008	24.1112	24.3774	25.4924	23.0949	23.5327	25.1238	35.1439	18.0366	9.17902	12.6058	15.2024	8.64681	16.9197	10.2938	8.92073	9.40604	12.6531	15.7029	11.8327	17.5511	17.141	21.4345	14.5913	16.1902	7.84929	1.47322
EmuJ_000109400.1	Phd:f box containing protein [Source:UniProtKB/TrEMBL;Acc:A0A087VYW4]	36.0839	37.4316	51.5994	20.7134	24.9831	45.0607	27.1604	29.9018	51.1813	9.37487	14.3958	12.7716	27.6772	24.5631	28.5094	27.3501	25.4894	23.0897	31.2165	38.4016	36.3539	19.1983	22.9822	28.615	72.4612	55.7758	13.8653	12.2303
EmuJ_000109500.1	3 ketodihydrosphingosine reductase [Source:UniProtKB/TrEMBL;Acc:A0A087VYN5]	62.3864	60.8215	61.3772	54.4711	55.2098	50.3661	67.5488	68.4223	54.5718	55.955	44.5653	42.423	56.2885	47.8136	47.8029	47.101	43.6632	51.7055	48.6118	50.7819	53.7427	68.5879	76.4013	53.2563	47.6545	49.7318	27.8174	6.37894
EmuJ_000109600.1	E3 ubiquitin protein ligase TRIM9 [Source:UniProtKB/TrEMBL;Acc:A0A087VYR3]	7.64701	7.73606	4.73873	11.2322	6.60795	19.9155	10.6462	9.71598	23.4301	0.166289	0.160613	0.0664111	0.518038	0.493286	0.493364	0.757495	0.455489	0.990847	2.61175	3.66035	4.86717	1.91995	2.51809	3.01445	18.0807	18.2337	0.604546	1.18167
EmuJ_000109700.1	E3 ubiquitin protein ligase TRIM9 [Source:UniProtKB/TrEMBL;Acc:A0A087VYD5]	13.3463	11.8692	9.31773	17.0181	15.2827	32.8143	29.4104	16.5673	34.506	0.142963	0.911344	0.342571	0.719441	0.508907	0.685175	0.759774	1.06798	1.58201	4.21008	4.53151	6.27662	6.26267	5.99499	3.79903	35.9907	27.402	5.34592	6.94202
EmuJ_000109900.1	Myosin regulatory light chain [Source:UniProtKB/TrEMBL;Acc:A0A087VYB0]	319.182	197.496	261.381	775.495	581.792	1150.73	745.608	526.898	2894.88	62.4498	117.094	47.8511	46.3314	71.3008	41.6387	428.644	408.207	485.691	168.671	177.904	278.671	661.36	407.025	237.057	2954.93	2421.16	1436.04	4910.74
EmuJ_000110300.1	Chloride intracellular channel exc 4 [Source:UniProtKB/TrEMBL;Acc:A0A087VYW9]	103.815	108.589	188.244	162.209	251.813	60.2126	223.191	320.952	65.9316	1332.89	1585.89	1990.35	603.634	842.588	1067.12	1018.26	951.776	1030.86	492.034	460.679	495.366	853.887	709.6	1193.76	174.804	246.98	152.03	378.011
EmuJ_000110400.1	Rho GTPase activation protein [Source:UniProtKB/TrEMBL;Acc:A0A087VYP0]	42.222	2.74551	0.541161	6.97151	51.2886	2.21751	7.1776	41.0783	1.99887	0.639337	0.370507	0.382998	0	0.505746	0.291822	0.64719	0.477608	0.544218	1.25518	1.97022	2.89199	2.6053	51.5346	1.97552	0.288444	0	15.274	16.9107
EmuJ_000110500.1	Aldo keto reductase [Source:UniProtKB/TrEMBL;Acc:A0A087VYR9]	29.6585	27.564	39.7109	83.3539	145.332	174.01	53.8597	52.2624	37.29	13.3043	13.5941	13.563	8.05439	9.41651	10.3875	9.21476	8.71823	9.43744	12.2007	11.7912	14.1602	19.8551	27.9766	14.9293	73.1344	67.7116	31.4573	34.6928
EmuJ_000110600.1	Aspartate ornithine carbamoyltransferase [Source:UniProtKB/TrEMBL;Acc:A0A087VYD9]	56.1649	64.287	58.5867	24.0261	15.5619	27.7917	15.3191	15.6391	49.4752	8.93868	5.12282	5.2363	36.2961	20.6496	38.8053	3.21301	3.72286	3.6529	21.7808	25.0343	25.5419	10.2546	13.1717	18.613	11.0277	7.52974	3.63584	1.99082
EmuJ_000110700.1	RNA helicase [Source:UniProtKB/TrEMBL;Acc:A0A087VYB5]	62.1472	66.0417	71.216	51.7618	50.5254	56.8866	46.1769	49.7993	63.7088	30.2661	29.1777	30.418	35.0327	31.6214	39.3592	20.9551	19.5525	20.9427	34.7201	36.7046	34.6065	33.4515	37.8158	42.0255	41.48	42.3403	13.6428	9.41226
EmuJ_000110800.1	4 Hydroxybutyrate coenzyme A transferase [Source:UniProtKB/TrEMBL;Acc:A0A087VYX2]	64.6283	50.0388	64.5249	49.7676	50.2984	97.7125	32.8657	37.5788	62.5233	20.8163	14.3097	19.0062	35.4517	35.7725	35.6799	17.4934	17.6418	21.9353	31.1264	37.731	32.1447	31.0056	31.3546	30.3863	83.7466	91.4744	35.3412	69.0305
EmuJ_000110900.1	NSFL1 cofactor p47 [Source:UniProtKB/TrEMBL;Acc:A0A087VYP4]	123.459	127.603	143.544	184.309	195.388	175.596	150.034	142.781	144.536	132.648	113.928	108.377	112.121	122.235	117.683	123.392	108.536	113.821	132.708	128.411	115.78	159.72	117.204	145.637	119.432	182.314	130.323	99.4517
EmuJ_000111000.1	Flotillin 2 [Source:UniProtKB/TrEMBL;Acc:A0A087VYS5]	102.342	88.5608	116.038	98.8954	81.6796	103.438	95.6046	79.8324	114.651	44.4026	39.3179	36.7837	59.4341	51.121	52.2983	48.3859	46.0441	45.3954	61.0938	66.076	61.4081	73.9421	73.5132	54.305	111.791	107.068	44.7509	25.6504
EmuJ_000111100.1	Neurogenic locus notch protein [Source:UniProtKB/TrEMBL;Acc:A0A087VYE6]	0.498263	0.442026	0.580846	0.935345	0.537695	0.756041	0.499716	0.559459	0.729453	0.274489	0.238606	0.287759	0.0986662	0.284988	0.281901	0.364692	0.205053	0.350477	0.50521	0.226576	0.547778	0.0699089	0.2398	0.296854	0.371516	0.6221	6.84277	7.80215
EmuJ_000111210.1	Protein cysteine N palmitoyltransferase [Source:UniProtKB/TrEMBL;Acc:A0A087VYC0]	98.6789	87.2981	118.407	87.5271	92.4649	121.111	93.0348	94.4367	105.164	106.239	88.8836	83.8803	93.6284	69.8154	63.414	116.444	108.601	108.778	129.223	124.202	134.2	115.976	119.207	106.959	108.359	81.9364	20.0858	24.2721
EmuJ_000111220.1	Putative zinc finger protein [Source:UniProtKB/TrEMBL;Acc:A0A087VYX9]	42.2854	40.665	57.15	28.9401	28.3298	30.774	19.7907	29.5259	35.7398	54.7788	49.6604	57.6943	49.1499	34.8173	40.6453	56.161	56.3388	55.5211	62.7136	65.3929	65.2859	24.0528	22.6148	28.6043	23.7945	23.7577	7.27786	4.62689
EmuJ_000111300.1		0	0	0	0.108635	0.0669108	0.0731747	0.217646	0.0696191	0.224263	0	0	0.0716176	0.343785	0.0709278	0	0.0907645	0.0893087	0.101764	0	0.0789462	0.190863	0	0	0	0.323621	0	12.2937	19.5394
EmuJ_000111400.1	Copine 9 [Source:UniProtKB/TrEMBL;Acc:A0A087VYT0]	0.832234	0.608014	0.679118	1.28658	2.5358	4.5931	5.49894	4.89211	10.5649	0.188782	0.218805	0.0565454	0.407151	0.280004	0.420072	0.214988	0.246797	0.52226	0.55594	0.498653	0.376738	0.384643	0.824621	0.699991	39.0297	32.028	11.839	17.7748
EmuJ_000111500.1	Annexin [Source:UniProtKB/TrEMBL;Acc:A0A087VYF1]	41.5947	25.235	18.2628	21.5187	15.3156	15.1389	32.2861	21.2678	15.7289	302.169	403.899	475.9	325.432	576.657	537.283	168.043	173.918	177.747	112.665	80.344	80.6544	168.982	212.289	418.094	36.0405	33.1223	108.722	200.813
EmuJ_000111600.1	Solute carrier family 28 [Source:UniProtKB/TrEMBL;Acc:A0A087VYC4]	4.45518	3.56872	1.92222	3.58885	4.00646	3.86784	4.76348	5.11736	2.3461	3.40642	1.60215	1.86319	4.5784	3.51475	3.95472	1.1994	1.54896	1.80701	4.03441	4.0099	2.3251	3.97324	3.62287	2.86786	4.811	5.62639	2.61527	3.50816
EmuJ_000111700.1	Complement C1q tumor necrosis factor [Source:UniProtKB/TrEMBL;Acc:A0A087VYY3]	0	0.0902832	0.320319	0.343877	0.917809	1.69862	4.36333	1.17534	3.0762	0	0.0731024	0.226701	0.0906859	0.0748393	0.0863666	0.574619	0.471169	0.214753	0.185739	0	0.201389	0.128509	0.0881616	0	11.7806	12.2525	5.30661	6.7229
EmuJ_000111800.1	Zinc finger protein 236 [Source:UniProtKB/TrEMBL;Acc:A0A087VYQ4]	18.5302	18.7676	17.1689	25.6265	25.5498	23.0205	14.2369	16.3517	17.7412	18.3774	10.7209	14.4641	12.1049	8.55428	13.4191	11.1322	9.91308	10.3387	12.5403	14.2013	10.9829	11.9004	12.2974	16.3409	12.966	19.7492	0.837679	0.926181
EmuJ_000111900.1		89.9753	107.425	147.822	107.897	89.6878	101.152	64.921	73.1877	102.049	42.6639	49.8958	45.9584	59.403	50.0139	47.0714	45.5621	48.0953	43.3173	50.1426	55.8377	50.8797	66.2432	64.1262	70.9179	120.534	118.828	22.2246	21.1552
EmuJ_000112000.1	TWiK family of potassium channels protein 7 [Source:UniProtKB/TrEMBL;Acc:A0A087VYF5]	58.1596	54.28	73.4911	134.503	105.326	135.931	184.823	98.5024	225.403	24.3734	22.8543	15.4783	21.0568	19.6115	18.0485	60.5966	55.4831	62.2417	29.2652	34.2627	45.509	83.6562	64.1172	60.3147	112.559	135.475	101.54	98.4932
EmuJ_000112100.1		37.6278	36.7418	42.5104	117.692	89.8602	92.1005	75.5773	56.0908	81.3551	8.7742	14.3058	13.219	5.93127	5.20561	5.6936	51.8502	53.6112	49.1046	25.598	25.2519	28.8524	30.7519	28.1902	21.9323	104.578	67.5016	11.8345	29.9343
EmuJ_000112200.1	PKC activated phosphatase 1 inhibitor [Source:UniProtKB/TrEMBL;Acc:A0A087VYY7]	68.3951	55.5202	72.9845	99.499	177.005	226.082	137.15	138.475	253.35	172.749	100.63	109.206	233.153	165.328	144.832	158.788	217.534	212.064	160.569	189.535	159.332	82.9788	121.359	102.332	152.645	77.2795	85.5346	76.6787
EmuJ_000112300.1	Palmitoyltransferase [Source:UniProtKB/TrEMBL;Acc:A0A087VYQ9]	63.4853	64.1896	94.3033	76.9824	73.4771	97.4243	66.9262	53.1147	82.546	37.7554	37.0423	46.8224	37.3808	35.2109	48.3893	52.3	47.651	48.0947	49.8871	51.0451	51.3409	62.1487	52.4967	67.0092	99.603	83.0382	8.97866	7.37413
EmuJ_000112400.1	Nischarin [Source:UniProtKB/TrEMBL;Acc:A0A087VYU0]	98.8381	89.8714	122.873	76.2546	65.7119	73.9533	111.1	89.3863	78.0474	140.658	155.391	150.302	105.367	130.179	143.288	224.44	241.116	251.814	154.001	150.261	163.107	146.565	104.295	209.064	112.24	113.853	44.3631	50.866
EmuJ_000112500.1	Splicing factor 45 [Source:UniProtKB/TrEMBL;Acc:A0A087VYG0]	133.021	113.167	137.301	113.927	128.315	115.277	150.076	105.663	101.642	90.4502	91.4737	78.8662	104.011	103.886	108.538	100.624	109.61	114.387	93.5593	90.7203	99.8632	160.735	129.864	183.627	93.0638	88.3414	100.648	56.309
EmuJ_000112700.1	Cysteine and histidine rich protein 1 [Source:UniProtKB/TrEMBL;Acc:A0A087VYD4]	0.0818166	0.112906	0.133528	0.143348	0.0441457	0.096557	0.143597	0.0918653	0.394565	0	0.04571	0.189005	0.0567047	0	0	0	0.17677	0	0	0	0	0	0.110253	0.0487446	0.106758	0.102151	2.58079	5.23133
EmuJ_000112900.1	Protocadherin alpha 6 [Source:UniProtKB/TrEMBL;Acc:A0A0S4MKM2]	0.896157	1.36035	0.647706	1.97387	2.56966	8.2947	6.98793	4.80112	20.0191	0.0987369	0.100135	0.0295744	0.230694	0.205027	0.135204	0.187406	0.16596	0.441248	0.290768	0.619415	0.807874	0.226324	0.431294	0.472893	14.7671	11.6684	1.53839	2.07566
EmuJ_000113000.1	Tuftelin interacting protein 11 [Source:UniProtKB/TrEMBL;Acc:A0A087VYU5]	55.2784	53.8745	58.7368	55.4647	54.9544	56.6237	53.0505	49.9045	58.3278	39.3807	36.0072	37.1969	36.3001	30.751	45.4006	24.7254	26.4496	25.7196	36.5173	39.9319	36.4214	37.2269	37.2738	79.6775	41.7187	41.7045	12.8277	8.54993
EmuJ_000113100.1	Caspase 2 [Source:UniProtKB/TrEMBL;Acc:A0A087VYG5]	49.4883	52.7425	46.437	38.1706	28.2224	46.8231	27.3591	31.6844	66.7976	14.7565	9.44352	8.94842	24.2761	20.5711	20.6405	10.7222	12.1057	11.4051	21.9946	23.4347	23.5588	24.0715	17.8426	23.6656	42.7636	36.5803	11.5664	20.05
EmuJ_000113200.1	SWI:SNF related matrix associated actin [Source:UniProtKB/TrEMBL;Acc:A0A087VYD8]	188.628	180.261	203.002	185.964	170.691	189.329	173.477	203.019	236.624	140.198	113.892	138.728	147.781	83.7442	132.773	88.0404	91.4627	91.7228	132.921	152.896	134.726	230.965	198.609	207.396	157.542	162.387	9.13543	9.20744
EmuJ_000113250.1	WD repeat containing protein 59 [Source:UniProtKB/TrEMBL;Acc:A0A087VYZ6]	65.397	70.6398	70.6998	42.4315	42.8626	44.2337	43.7983	58.5372	65.3356	50.3676	36.8784	44.9303	41.3743	27.5446	40.9086	31.1779	31.8593	31.009	39.4103	47.7048	41.0405	53.169	46.3488	85.6438	35.3376	33.9517	3.3412	4.00012
EmuJ_000113300.1	Ring and YY1 binding protein [Source:UniProtKB/TrEMBL;Acc:A0A087VYR8]	31.9444	41.8667	42.0759	38.8586	33.9104	46.1513	42.6587	38.3532	38.5134	36.7379	27.7404	28.2746	41.9331	31.6267	41.9413	22.2373	21.5681	24.5049	27.9714	32.3285	27.2553	44.3325	43.3979	86.7291	34.4332	38.0413	11.9957	7.037
EmuJ_000113400.1	Clathrin interactor 1 [Source:UniProtKB/TrEMBL;Acc:A0A087VYV0]	69.6331	83.1982	62.844	56.934	49.3251	47.9023	55.3615	70.4336	36.8458	190.891	190.459	220.322	147.917	117.678	137.729	157.995	145.56	149.109	112.194	103.475	105.342	207.622	146.326	211.755	77.5028	88.277	45.771	50.0138
EmuJ_000113500.1	Carbonyl reductase 1 [Source:UniProtKB/TrEMBL;Acc:A0A087VYH2]	223.764	189.925	240.371	183.531	140.961	199.436	147.744	150.351	164.332	104.758	99.4193	73.9078	243.692	223.414	220.339	139.115	138.52	152.142	171.359	194.678	186.478	181.837	211.313	142.036	173.572	141.028	523.028	687.213
EmuJ_000113600.1	Cytosolic Fe S cluster assembly factor NARFL [Source:UniProtKB/TrEMBL;Acc:A0A087VYE5]	81.6186	78.0965	80.3024	84.2251	81.9707	73.6895	73.3351	72.9684	78.2748	57.6499	47.11	46.1199	49.7253	40.281	41.2558	31.7103	31.4282	31.58	46.058	40.3913	44.1319	67.8709	60.882	59.2285	53.1675	58.4887	17.19	18.8104
EmuJ_000113700.1	Mitochondrial processing peptidase beta subunit [Source:UniProtKB/TrEMBL;Acc:A0A087VZ00]	662.566	549.671	629.27	547.798	645.592	555.062	574.223	590.362	553.862	496.784	479.951	511.33	508.121	451.763	524.383	378.103	354.661	369.968	443.076	452.191	444.547	607.629	587.56	491.283	377.912	351.72	259.028	306.235
EmuJ_000113800.1	Eukaryotic translation elongation factor 1 [Source:UniProtKB/TrEMBL;Acc:A0A087VYS3]	1025.78	926.109	996.613	661.629	617.975	724.365	789.56	1046.16	826.177	466.337	412.696	402.687	804.388	624.13	595.328	446.552	451.384	461.614	682.154	700.77	648.811	565.415	787.58	512.822	467.264	449.529	407.483	389.374
EmuJ_000113900.1	Expressed conserved protein [Source:UniProtKB/TrEMBL;Acc:A0A087VYV5]	53.3853	69.6956	60.3461	57.9479	42.46	46.9513	58.1765	67.2711	28.0491	118.893	114.984	119.745	107.866	105.577	110.045	173.271	157.151	166.261	118.434	126.613	118.816	174.844	157.295	133.002	61.1898	44.0715	45.5717	76.859
EmuJ_000114000.1	Adenylate kinase [Source:UniProtKB/TrEMBL;Acc:A0A087VYH7]	40.6232	35.8433	36.9629	62.3563	51.0151	76.1557	97.167	116.958	135.553	56.1454	58.4465	63.3237	45.4712	48.7317	49.119	69.9913	71.0695	77.5887	21.4332	23.9163	27.8039	82.09	79.4488	53.6523	468.852	360.423	888.826	1552.18
EmuJ_000114100.1		0.131329	1.35924	0.964504	1.84078	1.13378	2.24736	2.07447	1.2534	2.85004	0.379827	0.220117	0.227538	0.182041	0.300462	0.173371	0.0961233	0.472908	0.431091	0.559273	0.752465	0	0.386949	0.088487	0.469459	0.856818	0.327939	14.795	15.5947
EmuJ_000114200.1	Fibroblast growth factor acidic intracellular [Source:UniProtKB/TrEMBL;Acc:A0A087VZ05]	65.7483	57.192	76.8856	84.099	75.7524	67.0379	63.7795	65.6734	60.0726	42.2568	39.1921	33.1031	48.8787	33.1057	34.8048	46.4776	47.351	44.9625	41.8128	41.0221	44.543	56.387	58.4985	44.5282	79.9249	70.9802	76.109	39.0321
EmuJ_000114300.1	Carbonyl reductase 1 [Source:UniProtKB/TrEMBL;Acc:A0A087VYS7]	0	0	0	0	0	0	0	0	0.482124	0	0	0	0	0.228722	0.263952	0	0	0.656323	0	1.01832	0.615481	0.785493	0.538876	0	0	0.499278	1.20133	0.456586
EmuJ_000114400.1	Carbonyl reductase 1 [Source:UniProtKB/TrEMBL;Acc:A0A087VYW0]	2.81756	4.70676	4.35634	2.07854	1.60028	4.02522	1.43148	1.58181	2.8606	0.428888	0.0828494	0.256928	2.67221	1.35709	1.76188	0.325618	0.854387	0.121693	3.57857	2.9266	2.62477	0.873861	2.59783	2.56214	2.51548	2.22179	1.55923	0.338635
EmuJ_000114500.1	Carbonyl reductase 1 [Source:UniProtKB/TrEMBL;Acc:A0A087VYI4]	0	0.478383	0	0.202456	1.24697	0.954598	0.202807	0.389234	1.11452	0	0	0.133469	0	0	0.457631	0	0	0	0.164029	0.294254	0	0.226977	0.311428	0.55075	0	0	0	0
EmuJ_000114700.1	STARP-like antigen [Source:UniProtKB/TrEMBL;Acc:A0A087VYF6]	0	0	0	0	0	0	0	0	0.202401	0	0	0	0	0	0	0	0	0	0	0	0	0	0	0	0	0	0	0
EmuJ_000114800.1	Basic helix loop helix dimerisation region bHLH [Source:UniProtKB/TrEMBL;Acc:A0A087VZ10]	0	0	0	0	0	0	0	0	0	0	0	0	0	0	0	0	0	0	0	0	0	0	0	0	0	0	0	0
EmuJ_000114900.1	STARP-like antigen [Source:UniProtKB/TrEMBL;Acc:A0A087VYT2]	0	0	0	0	0	0	0	0.0925032	0.0993264	0	0	0	0	0	0	0	0	0	0	0	0	0	0	0	0	0	0	0
EmuJ_000115200.1	Carbonyl reductase 1 [Source:UniProtKB/TrEMBL;Acc:A0A087VYW5]	41.6481	32.3944	39.7529	42.0131	59.9936	47.6622	34.9978	33.5846	40.3984	19.3456	21.3646	16.3268	33.501	31.3285	41.1521	34.6402	38.7201	35.4205	30.7247	28.5228	26.709	31.9796	54.0825	52.6338	25.1959	16.3876	22.7486	20.3181
EmuJ_000115300.1	Carbonyl reductase 1 [Source:UniProtKB/TrEMBL;Acc:A0A087VYI8]	159.273	153.873	196.499	120.843	104.597	133.454	114.297	121.656	150.334	175.935	179.871	177.408	184.912	196.561	200.679	156.666	157.244	166.124	154.609	140.846	158.506	154.568	173.387	181.06	159.574	134.568	154.501	135.166
EmuJ_000115400.1		8.37417	11.3499	9.02995	30.5668	21.355	21.7659	13.8227	11.6974	25.5411	1.92219	1.33673	1.6121	1.72735	1.65359	1.44767	2.11606	2.15392	2.78156	3.75016	5.07733	4.14286	4.69976	3.02268	6.29583	55.025	82.7724	10.7817	13.773
EmuJ_000115500.1	60S ribosomal protein L35 [Source:UniProtKB/TrEMBL;Acc:A0A087VZ14]	586.091	532.531	443.363	402.802	309.268	342.962	538.504	495.489	454.351	359.159	367.21	382.74	549.826	501.52	464.53	385.489	380.547	397.348	649.847	632.95	632.595	336.295	458.327	289.331	373.014	554.013	369.041	445.032
EmuJ_000115600.1	ATP synthase gamma subunit [Source:UniProtKB/TrEMBL;Acc:A0A087VYT8]	310.092	304.308	307.397	264.277	281.434	254.71	295.124	294.378	242.885	231.947	304.169	277.204	271.499	321.024	303.17	206.283	206.179	204.642	264.638	272.733	250.756	249.759	259.324	260.607	174.776	158.678	336.829	299.005
EmuJ_000115700.1	Ankyrin repeat containing protein [Source:UniProtKB/TrEMBL;Acc:A0A087VYX0]	27.9216	28.3559	28.1865	29.9724	29.2118	36.5103	22.7196	20.2751	29.4752	6.57155	5.74911	6.58644	13.6279	12.7461	14.4065	3.83785	4.10672	5.16356	16.096	14.8547	13.9214	14.9989	13.5136	18.2752	8.8945	7.11954	6.30089	9.72874
EmuJ_000115800.1	Transcription factor FAR1 [Source:UniProtKB/TrEMBL;Acc:A0A087VYJ3]	64.5955	60.8516	69.5991	66.2021	52.3652	67.583	57.2362	58.6658	68.7584	42.322	42.1328	47.4921	49.8764	41.7438	41.1881	40.0495	39.2943	42.3943	54.694	57.2927	51.701	41.6527	47.3261	45.7705	59.6349	59.6065	28.1426	25.1515
EmuJ_000115900.1	Replication factor C subunit 4 [Source:UniProtKB/TrEMBL;Acc:A0A087VYG8]	112.054	107.033	114.705	87.0718	70.3587	98.5348	81.8862	92.8515	114.003	34.5994	24.451	25.1602	71.4432	58.1038	51.5238	32.9813	35.396	35.6694	51.8654	57.4372	54.3942	56.9845	77.8509	48.3472	72.1959	72.1925	30.9973	34.4895
EmuJ_000116000.1	Rna recognition motif protein split ends [Source:UniProtKB/TrEMBL;Acc:A0A087VZ19]	45.0652	45.1876	54.2925	33.7621	31.0723	35.3276	28.5461	25.8702	46.0877	51.5873	30.3621	48.7741	31.0309	14.4754	29.1672	19.6745	19.5995	20.5404	28.0453	33.9686	31.1792	22.3009	19.3771	27.2633	23.0201	27.1166	1.31663	2.41466
EmuJ_000116100.1		107.19	97.8496	122.488	121.801	134.128	142.077	96.0753	90.9729	143.879	58.2013	48.6371	50.7054	64.0704	47.9286	64.32	56.8694	53.9821	54.5998	64.2849	63.2686	67.2679	97.0358	96.8982	95.3502	66.1437	66.3917	16.2849	12.4156
EmuJ_000116200.1	Pre mRNA processing factor 19 [Source:UniProtKB/TrEMBL;Acc:A0A087VYX4]	221.182	173.98	245.355	192.295	173.879	192.333	238.153	218.847	230.868	125.032	123.984	123.364	160.913	147.363	153.161	96.839	94.8997	97.3546	123.686	124.126	126.783	190.9	216.045	180.373	97.3394	93.7251	81.4472	39.7179
EmuJ_000116300.1	Cornichon [Source:UniProtKB/TrEMBL;Acc:A0A087VYJ8]	226.296	211.077	183.655	165.803	135.645	118.723	256.357	250.509	145.965	218.956	202.287	191.285	225.706	208.034	176.935	221.947	208.164	216.6	220.19	202.215	206.762	243.469	328.512	142.544	166.431	136.133	184.789	126.137
EmuJ_000116400.1	Cytoplasmic intermediate filament protein [Source:UniProtKB/TrEMBL;Acc:A0A087VYH3]	4.57033	4.6296	4.20558	6.90008	4.77462	7.5168	7.25339	6.38727	9.14454	1.96867	1.24953	1.34782	0.67395	0.500564	1.41207	2.49106	4.69213	4.54854	1.58741	2.1048	2.02049	2.00558	1.63798	1.44835	7.99369	9.59132	9.34805	3.21981
EmuJ_000116500.1	Cyclic AMP dependent transcription factor ATF 6 [Source:UniProtKB/TrEMBL;Acc:A0A087VZ24]	122.993	121.148	117.565	100.06	107.599	92.2423	84.8355	103.063	107.106	43.0883	40.785	52.1982	59.238	45.131	58.6382	45.0311	40.1761	39.3947	47.6621	53.2189	49.7246	70.4508	66.1029	66.669	66.9594	50.8427	7.79095	5.16615
EmuJ_000116600.1	Dolichyldiphosphatase 1 [Source:UniProtKB/TrEMBL;Acc:A0A087VYU7]	79.8084	81.5378	82.7265	63.976	54.95	66.64	61.9237	59.4231	75.5087	30.3007	25.9954	25.3591	39.0821	37.8926	40.9834	33.2666	31.8453	31.8615	41.6634	45.0209	41.4983	47.9678	47.1295	50.2101	74.9868	45.7823	36.7966	57.1721
EmuJ_000116800.1	Zinc finger CCCH type [Source:UniProtKB/TrEMBL;Acc:A0A087VYX8]	60.5996	52.7537	66.8707	39.8493	50.9635	47.6417	27.6652	33.8121	46.5377	47.8022	40.6172	42.7392	34.3439	33.3474	39.938	36.3602	33.1177	33.8152	39.7517	41.6409	41.74	29.8652	29.0185	26.6759	46.8849	38.7021	3.77523	3.08226
EmuJ_000116900.1	Lysosomal protein NCU G1 B [Source:UniProtKB/TrEMBL;Acc:A0A087VYK3]	15.1899	10.2981	10.4495	12.7653	12.1987	8.02525	12.0899	9.42018	5.05751	1.44737	1.03613	0.816049	2.81554	5.90989	6.58701	7.88592	11.0667	13.6973	2.94601	5.566	5.36904	4.77046	5.17682	3.73567	26.043	33.5198	20.2959	22.7885
EmuJ_000117000.1	Ankyrin [Source:UniProtKB/TrEMBL;Acc:A0A087VYH8]	9.7614	9.32809	5.74502	9.98912	4.98729	6.75401	15.6919	9.38414	10.0763	42.6806	21.1145	22.1257	56.1583	23.3455	23.8623	36.8612	37.0787	34.913	55.7632	60.851	53.5479	23.4585	36.4065	56.5351	33.4207	29.2284	5.70923	4.78363
EmuJ_000117100.1	Eukaryotic translation initiation factor 3 [Source:UniProtKB/TrEMBL;Acc:A0A087VZ29]	139.475	134.805	156.2	119.938	109.915	134.142	149.221	172.146	167.255	118.698	107.6	120.054	129.036	108.2	96.2949	96.5314	102.603	97.4423	143.901	135.129	130.2	120.714	128.685	119.71	82.5592	94.7428	77.3793	101.651
EmuJ_000117200.1	Cadherin [Source:UniProtKB/TrEMBL;Acc:A0A087VYV2]	8.79226	9.48133	5.62802	7.0566	7.85464	11.65	13.3291	15.3402	17.646	0.659828	0.529452	0.501694	1.62376	0.873272	1.44217	1.04043	1.44083	1.33935	3.06414	4.05557	2.8969	5.09321	5.49836	3.59149	28.6125	27.0821	1.22576	1.20225
EmuJ_000117400.1	N alpha acetyltransferase 35 natc auxiliary [Source:UniProtKB/TrEMBL;Acc:A0A087VYY2]	42.9537	41.4364	47.5359	58.3784	60.9211	64.838	46.6689	48.2982	41.528	47.4045	42.2132	41.959	34.4481	31.0258	31.2413	42.9366	42.631	43.3396	43.3493	44.5599	42.0278	39.615	39.5256	51.1818	33.6286	43.4653	12.7196	19.5708
EmuJ_000117500.1	Expressed conserved protein [Source:UniProtKB/TrEMBL;Acc:A0A087VYK8]	46.8626	50.5997	47.0258	54.0347	56.2434	59.715	68.3553	45.721	38.7097	51.6498	53.8492	63.6377	30.109	36.9456	31.0157	59.7004	65.8577	69.0144	35.6883	31.0433	39.9624	83.3433	48.472	51.8401	72.2209	89.9784	54.7909	35.4301
EmuJ_000117600.1	DNA-directed RNA polymerases I, II, and III subunit RPABC3 [Source:UniProtKB/TrEMBL;Acc:A0A087VYI3]	92.5797	93.4099	87.6783	83.076	90.4261	101.816	84.6038	80.4286	88.5337	75.7884	83.4367	62.9636	95.2317	83.3577	65.7173	73.2021	81.7616	77.2675	98.9636	88.1924	87.8871	74.3335	89.3937	70.0534	90.5277	88.309	99.4746	50.9238
EmuJ_000117700.1	Tetraspanin [Source:UniProtKB/TrEMBL;Acc:A0A087VZ34]	50.9138	60.1988	55.7652	50.015	38.8735	53.7425	47.7159	65.8392	52.2953	75.8894	55.5091	56.0959	84.4487	48.5582	56.8532	39.8882	37.9134	36.9136	55.4328	50.9008	54.4925	56.3155	70.4411	50.9482	59.3394	64.9564	40.28	39.9307
EmuJ_000117800.1	Protein chibby 1 [Source:UniProtKB/TrEMBL;Acc:A0A087VYV7]	26.6305	32.6282	29.8547	35.5387	24.0378	32.8969	37.5661	39.4025	26.8556	34.551	27.5315	30.472	45.7108	38.5773	32.8555	41.169	42.6596	43.5032	58.2935	54.3465	61.0983	35.6877	56.5122	37.0697	57.4811	32.0062	39.6271	37.2262
EmuJ_000117900.1	Sodium calcium exchanger [Source:UniProtKB/TrEMBL;Acc:A0A087VYY9]	15.014	16.6666	17.3936	11.9261	16.601	17.4436	10.9228	13.0584	14.9361	3.44986	2.28176	1.46014	4.8794	4.5162	4.21054	8.48385	8.90804	10.31	8.06128	10.8707	9.93782	19.4446	14.2045	10.9843	21.3673	12.3352	20.332	16.8762
EmuJ_000118000.1	Segment polarity protein dishevelled [Source:UniProtKB/TrEMBL;Acc:A0A087VYL4]	75.7898	53.2069	83.5197	83.208	69.5359	74.485	70.8859	53.2182	84.2009	20.7615	27.1451	27.6457	22.2313	19.6864	25.1626	55.4172	44.9233	47.0651	43.7902	47.528	49.5442	81.8943	63.412	50.8263	96.8723	114.533	6.24258	7.07467
EmuJ_000118100.1	Expressed protein [Source:UniProtKB/TrEMBL;Acc:A0A087VYJ0]	282.693	277.677	381.663	329.659	234.222	256.112	263.397	233.453	221.548	534.577	495.62	465.825	428.96	384.66	387.065	435.911	497.537	461.249	405.608	399.697	410.266	608.775	519.773	522.59	227.867	195.701	95.5617	108.363
EmuJ_000118400.1	BTB:POZ domain containing protein [Source:UniProtKB/TrEMBL;Acc:A0A087VZ38]	45.1834	41.6925	45.4781	48.5681	46.1823	49.9911	43.8782	44.5544	49.2928	43.7596	27.6564	34.297	31.3153	22.9454	30.8106	30.6392	27.1869	29.8198	34.3979	37.4365	33.1415	43.275	39.1458	43.6449	26.0647	29.2954	6.61222	3.69851
EmuJ_000118500.1	Cyclin y [Source:UniProtKB/TrEMBL;Acc:A0A087VYW3]	72.3	72.2887	88.0885	149.284	155.217	161.89	110.968	75.5892	93.1708	65.4978	70.3836	68.4007	43.9833	39.4319	52.2341	99.3241	92.8509	97.1451	73.5231	83.728	78.9924	122.803	88.6544	168.999	67.1221	65.8443	18.7638	15.2049
EmuJ_000118600.1	Expressed conserved protein [Source:UniProtKB/TrEMBL;Acc:A0A087VYZ3]	166.461	160.684	173.568	205.727	197.326	222.744	205.592	176.208	176.704	219.105	234.066	228.686	213.647	203.082	206.431	237.521	227.657	231.811	197.708	196.247	206.603	225.415	210.155	207.364	156.505	178.443	235.304	213.1
EmuJ_000118700.1	Polyribonucleotide 5' hydroxyl kinase Clp1 [Source:UniProtKB/TrEMBL;Acc:A0A087VYM0]	140.747	130.637	150.085	138.075	116.875	134.96	119.547	113.768	165.214	54.3064	46.0801	39.9433	66.7843	50.9138	56.0392	45.9556	45.2186	45.101	82.5978	89.2944	90.8615	93.0533	92.7117	97.3648	109.623	96.4286	48.0041	30.3159
EmuJ_000118800.1	Peptidyl-prolyl cis-trans isomerase [Source:UniProtKB/TrEMBL;Acc:A0A087VYJ5]	59.3171	54.6305	60.61	43.1524	37.9893	35.3063	63.5961	59.7973	38.245	126.305	98.6989	88.0258	80.0769	59.1512	60.2613	134.022	135.773	153.863	152.844	150.394	141.509	61.0436	68.6383	54.2389	59.2273	39.2838	103.044	113.369
EmuJ_000118900.1	Wd40 repeat [Source:UniProtKB/TrEMBL;Acc:A0A087VZ43]	47.1053	49.2978	55.2924	45.5736	41.3254	34.6513	38.2986	36.8326	47.1826	42.8246	25.3099	32.1626	26.8393	14.8131	26.8593	34.7475	30.4569	34.671	28.2127	33.6276	30.5425	39.0596	32.346	36.6338	21.0408	24.4563	6.37078	2.59679
EmuJ_000119000.1	26s protease regulatory subunit 7 [Source:UniProtKB/TrEMBL;Acc:A0A087VYW8]	329.107	344.592	340.861	360.817	426.599	367.156	365.194	401.229	351.051	492.399	365.716	369.074	323.4	255.511	238.01	272.105	267.741	272.098	318.411	291.095	282.681	376.265	305.758	239.609	229.731	250.195	297.544	315.986
EmuJ_000119100.1	dUTP pyrophosphatase [Source:UniProtKB/TrEMBL;Acc:A0A087VYZ8]	113.698	94.4374	69.3896	89.1402	74.1071	63.5672	61.8356	65.306	83.2262	8.5202	4.53726	2.89691	76.9795	64.7576	65.9029	1.92311	4.12858	3.33227	28.3121	29.9566	33.4549	19.9404	38.9473	22.9116	54.2314	39.3659	140.644	86.4542
EmuJ_000119200.1	Neuroendocrine protein 7b2 [Source:UniProtKB/TrEMBL;Acc:A0A087VYM7]	24.0076	22.4501	14.693	17.065	17.1013	28.7678	36.7764	29.2026	57.1908	25.4795	7.64764	11.4325	33.8618	19.754	26.6193	23.0437	27.3758	28.5151	28.9225	29.0928	21.7166	13.5474	15.6083	20.7648	78.3152	70.992	21.1939	32.8215
EmuJ_000119300.1	Monocarboxylate transporter [Source:UniProtKB/TrEMBL;Acc:A0A087VYK0]	334.528	199.599	302.595	238.243	286.755	173.415	282.54	233.951	218.015	243.99	218.611	162.931	226.127	230.304	247.142	228.29	195.752	245.03	209.758	226.608	216.607	347.283	350.964	328.347	58.2617	64.0599	38.7222	30.8629
EmuJ_000119400.1	Ras GTP binding protein A [Source:UniProtKB/TrEMBL;Acc:A0A087VZ48]	103.853	106.28	137.594	126.118	139.067	137.971	126.977	124.797	110.35	78.3248	61.8519	57.2823	90.0734	104.785	104.75	81.9916	80.6765	86.0631	103.216	115.888	104.729	94.6921	105.944	128.005	122.38	103.805	67.9194	83.2709
EmuJ_000119500.1	Zinc metalloproteinase YIL108W [Source:UniProtKB/TrEMBL;Acc:A0A087VYX3]	47.8039	43.4505	56.3699	41.0148	26.9627	52.6191	41.086	42.4682	41.2465	20.7006	17.5726	18.4685	36.6358	33.5766	33.5905	22.8773	23.8819	22.9017	44.8817	44.6463	39.5168	33.9871	33.2711	53.5183	31.3596	38.8608	10.3565	13.3455
EmuJ_000119600.1	Cop9 signalosome complex subunit 2 [Source:UniProtKB/TrEMBL;Acc:A0A087VZ03]	176.376	156.089	189.803	169.411	155.836	176.512	130.526	131.82	176.905	121.835	122.734	133.557	136.376	120.877	124.007	101.719	96.4021	98.8623	139.548	140.507	126.401	154.511	143.933	130.789	77.776	92.1157	68.1249	45.2212
EmuJ_000119700.1	Transcription factor TFIIIB component B [Source:UniProtKB/TrEMBL;Acc:A0A087VYN2]	38.8956	39.8853	49.6165	41.8851	44.4208	57.1975	34.2003	36.6385	41.6115	30.3834	28.1294	32.0522	33.7234	24.621	25.6227	21.9423	20.7599	23.1506	34.7537	35.2832	32.772	24.536	28.0198	33.0195	26.279	28.7921	10.6226	10.7954
EmuJ_000119800.1	Zinc finger C2H2 type [Source:UniProtKB/TrEMBL;Acc:A0A087VYK6]	162.491	187.22	165.194	104.988	100.44	57.8603	105.989	143.943	105.646	187.761	171.419	187.265	143.253	175.966	238.752	49.2129	44.3135	48.7908	81.084	80.9859	80.6495	117.296	140.594	285.851	23.829	34.9786	7.63702	8.05615
EmuJ_000119900.1	Pre mRNA splicing factor SPF27 [Source:UniProtKB/TrEMBL;Acc:A0A087VZ52]	111.321	103.05	131.154	108.91	126.97	135.98	123.788	95.7066	122.261	83.1926	82.8948	81.7477	95.963	91.092	88.2816	67.324	66.1272	77.617	99.1965	102.114	97.7996	80.9219	92.9634	94.9818	91.8188	81.567	126.691	113.373
EmuJ_000120000.1		10.4978	6.6251	9.08877	29.608	24.3842	26.6669	20.3347	15.2371	41.5199	48.6279	27.537	26.4691	22.0934	13.4	20.0271	20.9894	19.5464	21.432	14.6293	13.3663	14.5811	39.2294	53.308	85.1207	20.8811	15.5046	4.23058	2.33877
EmuJ_000120100.1	Phosphofurin acidic cluster sorting protein [Source:UniProtKB/TrEMBL;Acc:A0A087VZ08]	26.0466	24.4557	27.4847	38.7669	41.0528	31.0685	35.5615	32.856	37.2621	31.9048	20.819	27.8466	19.0087	11.6226	24.7322	18.183	15.988	17.3021	18.5702	17.1614	20.8806	47.3846	42.3804	60.3226	39.0445	24.161	6.79267	3.01754
EmuJ_000120200.1	Inosine-5'-monophosphate dehydrogenase [Source:UniProtKB/TrEMBL;Acc:A0A087VYN7]	159.951	157.543	149.847	167.583	165.297	139.375	154.359	156.541	157.195	78.7835	68.5611	73.3628	115.791	83.265	78.4713	35.5174	34.7998	35.16	62.8112	70.6306	59.7815	88.1255	88.1264	63.734	98.5054	71.9517	43.1785	35.4004
EmuJ_000120300.1	Expressed conserved protein [Source:UniProtKB/TrEMBL;Acc:A0A087VYL1]	5.54522	6.40013	4.44273	1.94311	2.50243	4.16453	3.0082	3.96218	7.11098	1.65237	0.506954	0.815182	3.14446	2.36433	2.99469	3.24695	1.88788	1.57202	4.50825	4.493	2.0949	1.18825	1.63037	1.98223	327.313	253.145	584.265	962.721
EmuJ_000120400.1	Expressed protein [Source:UniProtKB/TrEMBL;Acc:A0A087VZ56]	2.60416	2.49563	4.01397	3.92896	6.63532	9.64687	7.10978	3.49256	6.80265	1.11581	0.808287	0.919092	1.20325	1.07574	2.29187	0.741243	0.833548	0.712351	1.84833	1.84208	1.67005	1.42091	1.94959	1.46531	124.216	57.2607	69.975	212.266
EmuJ_000120500.1	Expressed protein [Source:UniProtKB/TrEMBL;Acc:A0A087VYY1]	1.4409	1.78958	1.88128	2.777	1.63268	3.65607	11.3802	1.94144	4.95104	1.66693	1.69053	1.33145	2.29689	2.06035	2.94835	0.105463	1.4528	0.709467	0.409077	0.366924	0.776203	1.13213	1.84461	1.03015	2026.42	1922.25	3263.39	2197.32
EmuJ_000120600.1	Expressed conserved protein [Source:UniProtKB/TrEMBL;Acc:A0A087VZ12]	7.27982	1.30227	8.58068	4.72396	8.58334	13.2053	11.3572	12.2609	16.9035	1.81953	2.25953	2.95856	1.68181	3.08428	3.55935	3.1575	3.6894	2.87639	5.93239	3.43296	2.69739	0.794419	5.99499	1.28508	926.68	666.199	32.8045	47.7167
EmuJ_000120700.1	Expressed conserved protein [Source:UniProtKB/TrEMBL;Acc:A0A087VYP2]	4.21946	4.68356	6.66176	8.27668	15.2934	16.5086	7.24459	9.42388	9.0131	1.68018	2.40861	2.11899	1.33505	3.25281	4.05656	0.537101	1.25516	0.376371	6.25002	4.02931	1.97652	1.53151	2.84299	2.67781	230.522	237.869	120.145	300.058
EmuJ_000120800.1	Expressed conserved protein [Source:UniProtKB/TrEMBL;Acc:A0A087VYL6]	104.239	150.06	156.231	104.009	104.898	92.347	109.683	162.136	86.8356	446.451	435.244	579.337	417.43	497.401	554.794	247.881	265.029	262.627	242.521	256.129	208.556	290.757	255.154	349.068	419.333	363.214	111.25	142.307
EmuJ_000120900.1	Leucine carboxyl methyltransferase 1 [Source:UniProtKB/TrEMBL;Acc:A0A087VZ60]	69.5429	72.7671	86.6814	73.6417	71.4531	97.2108	53.4589	70.1163	75.0907	46.9409	50.5636	51.6378	51.9814	46.5822	49.2173	42.1105	46.8602	43.4512	53.8529	51.7788	55.4499	52.9678	65.3932	64.5223	89.0329	70.8791	25.5817	26.052
EmuJ_000121000.1	Platelet activating factor acetylhydrolase IB [Source:UniProtKB/TrEMBL;Acc:A0A087VYY6]	139.539	131.223	127.044	135.426	170.039	163.198	145.292	141.801	146.023	169.288	156.531	144.785	133.33	126.083	124.289	101.214	103.317	110.521	117.734	110.393	108.952	138.586	123.808	136.751	146.274	161.495	398.235	269.058
EmuJ_000121100.1		0.924422	0	1.13152	0.404911	0.997579	0.818227	0	1.81643	1.11452	0.891196	0.258232	0	0.320345	0.528735	1.22035	0	0.665756	0.758607	0.656117	0.294254	0	0.453954	0.311428	0.55075	0	1.15417	0	1.05549
EmuJ_000121200.1	Programmed cell death protein 10 [Source:UniProtKB/TrEMBL;Acc:A0A087VYP7]	126.801	131.123	141.834	101.22	101.465	124.542	132.919	144.883	133.018	135.648	133.731	122.465	134.117	118.635	106.532	171.078	182.998	167.767	173.416	163.872	169.174	154.612	153.918	126.73	198.07	191.177	112.886	109.056
EmuJ_000121300.1	Expressed conserved protein [Source:UniProtKB/TrEMBL;Acc:A0A087VYM3]	56.7749	48.1396	42.6415	47.2621	32.3105	33.8352	82.5424	50.586	48.6983	42.2081	31.8773	22.1855	47.767	42.8128	38.5935	48.9977	47.805	50.2999	45.91	62.7579	56.082	57.4251	44.7245	33.9935	53.4423	45.8464	96.3113	146.419
EmuJ_000121400.1	Striatin [Source:UniProtKB/TrEMBL;Acc:A0A087VZ65]	77.3818	74.6323	83.4232	57.4355	45.4141	59.954	57.7323	66.1987	85.1679	34.8743	32.2862	36.7485	43.5091	37.2684	47.8436	32.5946	29.2886	29.4645	43.5042	47.4893	46.2014	52.7406	52.8346	59.1674	69.6007	58.5183	14.3773	5.90046
EmuJ_000121500.1	Dual specificity mitogen activated protein; Mitogen-activated protein kinase kinase 1 [Source:UniProtKB/TrEMBL;Acc:C7U1I6]	31.1808	34.9159	36.5813	52.1475	45.2611	61.8264	58.5029	48.8613	74.4262	13.8661	7.74239	6.73015	18.409	14.5917	15.5918	9.60524	9.52679	10.4247	13.5617	17.6448	18.34	19.0754	15.633	19.0147	35.2064	37.7507	49.5167	33.2042
EmuJ_000121600.1	DnaJ Hsp40 subfamily C member [Source:UniProtKB/TrEMBL;Acc:A0A087VYZ2]	126.786	149.968	151.307	147.494	126.324	164.017	116.085	112.129	165.433	70.2528	51.4618	53.2782	60.5674	51.7977	49.728	47.8174	50.2989	51.4726	61.8257	60.8838	63.7266	91.9198	70.7528	58.867	72.4641	59.7463	66.5858	111.931
EmuJ_000121700.1	Methyltransferase protein 13 [Source:UniProtKB/TrEMBL;Acc:A0A087VZ21]	81.5863	82.646	93.6309	104.493	95.3898	101.282	70.0904	86.8834	95.5609	66.8079	56.5592	61.2152	63.642	48.3105	51.2214	55.2183	56.4852	54.7336	74.0137	74.4916	71.0492	64.4184	58.3649	53.5868	67.7454	73.4606	21.2008	21.8032
EmuJ_000121800.1	Suppressor of cytokine signaling 6 [Source:UniProtKB/TrEMBL;Acc:A0A087VYQ2]	88.362	97.593	104.527	92.4594	77.9724	89.617	85.6194	73.808	79.6221	68.6221	62.2228	53.3347	66.3445	83.2677	83.2336	77.3622	77.0053	72.6383	64.7845	65.3358	75.6736	82.4141	75.4542	86.9177	78.0665	71.2504	113.831	68.3108
EmuJ_000121900.1	WD repeat containing protein 61 [Source:UniProtKB/TrEMBL;Acc:A0A087VYM8]	89.3761	76.5926	79.5628	51.2284	38.839	49.4979	78.2312	65.4673	66.709	58.5826	50.1252	46.9245	58.8508	53.5416	52.7242	51.8475	44.0105	53.4355	56.9377	54.0576	53.6329	64.6264	76.7976	56.1801	44.797	39.8636	47.6147	23.5193
EmuJ_000122000.1	Cat eye syndrome critical region protein 5 [Source:UniProtKB/TrEMBL;Acc:A0A087VZ70]	48.2119	80.0002	55.33	36.2567	48.2659	27.453	22.7319	55.9871	23.8432	105.126	54.3219	50.093	55.487	25.183	28.1901	35.6098	29.3839	31.6152	68.3857	66.7113	60.7073	40.2156	47.7622	56.6603	26.1402	36.7396	23.4779	32.5089
EmuJ_000122100.1	Profilin [Source:UniProtKB/TrEMBL;Acc:A0A087VYZ7]	1172.24	1000.65	1181.36	995.492	943.537	1006.57	1286.42	1212.69	829.968	1469.43	1291.67	1177.58	1571.86	1490.34	1234.15	3222.95	2947.64	3014.7	2666.28	2497.15	2781.59	1648.09	1922.17	1423.33	2123.42	1472.33	1712.38	1492.66
EmuJ_000122200.1	Clathrin heavy chain [Source:UniProtKB/TrEMBL;Acc:A0A087VZ25]	249.915	279.521	228.71	174.716	174.339	143.472	139.978	201.471	187.653	369.91	277.144	354.496	264.259	218.954	287.239	266.305	273.927	277.539	229.013	276.339	248.26	186.937	133.994	181.387	116.251	136.268	23.1519	22.4575
EmuJ_000122300.1	ATP dependent RNA helicase DDX54 [Source:UniProtKB/TrEMBL;Acc:A0A087VYQ7]	56.9042	57.2997	64.0243	49.6737	45.3504	50.379	37.4434	47.9762	51.612	28.4181	29.1181	33.9087	47.5772	36.7333	42.8956	20.3097	21.8665	20.131	41.7012	43.6766	37.2613	29.8199	35.279	37.0888	34.423	37.2557	15.8263	12.122
EmuJ_000122400.1	Vasohibin 1 [Source:UniProtKB/TrEMBL;Acc:A0A087VYN3]	1.90662	1.46173	1.2101	1.57747	1.31452	1.37508	0.557719	0.475731	1.27705	0.306349	0.295891	0.0611733	0.367062	1.09052	0.279663	0	0.152569	0.0869238	0.526261	0.472033	0.652116	0.416124	1.35601	0.441748	4.97567	1.05799	14.9558	15.8433
EmuJ_000122500.1	Protocadherin gamma [Source:UniProtKB/TrEMBL;Acc:A0A087VZ72]	1.51308	1.81568	1.12733	1.75773	1.20687	3.28022	3.23291	2.27137	6.60291	0.0951323	0.0735078	0.132976	0.843496	0.79017	0.825032	0.481505	0.78174	0.566852	0.606999	1.19361	0.961902	0.484581	0.709204	0.70549	45.152	35.1543	2.61861	4.88235
EmuJ_000122600.1		184.906	204.077	172.251	139.406	75.9307	148.456	69.6443	65.9133	212.079	7.09884	6.85651	2.83507	77.969	57.7931	66.1548	1.79651	2.35693	1.34282	42.3912	46.6173	41.2407	34.5527	64.7735	79.4537	76.8655	38.3067	14.1329	20.0846
EmuJ_000122900.1	Transcript antisense to ribosomal RNA protein [Source:UniProtKB/TrEMBL;Acc:A0A087VYR2]	10.4239	6.57594	8.74914	12.0016	4.0978	8.52348	20.1245	9.27974	4.39862	10.1928	9.90033	5.07406	10.8368	9.45417	5.20946	6.64859	5.684	6.35453	5.49601	9.76456	10.6576	16.6728	12.0401	10.0253	7.96662	10.9695	14.3154	2.55039
EmuJ_000123000.1		0	0.446491	0.264021	0.283438	0.174576	0	0	0	0.390082	0	0	0	0.224241	0	0.213561	0	0	0.265513	0.229641	0	0	0	0	0	0	0.403961	1.94397	0
EmuJ_000123100.1	Expressed protein [Source:UniProtKB/TrEMBL;Acc:A0A087VZ76]	105.6	92.4119	100.119	72.8174	62.5374	96.025	103.354	70.3268	122.799	18.9614	16.8751	18.7963	40.57	39.909	45.4379	34.961	35.7494	38.0452	65.1455	68.718	66.8505	47.8324	43.0693	42.9658	85.8521	57.8834	42.908	36.3587
EmuJ_000123200.1	Protein YIPF [Source:UniProtKB/TrEMBL;Acc:A0A087VZ07]	334.933	354.55	379.748	305.546	382.511	296.514	285.648	331.68	371.221	209.39	196.689	170.211	250.532	306.224	245.711	234.022	264.213	247.07	208.911	212.491	218.223	306.654	306.684	310.723	400.384	348.76	282.9	130.255
EmuJ_000123300.1	Serine:threonine protein phosphatase 4 [Source:UniProtKB/TrEMBL;Acc:A0A087VZ36]	130.921	146.8	163.729	117.442	120.405	135.118	92.3188	115.917	145.787	88.4447	86.2609	81.5261	99.5472	100.947	126.12	67.121	68.0907	65.3155	97.7783	102.054	100.464	75.6367	80.3782	178.518	116.489	138.955	39.252	55.0211
EmuJ_000123400.1	A kinase anchor protein 17A [Source:UniProtKB/TrEMBL;Acc:A0A087VYP3]	153.555	161.615	184.977	197.941	256.702	222.684	149.701	152.605	186.782	73.1383	84.26	85.6251	81.3786	79.2329	97.0991	67.9066	69.0958	68.298	89.3401	94.3484	94.6672	108.807	117.686	135.342	197.11	183.668	60.4957	59.3913
EmuJ_000123500.1	Tensin [Source:UniProtKB/TrEMBL;Acc:A0A087VZ79]	51.0046	56.8264	64.1104	90.8126	107.6	89.4335	74.2208	66.8742	81.7557	72.1233	64.4084	65.9973	45.0263	54.7681	86.8288	36.3865	36.5875	32.7827	33.8239	39.0984	42.2944	71.4941	62.1793	201.028	68.2377	75.7221	9.1523	10.6889
EmuJ_000123600.1	Dual specificity mitogen activated protein [Source:UniProtKB/TrEMBL;Acc:A0A087VZ11]	80.8487	88.8178	78.5895	63.0519	61.214	62.0113	45.9057	56.6382	69.2062	47.4591	41.3334	40.1644	32.7593	18.6199	24.4474	43.5182	41.9457	41.3182	44.9849	52.719	43.7431	49.2206	50.981	58.7142	43.0876	51.3752	5.12142	5.01286
EmuJ_000123700.1	ATP dependent RNA helicase DDX6 [Source:UniProtKB/TrEMBL;Acc:A0A087VZ41]	66.409	74.3187	94.3396	80.1724	98.2961	119.776	66.9949	84.402	80.7726	36.2717	33.1689	28.3694	42.5024	38.1624	42.7498	38.4157	40.6162	37.7436	54.2962	55.5733	50.6845	55.3125	63.4547	56.5282	73.3847	94.9264	185.521	209.254
EmuJ_000123800.1	Vacuolar protein sorting associated protein 41 [Source:UniProtKB/TrEMBL;Acc:A0A087VYS1]	44.0241	39.3105	49.0321	33.2015	28.2103	43.5098	33.9347	36.2482	38.6476	45.377	33.5699	32.3573	39.8012	34.0072	39.176	38.2673	36.1413	32.6813	36.7855	36.6264	38.4575	48.2213	39.6601	60.2758	41.0513	46.1398	11.4593	7.59181
EmuJ_000123900.1	Vacuolar protein sorting 26 vps26 [Source:UniProtKB/TrEMBL;Acc:A0A087VYQ0]	98.1233	97.9322	124.567	153.011	134.27	128.917	136.218	110.094	125.065	115.679	113.793	132.86	105.848	93.4427	105.099	106.604	98.1516	97.5892	112.353	112.196	115.33	157.155	123.463	148.512	106.307	126.615	85.1267	43.9817
EmuJ_000124000.1	Expressed conserved protein [Source:UniProtKB/TrEMBL;Acc:A0A087VZ83]	137.564	163.251	183.977	359.769	307.004	280.502	345.456	432.625	101.209	423.816	466.579	480.076	296.32	311.363	299.877	555.079	546.288	623.747	312.901	238.101	236.735	823.861	447.487	457.82	193.027	188.562	135.972	225.796
EmuJ_000124100.1	NudC CS domain containing protein 1 [Source:UniProtKB/TrEMBL;Acc:A0A087VZ18]	89.9533	77.6804	92.0052	57.9023	51.0081	66.663	47.4612	63.9884	80.7659	41.852	43.295	45.1419	52.6633	42.9815	44.7338	32.5924	27.8045	28.8854	47.9434	47.6983	44.4586	42.5819	43.1037	43.8058	39.8782	51.272	28.45	35.3414
EmuJ_000124200.1	RILP protein 1 [Source:UniProtKB/TrEMBL;Acc:A0A087VZ47]	30.7957	27.6107	34.5347	68.3335	76.5648	59.2494	49.5185	38.2532	41.0192	23.0222	17.7203	19.223	31.1847	34.2787	37.3068	18.5585	17.2648	15.7382	22.5774	23.2445	21.2157	28.2533	27.8938	41.5289	36.4538	41.5578	23.6827	15.2649
EmuJ_000124300.1	CTR1 high affinity copper uptake protein 1 [Source:UniProtKB/TrEMBL;Acc:A0A087VYS6]	81.8958	71.4266	74.9478	64.7031	78.1558	61.4227	95.0401	76.4852	50.4065	78.7679	72.9075	69.6192	110.469	137.897	171.894	121.144	106.109	101.751	64.1019	66.5109	73.3315	133.616	133.05	109.553	92.3798	86.4824	370.19	506.86
EmuJ_000124400.1	Expressed protein [Source:UniProtKB/TrEMBL;Acc:A0A087VYQ5]	1.93425	0.533848	0.315677	1.69447	1.04366	1.36964	4.07377	0.651544	0	1.86473	0.216129	1.11708	1.07246	2.21264	1.02138	26.8988	25.9102	23.1746	18.6708	16.2543	25.3049	2.65958	2.08521	0.460954	4.03822	0.482997	54.0402	60.0709
EmuJ_000124500.1	Acyl phosphatidylethanolamine phospholipase [Source:UniProtKB/TrEMBL;Acc:A0A087VZ87]	23.2851	22.9895	28.7333	16.0866	8.58024	15.9743	21.929	12.8599	21.7969	14.2354	8.77851	13.4477	27.1595	12.7768	17.7437	6.78947	8.31664	6.52483	11.9584	11.2083	14.8599	16.5476	22.9595	10.3764	25.1959	18.4361	5.11843	6.9168
EmuJ_000124600.1	WW Rsp5 WWP [Source:UniProtKB/TrEMBL;Acc:A0A087VZ22]	57.7395	77.655	92.3019	97.5147	80.0823	129.135	60.1387	65.7344	86.1603	49.3678	57.5363	57.5628	55.6966	51.9193	50.1698	43.7852	48.3319	47.2273	62.1435	62.5493	60.6052	50.4794	50.8936	68.9126	47.3041	54.7174	24.8813	46.4722
EmuJ_000124700.1	Expressed protein [Source:UniProtKB/TrEMBL;Acc:A0A087VZ53]	49.2543	53.4992	55.4915	59.2942	57.6102	66.7537	70.8303	54.7685	57.4674	31.5539	36.9272	29.9138	38.101	41.2578	39.013	36.5157	42.3379	35.4649	60.8959	66.152	67.2495	47.1261	56.3101	53.767	44.3664	50.7837	45.8221	47.167
EmuJ_000124800.1	Glutaredoxin 1 [Source:UniProtKB/TrEMBL;Acc:A0A087VYT1]	148.141	158.466	96.8076	167.349	214.684	119.725	149.488	170.946	87.1016	161.585	82.5945	77.4737	148.21	129.967	109.026	100.413	100.555	108.837	89.3833	98.3764	99.7236	155.652	193.889	137.553	107.565	137.485	69.4512	56.9601
EmuJ_000124900.1	Aquaporin 4 [Source:UniProtKB/TrEMBL;Acc:A0A087VYR1]	16.3009	18.5584	18.9551	65.2123	31.7369	23.8868	32.6627	23.565	20.7175	34.9659	37.1115	47.2277	45.0023	47.6275	51.6459	43.1505	30.621	36.8981	83.8803	68.6645	82.7939	252.552	209.23	40.7082	86.6754	94.6379	30.8104	34.4322
EmuJ_000125000.1	Lethal 2 06225 [Source:UniProtKB/TrEMBL;Acc:A0A087VZ89]	383.584	351.564	352.727	344.026	335.649	457.538	335.813	319.008	335.57	282.7	305.906	290.57	369.998	371.807	336.715	307.695	344.384	319.772	419.929	409.385	406.385	241.992	353.961	281.45	244.105	410.176	215.207	443.178
EmuJ_000125100.1	Vacuolar fusion protein MON1 A [Source:UniProtKB/TrEMBL;Acc:A0A087VZ26]	55.0629	64.6381	68.9285	67.4854	74.9323	63.5469	58.1924	67.6241	71.4225	56.7623	57.2626	53.5322	45.8679	43.798	47.3742	47.2838	40.6979	44.7003	43.4705	43.9331	44.8044	50.7195	52.7471	57.9678	69.1014	74.4976	17.3915	21.257
EmuJ_000125200.1	Adenosine kinase [Source:UniProtKB/TrEMBL;Acc:A0A087VZ57]	38.4133	12.3829	14.7268	15.3683	27.6355	20.1682	14.7756	26.1504	18.2333	2.91595	2.47844	2.21264	6.3588	5.76665	5.12425	3.61592	4.35665	3.80593	11.6642	9.69205	11.0952	10.6943	19.0889	12.5541	2.23647	2.64349	9.54087	10.9361
EmuJ_000125300.1		25.6459	8.66718	6.40639	15.5891	28.2403	15.7509	18.8312	22.919	15.4599	1.26144	2.04687	1.66248	4.89704	3.14325	1.90006	6.89543	9.61185	7.08684	15.7878	18.9924	20.3403	9.50966	16.2217	7.32782	1.70734	4.901	4.71698	5.97591
EmuJ_000125400.1	Aquaporin 1 [Source:UniProtKB/TrEMBL;Acc:A0A087VYR7]	0.65005	1.90625	0.530453	0.569464	1.57836	0.863061	1.99658	2.37214	1.37152	0.470015	0.272382	0.37542	0.788429	0.743608	0.429072	0.475788	0.819275	0.666812	1.15345	1.03459	1.00051	0.478828	0.43799	0.387286	0	0	5.37033	5.00994
EmuJ_000125500.1	Aquaporin [Source:UniProtKB/TrEMBL;Acc:A0A087VZ91]	0.289351	1.1979	0.236116	1.01392	1.09288	0.341482	0.634802	0.731001	1.22099	0.278952	0	0	0.300812	0	0.0954948	0.105892	0.312581	0.712351	0.924165	1.10525	1.00203	0.142091	0.0974795	0.172389	0	0	10.2137	11.0676
EmuJ_000125600.1	Aquaporin 4 [Source:UniProtKB/TrEMBL;Acc:A0A087VZ32]	0.549656	0.474074	0.336397	1.56493	1.11217	0.486513	1.08529	0.540019	0.911195	0.529901	0.230315	0.3968	0	0.314383	0.54421	1.3075	1.68238	1.46596	0.390124	0	1.05749	0	0	0.0818683	0.53791	0.686266	9.70108	3.60862
EmuJ_000125700.1	Vacuole membrane protein 1 [Source:UniProtKB/TrEMBL;Acc:A0A087VZ62]	126.269	128.542	141.251	158.501	196.169	143.893	164.156	161.997	99.4709	168.272	155.075	205.592	113.773	89.3631	99.6993	213.256	211.553	218.699	171.022	154.375	167.347	186.73	149.903	134.021	99.5451	130.331	27.6248	55.2185
EmuJ_000125800.1	Dr1 associated corepressor [Source:UniProtKB/TrEMBL;Acc:A0A087VYU2]	82.4838	84.3159	99.9653	84.3015	67.5828	114.83	83.7775	72.1192	85.4497	46.6807	41.4745	42.6964	67.0126	71.1159	62.2077	40.1362	43.1227	37.9808	74.0469	72.4459	72.175	55.207	61.8539	52.3272	78.1301	69.4189	60.5717	52.1469
EmuJ_000125900.1	Thyroid hormone receptor interactor 10 [Source:UniProtKB/TrEMBL;Acc:A0A087VYS2]	189.287	202.368	225.669	277.543	340.683	315.484	314.347	286.205	153.598	549.549	494.556	567.107	342.134	313.411	335.105	395.517	404.647	415.38	292.414	279.569	283.931	484.507	365.162	561.628	140.781	161.861	138.796	128.38
EmuJ_000126000.1	Usherin [Source:UniProtKB/TrEMBL;Acc:A0A087VZ94]	2.55432	2.11496	2.50125	0.745889	2.11329	1.60774	0.298873	1.33842	4.31143	0.164168	0.475691	0.393383	0.354065	0.876586	0.562003	1.74494	2.08487	1.53718	0.362591	0.650456	0.655236	8.3623	9.17893	4.56543	12.6653	4.46483	2.55785	0.972158
EmuJ_000126100.1	Elongation factor Ts, mitochondrial [Source:UniProtKB/TrEMBL;Acc:A0A087VZ37]	121.711	126.305	119.737	115.881	108.47	111.457	103.61	108.632	118.329	55.7408	62.2304	61.1015	93.0258	81.9114	79.4549	39.652	49.0762	38.8754	73.0227	70.9885	65.8081	70.0282	78.16	91.7629	54.3644	63.5446	75.3537	43.6874
EmuJ_000126200.1		0.161285	0.519333	0.745799	0.61226	0.377106	0.348962	0.424608	0.482917	0.45372	0.570123	0.330397	0.279438	0.298085	0.368996	0.283888	0.432845	0.696932	0.485302	0.190789	0.239581	0.165492	0.264006	0.144894	0.16015	0.0701504	0.134247	5.81429	17.4944
EmuJ_000126300.1		9.56727	16.3713	18.1124	9.88985	9.18872	17.2751	15.6161	10.0978	16.8406	6.08745	8.3384	6.18837	7.55911	5.47212	7.95687	13.725	13.367	12.7189	17.5194	17.4195	20.1735	9.96013	9.66934	8.54996	48.6866	46.8247	20.119	11.5791
EmuJ_000126400.1	Glucose-6-phosphate 1-dehydrogenase [Source:UniProtKB/TrEMBL;Acc:A0A087VYS9]	112.405	121.6	135.736	144.997	184.657	148.67	134.576	141.485	116.343	76.2395	78.9981	86.8992	89.3329	76.0413	79.3185	38.9232	38.9422	38.5096	61.6395	73.3528	67.3618	80.0983	80.7819	68.3191	75.2177	76.004	151.296	104.493
EmuJ_000126500.1	Homeodomain [Source:UniProtKB/TrEMBL;Acc:A0A087VZ97]	24.4375	24.5947	29.31	35.5843	24.3656	33.0663	29.745	26.0271	32.8573	15.1264	15.0274	16.1971	17.7326	15.916	17.1406	11.004	11.2212	10.4533	18.2372	20.2909	18.2172	17.9336	19.3018	22.9627	33.3138	30.0334	8.37609	3.80769
EmuJ_000126600.1	Bromodomain containing protein 8 [Source:UniProtKB/TrEMBL;Acc:A0A087VZ40]	53.9312	53.6714	65.9687	84.5445	71.247	75.2756	70.4642	55.0388	76.5057	42.0468	41.933	44.2925	49.7114	46.3324	60.8551	28.7263	27.2827	32.566	40.6028	40.172	37.4707	56.7205	54.1756	80.848	50.9268	45.6625	11.7249	6.73115
EmuJ_000126700.1	Sodium/hydrogen exchanger [Source:UniProtKB/TrEMBL;Acc:A0A087VZ74]	122.948	136.147	124.439	167.228	185.693	132.493	148.478	166.871	131.165	197.472	127.73	149.843	116.935	98.4068	129.675	134.705	127.062	135.255	117.59	117.983	121.566	173.043	152.856	179.411	111.194	109.188	13.8651	21.6763
EmuJ_000126800.1	Clathrin coat assembly protein ap19 [Source:UniProtKB/TrEMBL;Acc:A0A087VYV3]	41.1129	55.8884	45.5663	46.7672	70.8539	65.176	40.3865	66.143	59.1848	18.9302	6.85651	9.92274	32.747	22.8131	25.9219	29.1933	31.8186	28.1993	36.1487	31.6425	23.1389	32.5438	42.9986	36.924	37.6321	62.8229	192.637	37.1331
EmuJ_000126920.1	Cytosolic Fe S cluster assembly factor NUBP2 [Source:UniProtKB/TrEMBL;Acc:A0A087VYT4]	75.7601	75.7476	88.942	83.4474	71.5891	76.438	85.5442	71.5485	77.3782	41.249	31.5803	33.854	51.8723	52.9862	49.8335	42.4261	45.6092	46.9235	49.7781	51.4793	54.1736	55.1303	59.3328	60.9612	106.709	101.941	47.956	39.7398
EmuJ_000126930.1	Putative nucleotide binding protein [Source:UniProtKB/TrEMBL;Acc:A0A087VZA2]	52.538	62.497	71.7606	66.6454	58.2198	83.7824	48.7487	62.3736	73.4448	37.3972	31.9825	31.212	41.1109	41.0357	49.4693	37.3513	39.8714	39.0964	55.4662	58.9816	55.5023	43.4619	42.7579	61.7044	81.0849	83.9342	22.0625	21.2856
EmuJ_000127000.1		1188.46	1353.44	665.276	609.31	946.316	336.468	2310.29	1772.29	396.142	2907.13	2400.98	2485.01	425.851	1464.63	1245.73	828.371	1061.51	1116.31	402.364	390.843	401.443	1292.32	763.077	2062.84	414.639	1238.17	2184.19	1078.6
EmuJ_000127100.1	GTP-binding nuclear protein [Source:UniProtKB/TrEMBL;Acc:A0A087VZ78]	1068.53	1118.14	1110.46	934.334	1301.83	1263.28	1124.79	1184.04	918.968	680.662	815.975	663.445	1146.31	1106.59	992.851	639.296	738.807	685.809	982.938	1009.52	945.931	722.392	873.714	919.817	813.767	1078.8	1401.57	1103.2
EmuJ_000127200.1	Concentrative Na nucleoside cotransporter [Source:UniProtKB/TrEMBL;Acc:A0A087VYV8]	12.3034	10.3839	5.21382	15.8666	26.7537	3.27169	19.1379	69.4878	3.024	1216.72	777.801	740.989	883.458	565.597	496.602	1330.49	1263.9	1371.14	808.636	603.552	866.813	725.953	676.954	561.809	1.51583	381.33	218.754	237.667
EmuJ_000127300.1	Sodium:nucleoside cotransporter 2 [Source:UniProtKB/TrEMBL;Acc:A0A087VYT9]	0.318718	1.02626	0.953627	0.837622	0.630559	0	0.372922	0.77537	0.448303	9.73	7.95355	10.0624	12.5174	12.4568	13.4639	2.8771	3.06049	2.70268	5.35372	4.46388	3.84262	1.66947	2.64853	1.39249	1.109	2.91817	0.478739	0.363906
EmuJ_000127400.1	RNA helicase [Source:UniProtKB/TrEMBL;Acc:A0A087VZA7]	138.198	133.442	138.471	125.066	126.634	172.804	103.95	133.908	134.678	71.7295	86.4385	86.9483	125.101	106.506	111.253	43.7433	44.6377	48.2181	95.4656	104.054	91.4169	67.6006	80.5817	86.7359	64.5773	96.9202	44.4821	64.7112
EmuJ_000127500.1		1.31816	1.1369	1.07564	2.88687	0	0.38891	1.15675	0.185006	0.794611	1.27078	4.05042	5.32888	1.37036	1.69636	1.52261	7.23595	8.7812	8.65374	2.80672	2.09792	1.77521	4.20748	1.77629	0.588997	1.71998	2.05721	0	0
EmuJ_000127600.1	Expressed conserved protein [Source:UniProtKB/TrEMBL;Acc:A0A087VZ82]	101.162	100	76.5194	185.232	193.307	136.832	128.517	119.325	98.7728	159.68	156.64	194.857	105.786	141.265	211.875	110.528	107.132	114.374	83.7056	78.584	83.7398	203.601	147.835	166.758	71.5402	67.3407	26.7689	36.7461
EmuJ_000127700.1	Acyl coenzyme A binding domain containing protein [Source:UniProtKB/TrEMBL;Acc:A0A087VYW2]	40.4992	38.9525	50.0729	47.5736	69.4468	72.9609	50.2139	49.435	54.746	22.036	22.3693	19.4025	24.2413	24.8312	26.2257	16.2809	18.6713	17.4987	28.6358	34.084	27.3889	26.2158	28.9413	40.3057	60.4515	58.4177	22.121	11.7355
EmuJ_000127800.1	Phosphatidate phosphatase LPIN2 [Source:UniProtKB/TrEMBL;Acc:A0A087VYU4]	39.7832	39.367	40.4067	38.7869	35.0132	41.7078	37.4962	39.1207	48.7165	17.7089	19.3261	19.2282	19.6848	15.9596	18.4837	10.8509	11.2161	12.2069	22.2491	23.7698	23.7012	20.051	19.7423	18.5869	34.39	32.1583	11.9964	13.5644
EmuJ_000127900.1	Zinc finger protein 1 [Source:UniProtKB/TrEMBL;Acc:A0A087VZB2]	82.9697	88.3285	90.9387	80.1863	85.5751	105.334	97.308	101.652	95.4725	114.942	101.843	105.084	92.6538	88.359	96.1692	97.7667	90.5116	103.409	120.382	116.474	105.533	118.954	119.6	161.15	78.8021	101.508	31.7414	19.4292
EmuJ_000128000.1	Histone H4 [Source:UniProtKB/TrEMBL;Acc:A0A087VZ54]	299.757	273.279	195.841	195.572	126.311	164.079	251.361	166.684	226.936	187.518	195.649	157.729	235.981	183.751	161.678	279.578	247.27	280.038	270.976	258.805	289.707	186.548	248.391	113.73	467.624	634.457	429.103	1053.93
EmuJ_000128100.1	Eukaryotic translation initiation factor 3 subunit C [Source:UniProtKB/TrEMBL;Acc:A0A087VZ86]	158.354	167.811	163.502	125.439	120.765	137.058	105.332	174.244	163.369	121.307	129.349	152.159	150.297	125.361	139.091	89.3382	86.9207	90.7132	127.861	127.901	121.162	113.449	102.899	127.051	142.4	132.273	27.383	50.9963
EmuJ_000128200.1	Epidermal growth factor receptor kinase [Source:UniProtKB/TrEMBL;Acc:A0A087VYW7]	58.2607	65.99	48.7353	51.8924	81.1979	41.9544	45.137	77.4594	41.1456	220.515	155.53	169.174	188.998	136.592	149.693	160.103	143.081	155.034	184.494	173.967	144.073	174.613	181.437	227.337	184.592	129.756	39.301	46.4811
EmuJ_000128300.1	Expressed protein [Source:UniProtKB/TrEMBL;Acc:A0A087VYU9]	5.31197	5.13132	2.16733	1.86138	2.86618	3.44795	2.33076	2.98219	6.40433	2.56053	1.1871	1.84068	1.47263	2.12678	5.25934	29.5486	27.5444	22.6676	33.178	24.3484	23.301	2.08683	1.78955	2.84828	10.3969	1.32644	35.1075	21.8344
EmuJ_000128400.1		0.837417	1.21341	2.05004	0.293442	0.542214	0.840046	0.661389	1.17534	1.51444	0.807319	0.42107	0.435266	0.348234	0.622663	0.994943	0.183878	1.2665	0.206163	0.118873	0.106624	0.386667	0.164491	0.507811	0.249458	2.18539	0.418219	4.15095	7.93601
EmuJ_000128500.1	snRNA activating protein complex subunit 3 [Source:UniProtKB/TrEMBL;Acc:A0A087VZ59]	83.6507	86.3578	85.1214	89.2285	89.092	86.0993	72.0498	75.9369	78.6848	50.1942	45.2091	41.0033	67.4387	63.1513	67.9517	31.5791	30.4826	33.7629	62.0853	61.7723	56.9493	60.7009	66.4815	73.6442	81.9522	94.2128	90.7849	60.7984
EmuJ_000128600.1	Expressed conserved protein [Source:UniProtKB/TrEMBL;Acc:A0A087VZ90]	54.5717	53.0432	42.5954	34.9195	17.155	43.1224	41.643	45.0232	53.2072	27.9063	15.1117	16.1693	39.7954	40.1697	26.9372	50.3622	44.4281	46.7302	76.1183	77.3378	77.0541	36.3526	49.5586	36.4707	17.3374	21.9216	22.8092	63.3924
EmuJ_000128800.1	Expressed protein [Source:UniProtKB/TrEMBL;Acc:A0A087VYX5]	465.261	391.573	255.044	316.883	260.817	314.254	444.634	319.328	260.185	121.024	258.852	245.156	302.277	401.204	373.732	255.758	230.684	249.582	609.467	737.401	604.049	245.952	340.516	210.497	557.275	507.375	629.846	437.393
EmuJ_000128900.1		3.92158	4.10985	2.89819	8.26448	5.54942	9.82382	8.50608	7.89258	11.2625	2.35398	1.50886	1.4529	2.30768	1.62935	2.735	4.52209	4.63607	5.19157	2.80964	2.92052	2.79014	3.3065	4.51182	3.43847	33.5021	25.4974	4.89023	7.22327
EmuJ_000129000.1	Hypothetical transcript [Source:UniProtKB/TrEMBL;Acc:A0A087VZC2]	0	0	0	0.245497	0.37802	0.165363	0.122962	0.0786642	0.2534	0	0	0	0	0	0	0.102557	0.201824	0.114986	0	0	0	0	0	0	8.41031	7.52258	2.52563	3.83964
EmuJ_000129100.1	Ferrochelatase [Source:UniProtKB/TrEMBL;Acc:A0A087VZ64]	93.0895	82.3188	95.7146	93.8697	73.4582	92.3034	69.8528	75.9481	89.5091	38.4616	46.556	40.777	49.9299	45.3639	40.1632	27.8701	29.4212	29.9915	44.3417	44.2188	47.3415	43.4112	56.5334	35.6248	50.0598	43.1218	62.9438	40.9639
EmuJ_000129200.1	Phosphatidylserine decarboxylase proenzyme [Source:UniProtKB/TrEMBL;Acc:A0A087VZ93]	10.0444	16.8625	26.7834	34.296	14.1252	48.256	25.4022	19.9807	14.5891	48.7217	30.0909	30.2376	50.8131	53.8763	48.9672	23.0971	32.4667	28.8819	15.6054	13.1414	16.8594	32.2358	33.4121	60.973	31.6821	74.3558	48.826	47.4089
EmuJ_000129300.1	Expressed protein [Source:UniProtKB/TrEMBL;Acc:A0A087VYY0]	26.986	23.4776	10.2127	29.4651	21.3137	21.6935	32.2619	30.7395	17.4465	19.6063	17.4803	24.394	21.6849	15.435	16.5216	48.95	52.3899	42.6863	68.2866	89.3853	75.8461	18.4375	25.2975	17.7087	10.2065	29.2983	21.1487	16.969
EmuJ_000129400.1	Eukaryotic translation initiation [Source:UniProtKB/TrEMBL;Acc:A0A087VYW1]	127.062	123.559	137.172	81.6526	64.4243	86.9665	53.936	88.1819	96.7625	105.868	108.116	148.536	129.217	85.6552	114.886	57.082	57.6663	55.4549	84.2143	102.494	87.8376	54.831	55.0478	68.7019	50.1324	54.4696	3.16825	7.71264
EmuJ_000129500.1	A kinase anchor protein 14 [Source:UniProtKB/TrEMBL;Acc:A0A087VZC7]	7.38168	5.54807	3.76474	12.9332	19.4879	27.6904	31.8106	45.7336	27.3346	2.16033	1.47288	1.44641	3.56295	2.03563	2.17516	0.964793	0.854387	0.540859	1.40336	1.76226	1.21728	2.3303	3.0197	2.43452	31.6477	23.3699	39.7974	30.4019
EmuJ_000129600.1	Coatomer subunit gamma [Source:UniProtKB/TrEMBL;Acc:A0A087VZ69]	206.648	187.291	189.138	255.905	348.566	195.775	207.309	281.665	214.218	282.18	218.247	242.916	190.837	173.77	188.598	189.12	167.958	179.719	178.583	183.578	177.983	253.315	211.88	197.734	100.51	118.125	45.4316	37.9831
EmuJ_000129700.1		1.44529	1.86982	1.03196	3.24443	1.94958	3.35805	0.792697	0.963536	1.79695	0.522504	0.757	1.3042	1.1269	0.36166	1.49059	0.595037	0.13011	0.0741279	0.384678	0.402546	0.695149	0.266151	0.182589	0.645804	0.707201	0.789467	0.678416	1.34079
EmuJ_000129800.1		1.04239	2.67147	1.8835	6.84876	4.82094	5.75555	1.63349	1.88103	1.75047	0.789585	0.915157	0.989012	0.670848	0.681382	0.982917	0.217987	0.321736	0.427709	0.475616	0.284405	0.458391	0.438759	0.401338	0.887192	3.20608	0.929618	0.223678	1.02016
EmuJ_000129900.1	Kinesin protein CG14535 [Source:UniProtKB/TrEMBL;Acc:A0A087VYW6]	5.13803	4.2946	3.44281	8.0141	8.27189	15.0114	11.4005	11.5147	21.4293	1.04705	0.65346	0.844364	0.955395	1.31408	1.73706	0.703212	0.722017	0.754156	1.48242	2.20725	1.99309	1.72311	3.4619	1.89143	61.1018	45.4788	2.25884	2.95709
EmuJ_000130000.1		0.811504	0.959883	0.946003	1.32025	1.00083	1.7786	1.52601	2.01759	7.33786	0.44705	0.194305	0.133904	0.241041	0.132614	0.229561	0.424257	0.333962	0.475674	0.0822818	0.811835	0.713717	0.227716	0.312443	0.207204	8.47106	7.09235	0.348268	0.661827
EmuJ_000130100.1	Kinesin protein [Source:UniProtKB/TrEMBL;Acc:A0A087VZ73]	1.17654	1.01475	0.600047	1.35277	0.634823	1.38851	1.03247	1.15591	5.40795	0.212672	0.123247	0.127402	0.050964	0.168234	0.14561	0.161463	0.370705	0.543094	0.208765	0.655384	0.565886	0.0722199	0.148636	0.306668	7.10026	6.97751	17.0097	5.62526
EmuJ_000130200.1	Six1:2 [Source:UniProtKB/TrEMBL;Acc:A0A087VZA3]	1.27458	1.6236	1.2801	1.03068	1.48125	1.50421	3.78573	2.14669	2.36413	0.189042	0.438212	0.226493	0.407712	0.729013	0.841301	0	0.211831	0.160917	0.904646	0.561758	0.452709	0.481466	0.594545	0.40889	19.1899	21.1774	8.09987	10.6348
EmuJ_000130300.1	Paxillin [Source:UniProtKB/TrEMBL;Acc:A0A087VYZ0]	12.1995	10.3654	19.0873	16.1632	20.9986	23.7973	21.9422	14.9431	20.4213	2.81876	4.56259	4.13414	3.28422	4.09432	2.7285	23.319	23.0176	25.8969	14.8128	16.1748	18.6989	17.6257	18.3416	12.2538	56.8325	46.5757	30.137	12.3175
EmuJ_000130400.1	GA repeat binding protein beta 2 [Source:UniProtKB/TrEMBL;Acc:A0A087VYX1]	61.2434	57.6239	71.1392	52.5398	62.6677	77.725	42.6119	52.5433	69.9289	36.8929	33.8223	30.2412	42.2995	32.8119	33.6327	27.7516	25.8346	25.9098	40.2167	39.976	41.7613	36.408	40.8847	40.0145	62.4405	67.4895	10.586	15.0475
EmuJ_000130500.1		13.1275	20.7326	19.0441	19.4225	17.6293	24.2718	21.5042	15.7225	27.4336	10.6871	9.77895	9.43473	11.5245	10.5118	11.5533	17.9357	14.9168	22.0245	27.9522	35.8435	27.6134	14.3256	13.3659	14.5994	35.4006	21.1252	10.0784	9.9925
EmuJ_000130600.1		4.98263	5.6832	3.65103	3.38506	4.33448	7.3804	6.06798	3.82488	19.0639	1.07835	1.07941	0.704717	3.52379	3.72229	4.69834	2.90265	2.70963	3.922	1.65998	2.5247	2.34762	3.49544	4.86451	5.69476	40.4688	22.2179	6.56784	16.2545
EmuJ_000130800.1	Bromodomain containing protein 7 [Source:UniProtKB/TrEMBL;Acc:A0A087VZA8]	128.308	104.597	112.912	108.759	124.284	115.604	109.678	119.837	116.797	106.14	75.2614	73.7167	111.23	74.8616	73.7135	58.0025	57.9107	58.6175	90.0053	89.2009	80.5028	101.678	113.513	68.8136	62.9321	61.3587	33.4744	18.6091
EmuJ_000130900.1	Zinc finger homeobox protein 1 [Source:UniProtKB/TrEMBL;Acc:A0A087VYZ5]	1.47757	3.41316	0.943612	2.5888	3.25834	7.31629	4.05906	2.7771	5.42171	0	0.0717829	0.074203	0.267147	0.146977	0.127211	0.0940412	0.0925329	0.263596	0.273579	0.368083	0.148315	0.0630946	0.389566	1.68406	3.60451	3.36877	2.7984	2.27387
EmuJ_000131100.1	ER lumen protein-retaining receptor [Source:UniProtKB/TrEMBL;Acc:A0A087VYX6]	272.691	314.284	295.74	361.257	428.425	430.376	302.352	354.493	264.605	150.292	165.139	163.276	192.469	180.053	181.978	151.771	174.848	155.082	235.053	241.787	220.397	204.803	206.701	224.582	205.163	226.142	206.307	168.65
EmuJ_000131200.1	Guanylate cyclase [Source:UniProtKB/TrEMBL;Acc:A0A087VZE5]	1.33966	2.06439	2.40501	3.95106	2.16851	3.50458	2.7823	3.15881	6.56825	0.861005	0.449071	0.386843	0.464239	0.536364	0.501078	0.555633	0.900483	0.549681	0.412028	0.341143	0.54984	0.745578	0.692019	0.851348	4.60317	5.35236	0.268302	0.356905
EmuJ_000131300.1	Expressed conserved protein [Source:UniProtKB/TrEMBL;Acc:A0A087VZ81]	0.558278	1.25193	0.455565	11.3709	3.84068	4.52966	24.1284	0.705201	0.925488	0.269106	0.0779759	0.16121	0.290195	0.638628	0.552746	1.43016	2.71394	2.06163	2.37746	1.3328	3.97407	2.46737	2.63309	0.99783	6.73829	7.8416	121.384	379.112
EmuJ_000131350.1	Hypothetical transcript [Source:UniProtKB/TrEMBL;Acc:A0A087VZB4]	8.75633	7.30864	10.718	33.9001	10.8972	5.83365	28.1338	4.36087	3.40548	2.17848	4.26083	5.38325	8.7116	14.2171	10.7204	8.26965	11.7987	13.2124	20.8499	16.4537	20.8677	2.08062	10.182	2.01942	39.8053	11.1089	157.832	318.801
EmuJ_000131400.1	Expressed conserved protein [Source:UniProtKB/TrEMBL;Acc:A0A087VZ01]	381.688	323.597	349.932	227.071	98.4808	11.9667	418.866	158.865	23.6404	363.568	294.806	326.619	383.495	483.865	368.598	422.492	441.154	436.553	539.431	494.106	445.87	189.413	517.696	78.8145	11.0403	5.86887	0.605198	0.460032
EmuJ_000131500.1	Dynein intermediate chain [Source:UniProtKB/TrEMBL;Acc:A0A087VYY4]	57.9673	73.7078	69.6058	45.227	46.2836	43.417	65.0828	81.2389	73.4206	193.077	140.646	148.803	117.24	92.2432	95.0219	118.353	107.898	114.115	96.8824	87.8489	89.6289	142.643	103.243	127.446	70.8412	78.0951	59.1412	35.2221
EmuJ_000131600.1	Ell associated factor 1 [Source:UniProtKB/TrEMBL;Acc:A0A087VZF1]	44.7927	43.2999	56.0037	63.619	78.369	79.752	58.1834	56.3941	58.9497	44.6792	40.8208	41.6848	40.573	32.0881	29.3463	43.9837	38.4075	42.8542	49.1832	50.8207	47.184	48.3482	52.6663	57.3364	32.4064	30.1775	25.9802	13.672
EmuJ_000131700.1	Chromosome transmission fidelity protein 8 [Source:UniProtKB/TrEMBL;Acc:A0A087VZ84]	30.6471	29.1046	25.0086	29.7347	20.2703	34.0296	17.9296	20.1657	40.9225	2.22387	1.47288	1.1419	18.9567	15.4557	17.1838	1.20599	1.42398	0.540859	17.3081	23.7065	21.8097	9.38591	13.7663	19.0442	3.86996	17.692	28.2146	27.4671
EmuJ_000131800.1	Fizzy protein [Source:UniProtKB/TrEMBL;Acc:A0A087VZC0]	70.1636	67.8734	89.3542	63.9035	58.2455	64.3614	48.8444	56.0661	62.8149	49.635	41.6216	43.303	49.3331	51.3958	68.7795	39.7204	38.8521	40.4497	38.4415	39.5911	40.7332	80.7369	51.7462	113.513	42.459	43.233	16.7211	17.2322
EmuJ_000132100.1	Tyrosine-protein kinase [Source:UniProtKB/TrEMBL;Acc:A0A087VZ06]	249.247	266.114	248.034	270.715	300.263	272.505	277.148	266.377	194.236	333.506	337.833	402.637	301.746	239.894	265.707	292.613	283.856	307.99	262.538	259.939	262.543	366.739	262.499	332.846	106.405	124.391	74.8255	82.6532
EmuJ_000132200.1		2.03373	5.26222	2.07445	8.01724	3.84068	3.30018	1.7847	3.7107	2.75844	1.47047	3.69272	1.17453	2.11428	5.81608	5.03394	2.23281	3.66166	2.08617	2.16519	4.53151	2.34762	0.998698	1.37028	3.93787	1.99027	0.634796	9.92813	6.9662
EmuJ_000132300.1	Ditrans,polycis-polyprenyl diphosphate synthase ((2E,6E)-farnesyl diphosphate specific) [Source:UniProtKB/TrEMBL;Acc:A0A087VZF7]	70.7894	66.295	66.1696	46.1391	40.6577	49.4642	54.113	51.3057	52.261	32.0488	30.7362	27.0292	40.7495	44.068	33.7317	27.8624	26.8522	27.0667	31.9226	34.1938	32.9068	49.8069	49.1897	42.0971	72.4661	59.8987	58.9421	32.5983
EmuJ_000132400.1	RNA recognition motif RNP 1 [Source:UniProtKB/TrEMBL;Acc:A0A087VZ88]	49.6942	49.543	50.8874	53.3705	62.3062	57.2258	42.109	46.0908	60.2881	21.5381	16.5192	19.7016	23.9395	14.6894	21.9017	16.7501	15.3902	15.4322	27.7976	29.9792	26.1331	42.3574	32.8808	42.2457	38.7334	41.234	1.92593	2.30686
EmuJ_000132500.1	Prefoldin subunit 6 [Source:UniProtKB/TrEMBL;Acc:A0A087VZC5]	507.867	445.924	492.105	441.196	477.646	671.703	425.106	377.413	450.374	176.729	191.264	171.122	348.464	332.647	338.206	255.119	288.254	257.526	517.439	509.436	481.044	283.242	291.756	291.469	401.002	332.21	274.084	458.931
EmuJ_000132600.1	Armadillo repeat containing protein 4 [Source:UniProtKB/TrEMBL;Acc:A0A087VZ13]	0	0.246391	0.194263	0.729923	0.449578	0.421428	0.383004	0.22275	0.239181	0.497262	0.0665012	0.252059	0.329987	0.18155	0.157135	0.174244	0.342898	0.0976802	0.0281611	0.101037	0.0916016	0.311745	0.106934	0.165471	0	0	0.238391	0.317116
EmuJ_000132700.1	G patch domain containing protein 4 [Source:UniProtKB/TrEMBL;Acc:A0A087VYZ4]	338.974	373.23	346.55	201.665	228.283	233.844	236.406	267.532	208.518	126.45	137.549	147.96	251.562	219.955	249.346	189.175	180.093	168.128	290.638	289.457	254.296	184.722	240.428	171.934	239.155	217.019	82.0908	96.4919
EmuJ_000133025.1	Heat shock cognate protein [Source:UniProtKB/TrEMBL;Acc:A0A0S4MLX8]	8.77224	11.2409	10.175	1.48206	0.912838	1.47895	1.37466	1.30156	8.30984	6.40312	6.37124	6.65842	6.99175	6.7018	7.56863	3.07273	2.48193	2.51956	3.29098	3.03165	3.32717	1.04617	1.22433	1.26925	4.16975	3.59867	0	0.357713
EmuJ_000133500.1		0	0	0	0.158265	0.0974792	0	0	0.101425	0	0	0	0.104336	0	0	0	0	0	0	0	0	0	0	0	0	0	0	0	0
EmuJ_000133700.1		1.20285	0.341748	0.750596	2.23144	2.29066	1.16905	1.17975	1.50948	2.09	0.204639	0.434836	0.408633	0.147117	0.364228	0.14011	0.0517881	0.20383	0.116129	0.301318	0.315314	0.598962	0.208476	0.143022	0.716633	0.0923252	0	0.743964	1.21181
EmuJ_000133800.1	Expressed protein [Source:UniProtKB/TrEMBL;Acc:A0A087VZ17]	11.8634	5.20906	20.9016	24.0922	22.9859	33.7291	33.8349	24.0677	56.3993	5.97844	10.0926	6.07284	4.11109	5.08907	4.98309	49.5333	45.2437	44.9159	21.4332	21.456	29.6713	33.8952	33.245	13.654	306.783	196.931	34.0195	36.3263
EmuJ_000133900.1	Dual specificity protein phosphatase 14 [Source:UniProtKB/TrEMBL;Acc:A0A087VYZ9]	1.77066	2.44348	2.45631	8.68645	8.59854	7.00038	5.43845	4.6721	7.57845	2.21912	3.56129	1.32938	0.859034	1.01275	0.584371	9.46073	13.8997	16.5648	3.64455	4.28352	5.178	14.4339	8.35123	5.90755	16.8661	17.9069	35.3735	45.2861
EmuJ_000134000.1		0	0.201839	1.03438	1.11046	0.420896	5.17837	11.5517	0.383191	0.822912	0.0940029	0.0544763	0.056313	0.0675796	0	0	0.0713682	0.0702236	0.0800175	0.346034	0.186227	0.225114	1.34072	0.394191	0.0580929	1.01785	0.365225	8.49488	3.00596
EmuJ_000134100.1	Transient receptor potential cation channel [Source:UniProtKB/TrEMBL;Acc:A0A087VZ95]	0.077878	0.161206	0.285974	0.272894	0.105051	1.74627	4.40805	0.109304	0.399044	0.0750789	0.0217548	0.0899529	0.0809624	0.0222716	0.0257021	0.0285004	0.16826	0.0319545	0.0552746	0.0495789	0.14983	0.34419	0.0787089	0.092796	0	0.0972335	5.38101	5.37963
EmuJ_000134200.1	Ankyrin domain repeat containing protein [Source:UniProtKB/TrEMBL;Acc:A0A077RD11]	0	0	0	0	0	0	0	0	0	0	0	0	0	0	0	0	0	0	0	0	0	0	0	0	0	0	0	0
EmuJ_000134300.1		0	0	0	0	0	0	0.195202	0.187319	0.134091	0	0	0	0	0	0	0	0	0	0	0	0	0	0	0	0	0.138862	0	0
EmuJ_000134400.1	Solute carrier family 35 member F3 [Source:UniProtKB/TrEMBL;Acc:A0A087VZD7]	0	0.0525846	0	0	0.164483	0.0899407	0.0668785	0.0427852	0.0459411	0	0	0	0.105638	0	0	0	0	0	0	0	0	0	0	0	0.894981	0.190303	0	0.0870154
EmuJ_000134600.1	Solute carrier family 35 member F3 [Source:UniProtKB/TrEMBL;Acc:A0A087VZ23]	0.0688399	0.237495	0.0561746	0.422141	0.18572	0.649939	0.241642	0.579711	0.248988	0	0	0.0397568	0	0.0393738	0.0454385	0	0	0	0.0488598	0.0438251	0.0529766	0.13522	0	0.164053	1.7965	1.97683	0.310208	0.2358
EmuJ_000134800.1		0	0	0	0.0974318	0	0	0.0976008	0.0624397	0.0670453	0	0	0	0	0	0	0	0	0	0	0	0	0	0	0	0.145124	0	0	0.126988
EmuJ_000134900.1	Ankyrin domain repeat containing protein [Source:UniProtKB/TrEMBL;Acc:A0A077RD11]	0	0	0	0	0	0	0	0	0	0	0	0	0	0	0	0	0	0	0	0	0	0	0	0	0	0	0	0
EmuJ_000135000.1	GPI inositol-deacylase [Source:UniProtKB/TrEMBL;Acc:A0A087VZ04]	56.5745	37.109	53.0337	29.492	25.9847	34.7866	36.399	39.0503	47.4138	6.33099	6.19921	4.62089	13.445	11.6784	14.5733	11.6021	9.18715	9.69417	18.8047	22.6095	19.8954	19.312	18.8432	14.9079	54.3683	28.5557	12.2452	10.0405
EmuJ_000135200.1		0	1.71899	0.290423	0.623563	18.6273	11.1306	2.18626	0.999035	1.50181	0	0.198839	0.205542	0	0	0.234917	0	0	0	0	0.226576	0.273889	0	0	0.212039	0.928791	0	0.534592	0.812724
EmuJ_000135300.1	Rabenosyn 5 [Source:UniProtKB/TrEMBL;Acc:A0A087VZA0]	105.318	87.002	103.96	99.6429	122.353	97.2053	86.4942	91.8704	96.195	79.7557	89.6397	94.2139	67.5562	73.3242	81.6936	72.513	68.6823	74.5061	77.3281	81.6597	74.1177	67.4121	68.8078	62.7462	52.3156	58.2199	26.5114	28.3624
EmuJ_000135400.1		4.60371	4.2761	3.17876	4.80857	5.92344	1.98518	2.48615	3.18101	1.81456	1.36561	1.78064	1.32938	2.33166	1.01275	4.0906	1.68479	2.29537	1.30775	0.628371	0.676345	0.817579	6.6083	2.74398	4.0087	8.54857	19.8966	1.5958	1.21302
EmuJ_000135500.1	Expressed protein [Source:UniProtKB/TrEMBL;Acc:A0A077RCV3]	1.1239	0.775485	1.83425	1.31276	1.01071	0.884259	0.986281	0.630969	1.12918	0.361169	0.209304	0	0.259648	0.428553	0.494562	0	0.269806	0	0	0.477001	0.288304	0.735883	0.757262	0.669597	3.9107	2.33872	0.562728	0.855499
EmuJ_000135600.1	Expressed protein [Source:UniProtKB/TrEMBL;Acc:A0A077RCV3]	1.49854	2.06796	1.83425	1.96915	1.21285	0.663194	2.30132	1.89291	0.451674	1.08351	0.209304	0.432721	0.519296	0.428553	0.494562	0	0.269806	1.22974	1.0636	0.477001	0.288304	1.10382	1.00968	0.669597	8.31024	4.67745	0	0
EmuJ_000135700.1	Non-specific serine/threonine protein kinase [Source:UniProtKB/TrEMBL;Acc:A0A087VZ28]	56.0265	52.3405	49.492	26.6569	21.1284	20.1938	26.4296	44.6965	44.2349	33.0588	19.7484	24.205	30.4041	24.7346	39.9988	34.0734	34.2753	31.1393	28.2598	27.3875	30.7608	61.4041	43.0939	44.9873	24.587	47.7657	2.67946	6.3871
EmuJ_000135800.1		9.03036	11.7287	10.4032	8.37622	6.30559	12.8514	13.5184	9.54302	19.5332	4.09684	5.63871	3.68136	5.52236	7.59563	4.20747	1.55519	1.91281	3.48733	4.14725	4.39624	2.86153	7.30391	8.58984	5.06362	21.487	9.9483	6.38318	6.0651
EmuJ_000135900.1	Protein DJ 1 [Source:UniProtKB/TrEMBL;Acc:A0A087VZH9]	535.585	447.601	483.044	473.065	434.412	457.03	446.705	373.801	476.522	505.393	565.777	482.636	564.664	526.182	434.152	599.418	597.701	628.963	479.54	461.602	528.679	496.542	663.921	387.401	714.416	511.611	1083.92	976.367
EmuJ_000136000.1	G1 to s phase transition protein [Source:UniProtKB/TrEMBL;Acc:A0A087VZA5]	160.984	137.348	142.285	107.613	84.0335	101.668	125.292	140.523	128.394	84.5143	91.4427	99.3455	124.767	120.639	118.46	91.4253	83.7995	82.4118	133.695	118.074	119.375	112.383	120.69	84.7334	89.6391	86.288	49.1078	41.1875
EmuJ_000136100.1	Zinc finger FLYWCH type [Source:UniProtKB/TrEMBL;Acc:A0A087VZF2]	52.3319	51.668	41.4956	29.1329	25.5021	25.6718	22.0375	25.5114	45.5865	2.90958	1.43164	0.953717	17.9573	9.64073	16.5758	0.625186	0.943243	0.467302	11.64	11.1294	13.2781	6.31976	12.6998	22.6288	20.0619	15.4281	2.05283	2.01555
EmuJ_000136200.1		10.2691	10.4828	10.3312	23.5377	36.9646	38.765	31.2322	45.8055	32.3089	7.18769	6.68035	6.01191	5.06981	6.43677	5.4783	3.19182	3.54587	3.34777	7.48829	4.836	5.52108	7.46063	10.4261	6.95622	34.8756	20.0224	15.0024	12.8494
EmuJ_000136400.1	Semaphorin 5B [Source:UniProtKB/TrEMBL;Acc:A0A087VZ15]	22.5356	17.9134	52.6135	25.4083	7.74511	22.7788	27.8628	7.67723	18.6592	51.3385	47.6553	36.4859	34.4718	32.9079	26.299	72.5492	66.4933	69.5136	78.8002	81.6236	74.6205	48.9942	46.1291	38.5893	45.7073	51.6635	4.747	11.803
EmuJ_000136500.1	Adenylyl cyclase associated protein [Source:UniProtKB/TrEMBL;Acc:A0A087VZI4]	40.5763	45.4957	60.6801	57.9884	54.9662	82.077	44.5852	48.5039	63.1716	45.4166	36.5498	33.7606	38.9064	28.2234	20.8815	43.3528	39.0046	43.9507	47.5312	44.5489	45.9789	47.4502	46.8594	37.1836	59.3394	65.3656	15.3663	28.5631
EmuJ_000136800.1	Pyruvate dehydrogenase lipoamide kinase [Source:UniProtKB/TrEMBL;Acc:A0A087VZB0]	71.8416	81.654	90.8133	89.7699	120.631	131.338	94.8571	97.9858	88.1428	52.3695	45.5544	41.4903	56.588	39.263	41.3832	47.5019	38.6458	45.2111	48.0184	52.3299	45.8743	85.1676	71.8657	91.8398	169.512	278.583	117.676	41.391
EmuJ_000136850.1		114.846	90.0689	72.5822	65.8936	62.2165	52.656	69.6018	55.0198	47.4642	62.5607	57.5569	68.8917	40.5779	53.8105	63.3934	18.5343	18.4448	18.6031	32.2614	29.1207	30.585	28.3261	27.4779	32.1667	71.8797	99.5303	37.4301	40.6362
EmuJ_000136900.1	U3 small nucleolar RNA associated protein 15 [Source:UniProtKB/TrEMBL;Acc:A0A077RD01]	108.644	106.066	123.565	100.945	93.5065	105.861	96.1889	112.896	118.127	63.9619	64.2428	79.3205	74.5022	51.219	65.5295	43.2093	43.1255	41.603	70.3777	80.3978	72.1225	70.8584	76.0112	67.8597	52.4318	62.0139	12.1622	9.86583
EmuJ_000137000.1	Mitochondrial GTPase 1 [Source:UniProtKB/TrEMBL;Acc:A0A087VZ20]	80.4406	93.4552	113.893	106.924	81.0275	90.1272	70.1012	70.4022	91.2657	81.5291	85.7063	90.851	76.0101	62.2813	75.7773	61.7346	62.5122	62.899	52.5799	51.7075	55.5505	89.4132	78.6302	93.3902	94.6261	77.4491	52.1185	29.9357
EmuJ_000137050.1	Expressed protein [Source:UniProtKB/TrEMBL;Acc:A0A077RDA9]	201.57	213.423	189.039	178.282	176.148	130.589	217.774	213.43	158.373	383.972	405.089	363.249	313.938	263.151	297.277	482.151	498.884	532.353	424.376	405.364	431.001	305.057	301.93	209.919	227.554	208.04	296.455	198.378
EmuJ_000137100.1	28S ribosomal protein S14 mitochondrial [Source:UniProtKB/TrEMBL;Acc:A0A077R4J0]	49.4038	54.2721	53.4431	63.4952	44.3695	51.5919	61.3236	50.9097	52.1178	39.7946	38.4058	41.6716	47.1931	38.017	37.9729	28.5473	29.6109	30.2733	43.9464	45.6255	34.6426	38.7851	38.1051	42.2141	37.5333	38.3486	51.5063	43.4195
EmuJ_000137200.1		1.07038	1.75407	2.9479	6.21219	4.98133	10.7374	12.5633	11.1922	21.2932	10.0611	7.69939	11.3589	3.2456	2.83151	3.44427	10.5765	12.4304	13.7248	1.3295	0.936967	1.23559	9.98698	2.16361	3.98569	68.0881	67.99	9.84774	14.6657
EmuJ_000137300.1	Protein yippee-like [Source:UniProtKB/TrEMBL;Acc:A0A087VZB6]	11.8634	14.1389	7.92062	11.1013	13.9661	10.1824	8.75449	13.1691	12.8402	1.55959	4.36842	2.33571	6.91411	7.5565	6.40683	1.7761	1.55343	3.76143	11.0993	11.1571	8.29966	5.03132	5.08666	6.26479	11.9617	18.1783	7.28988	12.0061
EmuJ_000137400.1	Protein yippee 1 [Source:UniProtKB/TrEMBL;Acc:A0A087VZG5]	15.5303	18.3061	10.0328	12.0933	16.5266	11.2006	8.13931	16.8322	13.3928	2.91124	3.85626	3.73713	7.47471	9.74634	11.1052	1.42088	2.01946	1.41607	11.482	11.8094	12.2835	5.50797	7.26666	9.63813	7.5992	21.006	19.7637	27.5834
EmuJ_000137500.1	Four and a half lim domains protein [Source:UniProtKB/TrEMBL;Acc:A0A087VZ44]	0.647095	1.11623	0.924073	0.850313	0.349153	0.572759	0.851788	0.726571	1.26777	0.779797	1.35572	1.308	0.896966	0.832757	0.854244	0.355219	1.28158	0.929294	0.344461	0.720923	0.49798	1.11219	0.980999	0.578288	1.05544	0.403961	220.398	69.2662
EmuJ_000137600.1	Four and a half LIM domains protein 3 [Source:UniProtKB/TrEMBL;Acc:A0A077RDA6]	28.0499	22.0597	20.6742	108.595	102.689	138.109	127.046	89.9131	126.363	21.2263	17.1877	17.0705	5.64404	4.8303	5.37522	5.51894	8.47146	7.42535	13.0584	16.8972	16.0155	30.8073	17.2737	16.8912	15.3487	16.9458	28.0887	44.0799
EmuJ_000137700.1	Transforming growth factor beta 1 induced [Source:UniProtKB/TrEMBL;Acc:A0A087VZ27]	61.1614	56.4399	77.3647	184.318	100.132	206.658	98.6834	92.3478	115.746	12.8306	25.9827	11.8316	8.91313	17.7904	15.5953	44.5467	51.2632	60.1308	35.2373	31.892	44.996	226.616	79.3958	102.545	968.206	923.442	697.215	541.759
EmuJ_000137900.1	Voltage dependent calcium channel [Source:UniProtKB/TrEMBL;Acc:A0A077RF79]	264.111	308.051	292.353	210.946	204.431	257.53	349.485	266.831	368.732	428.78	497.474	494.473	516.046	469.612	503.882	378.129	373.037	385.136	312.239	305.877	322.426	374.322	395.214	397.439	343.741	304.582	354.251	354.409
EmuJ_000138000.1	Voltage dependent calcium channel [Source:UniProtKB/TrEMBL;Acc:A0A087VZJ4]	1.35819	0.70764	2.78209	9.83423	18.6201	36.0323	34.4187	17.9422	132.152	0.480996	0.52652	0.288144	0.288161	0.33293	0.347619	0.547768	0.538982	1.00084	0.137713	0.335275	0.533273	0.653354	0.28014	0.115598	11.7184	8.5826	0.582888	1.99383
EmuJ_000138100.1		0.757239	0.348327	1.02987	2.87458	6.80972	10.724	9.96774	5.9517	41.3874	0.486682	0.423061	0.29155	0.52482	0.144371	0.333216	0.369495	0.181784	0.207137	0	0	0.388495	0.495808	0	0.150382	1.64679	2.52118	2.27486	2.5938
EmuJ_000138200.1	Serine palmitoyltransferase subunit [Source:UniProtKB/TrEMBL;Acc:A0A087VZH1]	71.0819	77.6165	64.7619	61.7518	95.2191	47.6453	69.0397	116.231	43.0279	86.8707	66.0409	81.4768	75.6396	58.6441	64.2931	42.4295	38.6249	42.7983	60.8771	57.805	55.7641	64.5834	58.8539	51.7469	36.9201	64.0071	21.4725	22.0629
EmuJ_000138500.1		0	0.194897	0	0.123723	0.152408	0.166676	0	0	0.0851369	0	0	0	0	0	0	0	0.305138	0	0	0.089911	0.108686	0	0	0.0841424	0	0	4.87921	5.48266
EmuJ_000138700.1		50.9851	68.1886	58.0846	68.0119	78.4213	52.161	56.3633	59.0128	45.8029	54.8977	65.1081	56.8827	67.116	61.7316	60.0951	67.1227	63.6618	68.0577	57.453	60.5958	61.5294	52.3504	49.9676	60.3571	49.8955	61.1766	110.151	109.056
EmuJ_000138900.1		30.0654	27.128	27.889	27.5764	18.9261	39.5762	50.8511	22.4332	53.9073	8.67067	8.90108	6.82668	13.7135	10.1414	10.601	31.88	31.2761	29.7336	34.6534	34.7634	29.2675	32.9354	30.7324	18.0654	108.638	104.753	15.0535	11.296
EmuJ_000139000.1	Zinc finger C2H2 type [Source:UniProtKB/TrEMBL;Acc:A0A087VZ55]	125.554	133.845	141.812	128.424	117.43	150.883	99.2119	108.784	128.174	81.3526	79.7722	79.7292	82.124	69.5102	70.7082	59.0246	55.3317	57.7753	84.1516	92.7881	87.4923	74.9024	85.3573	78	163.276	135.335	24.0778	40.7168
EmuJ_000139050.1	Double strand break repair protein MRE11A [Source:UniProtKB/TrEMBL;Acc:A0A087VZ35]	73.274	65.384	70.3129	45.7054	43.6981	52.6004	52.3599	57.7461	66.3562	32.8239	27.4557	27.6496	63.3465	49.4727	49.3108	20.646	21.7035	23.4194	37.4215	38.8616	36.1228	42.4215	52.7114	45.3947	44.1391	30.8849	31.1983	27.0489
EmuJ_000139100.1	Zinc finger FYVE domain containing protein 1 [Source:UniProtKB/TrEMBL;Acc:A0A087VZK2]	49.8067	52.801	57.8045	73.3503	89.7217	61.0075	59.9263	57.8229	61.0242	56.9961	42.6435	42.6939	49.0953	36.731	45.8509	35.199	30.4684	34.7178	35.6291	39.5727	36.5185	60.1351	48.4554	50.8777	36.077	35.7444	15.3161	6.66075
EmuJ_000139200.1	Mitogen-activated protein kinase [Source:UniProtKB/TrEMBL;Acc:A0A087VZD2]	132.795	146.703	135.978	123.721	106.285	156.962	73.5673	68.7197	159.173	12.0981	7.52828	6.7128	72.7164	52.9499	66.6051	3.61379	4.66703	3.46087	53.8793	65.0259	58.0233	32.4288	47.1283	89.6569	51.003	31.593	12.6695	14.2109
EmuJ_000139300.1	Coatomer protein complex subunit zeta 1 [Source:UniProtKB/TrEMBL;Acc:A0A087VZI2]	208.08	271.686	305.482	305.348	246.088	346.686	335.623	223.805	316.596	196.971	190.001	165.956	275.77	265.709	244.364	255.394	261.198	276.147	374.363	368.995	335.912	247.27	215.693	217.424	246.94	212.304	151.043	193.506
EmuJ_000139600.1	Echinoderm microtubule associated protein [Source:UniProtKB/TrEMBL;Acc:A0A087VZK8]	42.7383	41.3882	42.5845	41.206	34.0105	34.5398	32.5921	34.7978	48.6342	26.0224	20.1631	21.9977	25.0476	21.7572	22.6999	26.708	22.9317	24.2019	24.5864	25.7125	28.5044	42.613	34.0502	22.2164	54.3317	45.3719	31.61	10.5586
EmuJ_000139800.1	Protein GPR107 [Source:UniProtKB/TrEMBL;Acc:A0A087VZD9]	196.936	199.237	196.125	124.5	122.792	125.749	116.961	177.618	187.032	241.675	187.174	221.694	285.028	246.469	279.946	149.686	142.11	148.263	196.811	186.021	196.393	156.699	166.224	158.205	163.457	145.492	31.2878	36.7555
EmuJ_000139900.1	Abnormal EMBroylocus tagsis family member emb 9 [Source:UniProtKB/TrEMBL;Acc:A0A087VZI9]	121.963	128.521	106.192	178.886	116.625	225.381	115.899	93.9002	717.072	38.9403	33.3089	28.1048	38.1744	31.4345	35.97	156.016	149.605	159.791	84.0155	88.0228	145.205	180.598	122.7	90.4291	91.1152	91.0882	8.031	15.826
EmuJ_000140000.1	Collagen alphaiv chain [Source:UniProtKB/TrEMBL;Acc:A0A087VZ66]	29.7604	40.4924	27.8114	89.4631	77.9244	148.524	107.363	58.3629	383.195	4.04816	5.04499	2.90773	4.46428	6.36571	7.00984	101.721	95.3185	101.152	36.4006	42.4732	72.5037	138.637	83.2157	50.763	89.4214	93.6561	58.2356	31.6292
EmuJ_000140100.1	Collagen alpha 1V chain [Source:UniProtKB/TrEMBL;Acc:A0A077R4G9]	120.601	117.726	90.4835	181.324	145.586	269.708	163.137	114.351	754.453	15.4793	18.8514	10.3402	18.1935	20.6745	15.3463	171.117	167.3	184.843	78.6447	84.9374	142.603	218.294	135.94	92.511	110.563	110.903	20.4166	44.1076
EmuJ_000140200.1	RNA binding protein 26 [Source:UniProtKB/TrEMBL;Acc:A0A087VZ46]	95.2429	96.7906	114.186	111.329	120.148	116.848	92.0818	108.637	120.92	58.6133	47.0229	50.9344	60.8121	47.7231	64.1037	39.341	35.8092	37.0707	57.7665	63.3749	60.2288	67.8287	70.5362	121.514	57.132	75.9959	6.57156	6.54143
EmuJ_000140300.1	Expressed conserved protein [Source:UniProtKB/TrEMBL;Acc:A0A087VZL3]	120.791	123.901	114.409	129.2	131.369	112.165	137.942	118.522	86.4681	117.229	121.713	111.18	111.56	102.552	95.3906	122.945	124.274	133.42	109.462	104.534	117.025	105.923	112.27	107.947	197.016	188.515	360.849	183.786
EmuJ_000140400.1	Protein translation factor sui1 [Source:UniProtKB/TrEMBL;Acc:A0A077RD35]	615.579	721.021	413.046	399.254	453.947	341.658	553.794	682.119	347.444	742.453	790.936	657.355	786.818	845.351	765.003	933.678	1006.28	1003.02	753.605	723.574	826.231	685.172	814.653	843.64	1237.53	1229.39	987.509	618.573
EmuJ_000140500.1	Rhodopsin GPCR transmembrane domain [Source:UniProtKB/TrEMBL;Acc:A0A087VZE6]	57.2888	52.0054	50.0277	56.8247	77.1233	32.4502	41.3575	65.7107	26.0568	130.659	85.661	108.838	68.3502	54.5351	71.7634	51.0904	52.2554	54.8326	49.1358	51.747	49.0791	74.5882	78.399	88.6117	48.9113	50.8144	26.126	3.93253
EmuJ_000140600.1	Hypothetical transcript [Source:UniProtKB/TrEMBL;Acc:A0A077R4H2]	7.31896	17.0645	8.70488	11.6918	10.7632	16.9082	14.0209	17.5905	39.8811	1.70633	0.614689	0.939307	6.53133	5.30795	4.10473	0.700253	0.792375	0.785118	6.24722	8.25296	6.29503	2.72494	3.12642	5.84247	43.5059	44.5552	4.67049	6.71808
EmuJ_000140800.1	Voltage-dependent L-type calcium channel subunit alpha [Source:UniProtKB/TrEMBL;Acc:A0A087VZJ5]	46.8155	55.2833	54.0016	40.1733	38.0312	39.9997	33.8667	32.6824	72.7827	23.8667	18.2917	19.8758	29.6873	20.6922	31.576	19.6326	20.1794	20.0481	22.7592	25.5105	28.4603	28.7156	24.0533	26.9844	77.4087	66.3548	11.4695	14.63
EmuJ_000140900.1	T complex protein 1 subunit zeta [Source:UniProtKB/TrEMBL;Acc:A0A077RCZ4]	661.602	599.586	659.599	530.939	528.199	572.971	521.772	608.791	690.302	427.198	379.172	381.041	599.289	516.002	479.865	320.341	308.936	313.489	445.101	450.009	433.974	456.959	497.847	337.444	337.958	277.804	294.903	314.115
EmuJ_000141000.1	Lysosomal alpha glucosidase [Source:UniProtKB/TrEMBL;Acc:A0A077RD32]	101.692	87.6066	155.171	180.171	77.8545	93.1345	75.3512	49.3992	48.6998	185.485	194.901	187.739	177.032	139.544	155.763	201.508	174.63	194.429	127.951	137.7	130.43	148.788	127.274	157.763	74.4882	56.4294	36.9601	74.5746
EmuJ_000141100.1	Leucine rich repeat and death domain containing protein [Source:UniProtKB/TrEMBL;Acc:A0A077RDA2]	1.11875	1.78509	3.08111	6.18663	4.67823	8.29318	9.26536	11.7372	10.4111	6.20161	2.73452	3.79587	1.3569	0.759861	1.10766	1.33062	1.66177	1.83616	0.942926	1.46896	1.12999	2.40355	1.64892	4.58237	2.09845	2.0952	4.93631	5.74814
EmuJ_000141200.1	Transcriptional co activator crsp77 [Source:UniProtKB/TrEMBL;Acc:A0A077R4H6]	83.7976	87.5877	97.4965	80.7384	84.2558	87.9273	72.9811	78.7549	86.9902	62.9981	56.3166	57.6668	58.203	44.1268	53.1623	51.3375	52.566	48.6526	70.7743	68.1454	69.3945	62.2251	69.807	59.0853	78.9531	78.0307	18.3405	14.7158
EmuJ_000141300.1		68.5333	71.5401	57.1245	86.3197	72.0524	63.6109	68.014	58.1257	74.4702	27.0802	25.8819	29.3875	33.2285	28.9362	26.0156	18.6221	19.9122	17.379	35.9075	35.3907	35.4245	41.5987	38.5463	32.2439	40.6826	24.4213	17.0097	17.2956
EmuJ_000141400.1	Nicastrin [Source:UniProtKB/TrEMBL;Acc:A0A077RD29]	95.1979	92.9776	99.6752	127.699	146.87	116.793	107.47	99.859	99.3405	69.8448	47.119	51.3627	58.6174	37.1309	47.0881	42.294	38.6472	43.7771	60.4789	63.2292	57.3398	80.9635	75.9989	61.0143	71.5728	58.9837	18.931	6.96879
EmuJ_000141500.1	Ubiquitin carboxyl-terminal hydrolase [Source:UniProtKB/TrEMBL;Acc:A0A077RCZ1]	125.996	110.704	130.177	115.49	76.8753	109.125	125.532	115.387	115.689	92.5626	69.2419	64.8351	105.249	89.2142	85.5823	134.351	117.774	130.537	127.521	126.693	132.453	123.633	116.43	99.1333	123.64	90.4431	79.4152	95.5146
EmuJ_000141600.1		130.329	154.77	136.323	117.612	118.501	117.935	115.259	132.968	115.747	98.2933	81.0214	83.4605	92.9604	65.9949	63.2019	63.6866	66.2226	63.2978	80.2763	87.7275	78.2679	85.5824	110.683	86.0984	100.812	80.3322	41.2834	30.2241
EmuJ_000141700.1		61.111	78.1033	61.6263	68.592	48.9921	46.4074	77.8521	73.9773	53.7932	82.5139	53.5409	43.4146	101.795	58.2885	52.0255	72.303	67.5174	69.6679	73.81	72.5042	68.2718	80.3099	85.626	55.337	41.2293	26.0112	11.2134	10.5059
EmuJ_000141800.1	Activating signal cointegrator 1 [Source:UniProtKB/TrEMBL;Acc:A0A087VZL7]	7.37076	7.02321	7.56131	5.78057	5.11333	6.17194	7.45385	5.59617	12.3564	2.16559	3.37281	3.97301	7.73567	5.86197	9.68396	3.13415	3.23555	4.03244	4.53394	5.45212	5.72628	4.96394	6.19601	4.05676	4.57984	5.78453	1.89796	1.04195
EmuJ_000141900.1	Vacuolar protein sorting associated protein 25 [Source:UniProtKB/TrEMBL;Acc:A0A087VZF3]	8.37417	4.95268	4.88106	6.28803	4.67982	5.47089	11.5481	9.40268	9.19478	8.64985	18.5471	5.35447	9.94954	9.57943	8.4886	1.53232	1.72313	1.96345	0.424546	1.1424	0.460317	7.04963	21.5618	9.9783	53.8543	42.9421	6.28931	3.07332
EmuJ_000142000.1	Major vault protein [Source:UniProtKB/TrEMBL;Acc:A0A087VZK1]	12.4521	14.1843	7.316	12.6934	19.3011	6.22553	16.6492	23.5904	5.1862	38.2398	35.4924	49.6597	8.9126	18.4398	19.0384	3.57931	4.14149	4.53331	29.9848	4.20866	4.11182	11.9628	9.91538	13.4615	10.3987	20.2957	6.46135	3.3605
EmuJ_000142100.1		0.104677	0.0722265	0.170837	0	0	0.30884	0	0	0.189304	0	0	0.0604536	0	0.119743	0	0	0	0	0	0.19992	0	0	0	0	0.136587	0	0.157233	0
EmuJ_000142200.1		0	0	0	0.294134	0	0	0	0	0	0	0	0	0	0	0	0	0	0	0	0	0	0	0	0	0	0	0	0
EmuJ_000142300.1		0	0	0	0	0	0	0	0	0	0	0	0	0	0	0	0	0	0	0	0	0	0	0	0	0	0	0	0
EmuJ_000142400.1		0.130846	0	0	0	0	0	0	0	0	0	0	0	0	0	0	0	0	0	0	0	0	0	0	0	0	0	0	0.149398
EmuJ_000142500.1	Major vault protein; Putative major vault protein [Source:UniProtKB/TrEMBL;Acc:M5A7J4]	483.414	413.969	270.394	467.601	546.105	258.073	463.709	697.671	216.345	1255.86	1008.77	1302.48	311.904	574.679	565.205	139.289	155.97	171.21	127.638	116.804	132.222	456.055	349.225	531.974	174.922	316.413	236.941	131.484
EmuJ_000142600.1	Vacuolar protein sorting associated protein 25 [Source:UniProtKB/TrEMBL;Acc:A0A087VZM0]	1.17979	1.76376	1.28364	1.37804	2.22802	1.74043	2.07065	2.20781	0.474133	3.60171	2.74639	3.17966	1.77163	1.91192	1.55746	2.73447	1.84094	1.77497	1.81429	2.00288	2.42112	1.15871	1.98729	1.52293	2.82229	4.41902	1.18142	0.898037
EmuJ_000142800.1	Activating signal cointegrator 1 [Source:UniProtKB/TrEMBL;Acc:A0A087VZF9]	6.65106	5.27268	4.56131	4.52486	3.28328	2.12934	5.15363	1.31086	7.03776	3.27422	2.3323	2.32921	1.96156	5.01825	1.4478	2.90013	2.19117	1.16129	3.26428	2.6126	2.99481	3.4051	1.43022	5.31151	5.17021	10.601	0.637684	0.969452
EmuJ_000144800.1	N-acyl-phosphatidylethanolamine-hydrolyzing phospholipase d [Source:UniProtKB/TrEMBL;Acc:A0A087VZG9]	98.1136	96.9007	120.8	125.555	61.6066	91.3266	89.9826	52.5438	142.701	23.4613	17.0894	17.1656	55.3331	51.0007	52.1262	57.8015	53.0644	44.3621	52.2961	51.0101	59.0712	85.8745	75.7637	41.5482	101.665	51.8817	44.3567	57.4398
EmuJ_000144900.1	Mitogen-activated protein kinase [Source:UniProtKB/TrEMBL;Acc:A0A087VZP8]	397.955	461.459	539.84	404.556	344.881	419.682	472.377	318.825	588.865	232.367	213.226	194.736	322.403	300.269	337.351	232.327	236.867	249.244	241.173	233.391	271.514	373.226	317.393	381.555	632.031	474.583	213.547	329.715
EmuJ_000145800.1	NADH dehydrogenase (Ubiquinone) 1 beta subcomplex 7 [Source:UniProtKB/TrEMBL;Acc:A0A087VZU4]	89.859	79.4184	82.8014	90.6599	71.9106	78.7915	85.2795	77.6555	68.3196	130.674	138.764	145.775	128.231	112.32	92.4674	111.033	135.248	125.111	119.674	101.075	109.556	98.1699	120.58	65.1155	140.636	119.441	171.373	150.729
EmuJ_000145900.1	Glutamate receptor interacting protein 1 [Source:UniProtKB/TrEMBL;Acc:A0A087VZM3]	4.11678	2.65729	2.46534	5.14789	6.95048	6.15146	6.20566	4.88334	14.3897	0.640132	1.07581	1.1696	0.966414	0.854508	1.29292	2.62438	2.46274	1.90713	2.19144	2.32494	2.83598	6.7496	9.50698	3.24388	24.866	30.4252	1.29658	2.00907
EmuJ_000148900.1	Xin actin binding repeat containing protein 1 [Source:UniProtKB/TrEMBL;Acc:A0A087VZW4]	1.49069	0.385712	0.608215	0.816182	3.61949	0.989583	0.490559	1.883	0.224654	0	0	0.107614	0	0	0	0	0	0	0	0.118626	0.143397	0.183008	0.878847	0.111015	0.729417	0.232648	9.2364	0.212755
EmuJ_000149000.1	Sec13 protein [Source:UniProtKB/TrEMBL;Acc:A0A087VZN6]	118.263	107.373	93.1773	119.597	121.922	98.2788	129.321	144.184	93.0254	78.0934	66.7974	67.2295	88.8382	65.3627	62.6446	78.6909	73.5574	74.2329	88.4775	85.1429	84.4491	93.758	109.596	69.0783	57.4448	62.4877	143.393	44.5517
EmuJ_000149100.1	NECAP protein CG9132 [Source:UniProtKB/TrEMBL;Acc:A0A087VZS0]	116.736	101.711	119.76	174.031	182.188	110.886	183.646	150.473	113.124	151.717	138.247	140.068	122.884	101.559	106.097	112.628	108.119	117.463	88.1821	88.8177	86.5489	178.204	154.257	151.589	76.8364	75.9447	73.0932	30.4402
EmuJ_000149200.1	Microfibrillar associated protein 1 [Source:UniProtKB/TrEMBL;Acc:A0A087VZE9]	53.4225	50.5495	57.9027	70.5577	82.0655	66.9494	68.9848	61.4021	53.5691	40.328	33.1674	32.226	45.059	37.0578	45.2669	28.7142	29.8054	29.9381	41.9251	45.1259	40.4829	48.2357	51.9149	61.177	38.9743	41.1889	40.4013	12.386
EmuJ_000149300.1	DNA polymerase [Source:UniProtKB/TrEMBL;Acc:A0A087VZB1]	33.2872	32.6054	37.5688	26.6761	29.3861	24.1721	19.9669	19.8131	26.4935	28.9866	22.0998	29.0887	20.7057	14.4409	24.8007	16.8252	15.7107	15.7494	20.72	24.1509	22.9745	15.4981	15.9914	17.8626	17.2792	17.7849	3.52337	2.50781
EmuJ_000149350.1	Zinc phosphodiesterase elac protein 1 [Source:UniProtKB/TrEMBL;Acc:A0A087VZW8]	239.202	186.552	211.238	136.254	83.7629	131.75	170.483	174.638	192.616	85.0194	70.3625	71.7695	165.92	152.11	141.664	42.6721	41.9877	45.7459	104.043	107.655	98.8118	126.589	147.854	98.6977	50.4164	38.4209	65.5687	24.9205
EmuJ_000149400.1	Ribosomal protein S23 mitochondrial [Source:UniProtKB/TrEMBL;Acc:A0A087VZN8]	75.8121	82.922	94.089	105.707	78.7865	90.3337	80.4337	77.0488	82.879	35.0161	45.8963	51.104	45.4473	35.2749	35.5594	23.0163	24.5783	23.6052	48.4448	56.1783	46.8988	37.3486	38.9264	32.9677	63.9339	62.0883	44.6713	30.8946
EmuJ_000149500.1	Expressed conserved protein [Source:UniProtKB/TrEMBL;Acc:A0A087VZS1]	51.4274	47.7031	74.807	42.9176	26.481	33.2219	52.9574	45.6039	29.3491	233.802	218.261	249.842	123.544	126.244	126.074	109.675	119.071	109.113	113.549	97.7765	101.051	89.6509	109.17	146.976	72.3276	85.8837	36.598	36.0659
EmuJ_000149600.1	Hypothetical transcript [Source:UniProtKB/TrEMBL;Acc:A0A087VZF4]	0.219693	0.151587	0.179273	0	0.829776	0.518547	0.192792	0.246675	0.26487	0	0	0	0	0	0	0	0.31644	0	0.155929	0.139862	0.169067	0.431536	0	0.130888	0.286664	1.37147	31.6795	22.074
EmuJ_000149700.1	Cyclin protein FAM58A [Source:UniProtKB/TrEMBL;Acc:A0A087VZB5]	145.741	131.702	141.155	140.737	149.658	148.24	181.287	148.962	174.632	55.6836	52.5423	61.3182	88.1244	70.5646	80.4493	52.8264	52.9099	59.7997	64.2097	71.7068	67.7837	104.473	96.2548	97.2536	79.6477	70.3773	49.5766	13.167
EmuJ_000149750.1	Receptor type tyrosine protein phosphatase zeta [Source:UniProtKB/TrEMBL;Acc:A0A087VZX3]	48.6719	51.8619	45.6408	43.5434	37.4548	45.1257	47.2686	40.5982	70.3501	35.1859	27.4318	36.9452	31.7765	17.2423	28.1834	24.389	23.9253	26.0624	27.1032	29.9908	27.4471	30.5728	26.4085	25.2585	37.8884	36.9144	3.59676	2.35989
EmuJ_000149800.1	Guanine nucleotide binding protein Gs subunit [Source:UniProtKB/TrEMBL;Acc:A0A087VZP1]	1.91187	2.6891	2.40019	1.61044	1.07126	1.47529	2.90382	3.01362	2.83696	3.7572	1.97195	1.9535	3.77133	2.69174	1.69878	2.69105	3.23043	2.59478	4.64501	5.3367	2.9992	4.62207	2.97272	1.92763	1.15139	1.0099	1.8777	1.93106
EmuJ_000149900.1	Trafficking protein particle complex subunit 6b [Source:UniProtKB/TrEMBL;Acc:A0A087VZS6]	178.17	203.838	171.403	158.951	210.295	186.691	180.879	196.988	144.653	275.752	307.773	296.46	211.709	264.257	251.491	264.809	295.786	261.962	283.445	257.851	266.159	210.799	234.209	215.551	246.728	257.891	231.875	245.313
EmuJ_000150000.1	Eukaryotic initiation factor 4A [Source:UniProtKB/TrEMBL;Acc:A0A087VZF6]	751.931	770.476	668.898	560.901	614.603	610.269	746.818	852.804	623.022	527.364	628.486	597.786	801.784	723.297	649.362	461.164	478.834	486.702	632.503	643.908	575.167	636.462	720.163	529.526	399.631	429.001	494.104	591.316
EmuJ_000150100.1	DNA-directed RNA polymerase [Source:UniProtKB/TrEMBL;Acc:A0A087VZB8]	47.5021	46.6884	55.0262	30.3892	22.2603	29.7959	28.4277	29.4736	40.5796	26.7206	24.2502	30.3364	31.2309	28.0501	34.4993	23.5402	22.4721	21.6485	32.8696	36.622	32.017	20.031	22.6293	21.2039	27.2951	24.485	7.63702	3.4831
EmuJ_000150200.1	Protocadherin 1 [Source:UniProtKB/TrEMBL;Acc:A0A087VZX6]	2.35624	2.4954	1.58738	3.38423	3.99147	5.07649	7.86216	4.19918	17.9035	0.316961	0.137764	0.205701	0.208878	0.156707	0.235098	0.741977	0.670881	0.831899	0.797291	1.09887	1.15965	0.484357	0.406127	0.408081	26.1334	23.2612	0.576157	1.03233
EmuJ_000150300.1		0.148913	0	0	0.130453	0.0803489	0	0	0	0.269303	0	0	0	0	0.0851727	0	0	0	0	0	0	0	0	0.200669	0	0	0	0.223678	0
EmuJ_000150400.1	Rab GTPase activating protein 1 [Source:UniProtKB/TrEMBL;Acc:A0A087VZS9]	46.1873	47.9	45.195	56.1207	81.7978	68.9734	67.5529	66.6098	126.389	37.6265	30.3843	33.4411	32.0942	21.9116	29.5626	40.1571	34.0123	37.0166	29.7166	32.077	34.1899	62.5645	40.5773	51.3182	32.7686	32.6528	27.991	12.0995
EmuJ_000150500.1		23.2296	20.4397	17.3906	18.8563	25.9878	19.7436	11.5952	17.8271	33.5307	16.0255	14.4069	18.9542	11.8163	12.0675	11.8162	25.4255	19.6458	23.9597	20.5714	18.8587	20.3367	19.675	11.4874	21.5848	11.6794	13.5702	0	1.94664
EmuJ_000150600.1	Thioredoxin fold [Source:UniProtKB/TrEMBL;Acc:A0A087VZB9]	2.0761	3.27427	1.93615	1.55891	1.44025	2.10011	3.64376	2.16458	1.78787	14.2963	4.47387	5.99499	1.64444	0.678543	1.37035	1.51955	2.13597	0.973546	2.10504	1.13288	0.912963	1.16515	0.799332	0.530097	0	0	77.0703	66.7111
EmuJ_000150700.1	Kinesin family member c3 [Source:UniProtKB/TrEMBL;Acc:A0A087VZY0]	3.36425	3.24983	2.6008	2.07854	2.40759	2.77926	2.98338	4.75163	5.33694	1.70702	1.1871	1.47254	1.69352	2.26856	2.9686	1.91807	1.30071	1.68554	2.7397	2.86319	2.47999	0.939074	1.14531	1.54018	0.646919	0.928508	17.341	23.6135
EmuJ_000150800.1	Gtp binding protein I alpha 1subunit [Source:UniProtKB/TrEMBL;Acc:A0A087VZP7]	6.14106	7.51156	5.35289	9.53685	5.72337	10.8712	5.38909	5.79832	13.041	0.134553	0.701783	1.04786	2.32156	1.99571	1.93461	0.102155	0.100516	0.114535	3.16995	2.57674	1.93333	0.959533	1.88078	2.99349	18.3937	10.4555	5.45074	4.30265
EmuJ_000150900.1	U6 snRNA associated Sm protein LSm7 [Source:UniProtKB/TrEMBL;Acc:A0A087VZT2]	236.752	225.64	157.839	230.447	198.435	133.92	252.121	227.606	224.495	207.855	159.071	144.475	272.405	251.946	211.085	137.42	153.418	163.386	176.091	180.275	184.18	193.009	238.757	165.636	284.695	206.079	288.215	121.32
EmuJ_000151000.1	Interferon stimulated 20 kDa exonuclease 2 [Source:UniProtKB/TrEMBL;Acc:A0A087VZG6]	45.9348	43.9307	54.2659	56.6385	66.3149	67.5816	43.5522	50.4011	48.9964	32.6489	22.0167	20.981	47.4554	35.2185	40.5618	20.3708	18.5364	18.1908	37.3226	37.0831	36.7712	27.6975	36.3433	34.6306	27.3174	31.6739	20.3478	28.1219
EmuJ_000151100.1	Mitochondrial ribosomal protein l11 [Source:UniProtKB/TrEMBL;Acc:A0A087VZC3]	87.6984	88.4758	102.69	84.5838	64.9608	90.6365	88.0181	82.982	107.272	75.1888	62.9814	60.876	93.4733	59.7053	52.3786	33.6523	37.405	44.0192	47.7411	46.9413	40.3626	70.7451	78.9388	77.4094	65.9931	62.0825	63.4348	45.3025
EmuJ_000151200.1	Ubiquitin carboxyl terminal hydrolase BAP1 [Source:UniProtKB/TrEMBL;Acc:A0A087VZY5]	16.4045	22.8657	25.388	24.6535	19.2034	24.812	18.4911	17.3872	24.1825	19.4051	13.8002	13.6938	16.7602	15.611	18.7623	11.5583	10.9656	12.3015	16.4277	15.4251	16.5422	21.9449	20.0098	35.5271	22.7585	25.3666	3.39873	3.0679
EmuJ_000151250.1	Actin protein 10 [Source:UniProtKB/TrEMBL;Acc:A0A087VZQ1]	113.628	108.171	121.411	106.158	146.883	111.716	109.998	119.007	92.4113	84.355	69.1086	65.8237	79.8354	72.24	70.8762	69.9522	70.5807	71.4488	71.4071	72.7253	76.3549	93.9507	86.4448	96.969	57.5397	68.1709	62.7167	63.8285
EmuJ_000151300.1	Ankyrin repeat domain containing protein [Source:UniProtKB/TrEMBL;Acc:A0A087VZT6]	128.91	104.259	127.914	166.895	222.449	176.966	142.061	130.58	204.859	75.4339	79.6817	84.3933	91.9555	67.6547	81.3573	109.216	99.8879	98.4427	89.1919	89.0975	112.697	164.08	173.432	141.131	169.026	142.978	56.2107	53.9625
EmuJ_000151600.1	Spectrin alpha actinin [Source:UniProtKB/TrEMBL;Acc:A0A087VZH0]	293.696	226.943	270.054	255.466	264.803	228.948	217.174	212.39	263.844	235.506	206.544	221.7	250.775	257.991	317.587	182.924	191.736	189.811	184.835	201.094	209.782	213.896	187.983	202.645	129.5	127.787	27.6862	32.1613
EmuJ_000151700.1	Pre mRNA processing splicing factor 8 [Source:UniProtKB/TrEMBL;Acc:A0A087VZC4]	180.448	169.963	175.499	113.991	117.075	119.777	93.061	112.961	141.996	197.842	137.138	196.756	171.309	109.786	154.919	105.021	105.035	110.21	146.181	170.888	160.715	88.4685	77.5792	87.6532	70.0113	75.458	9.58514	6.91642
EmuJ_000151800.1	Expressed conserved protein [Source:UniProtKB/TrEMBL;Acc:A0A087VZY8]	171.322	144.453	161.014	138.162	120.492	129.198	130.134	117.436	135.458	82.0774	66.1821	72.9474	120.794	71.8457	70.1297	89.0021	88.3285	91.9142	121.721	133.28	120.833	104.863	108.615	56.9595	108.131	99.5448	122.904	86.6507
EmuJ_000151900.1		117.963	106.594	143.128	179.414	164.116	179.364	158.057	161.747	172.228	61.05	40.8648	46.0698	61.5813	42.3691	58.4539	71.6808	69.0816	70.055	72.7851	88.9739	80.7689	117.302	96.846	129.3	124.33	212.801	21.4574	18.9449
EmuJ_000152000.1	Polymerase delta interacting protein 2 [Source:UniProtKB/TrEMBL;Acc:A0A087VZT9]	0.12895	0	0	0.225929	0	0	0	0	0.0777337	0	0.072043	0	0	0	0	0	0	0.10582	0	0	0	0	0	0	0	0	6.77924	4.71144
EmuJ_000152100.1		0	0	0	0	0	0	0	0	0	0	0	0	0	0	0	0	0	0	0	0	0	0	0	0	0	0	25.5146	39.7126
EmuJ_000153100.1	Dol-P-Glc:Glc(2)Man(9)GlcNAc(2)-PP-Dol alpha-1,2-glucosyltransferase [Source:UniProtKB/TrEMBL;Acc:A0A0S4MM64]	47.4291	46.6279	37.803	37.0402	36.0659	42.8267	37.0399	47.4748	33.4229	44.8738	44.6154	48.4978	46.4791	30.2821	36.8878	33.5305	33.4694	35.7235	43.1099	46.9536	41.7624	37.9154	39.8345	33.2516	34.254	92.1766	26.5087	55.4969
EmuJ_000153200.1	Aquaporin 9 AQP 9 Small solute channel 1 [Source:UniProtKB/TrEMBL;Acc:A0A087VZD0]	0.121055	0.835273	0.691483	0	0.130635	0.0714325	0.318696	0.543692	0.218923	4.20135	8.04823	4.19474	0.2517	6.71619	10.6272	1.94928	1.30774	0.993414	0.17184	0.2312	0.372638	1.6645	2.36537	2.16366	1.73753	157.943	714.789	413.135
EmuJ_000153400.1	E3 ubiquitin protein ligase MARCH8 [Source:UniProtKB/TrEMBL;Acc:A0A087VZZ7]	11.9035	14.0207	8.0455	13.2718	9.34219	16.957	9.17975	16.6056	19.2801	1.39099	1.0748	1.31936	9.49996	11.416	9.76176	0.440024	0.692746	0.296011	6.74182	8.11386	7.12481	3.3065	4.13168	5.30097	12.5512	9.90797	44.9707	24.9858
EmuJ_000153500.1	E3 ubiquitin protein ligase MARCH8 [Source:UniProtKB/TrEMBL;Acc:A0A087VZR1]	23.6039	28.3742	26.0327	6.13871	8.85545	17.4103	8.90038	10.5597	34.5718	6.22221	3.29681	2.34297	16.7426	18.8797	23.7351	0.134971	1.32806	1.21063	8.50742	9.27434	9.08232	5.25222	11.6794	10.6569	2.88743	0	19.9433	15.3702
EmuJ_000153600.1	E3 ubiquitin protein ligase MARCH8 [Source:UniProtKB/TrEMBL;Acc:A0A087VZU7]	10.5063	7.52115	7.60886	10.8146	5.6689	11.9342	4.37943	5.60344	3.72089	1.01287	1.10058	1.06184	6.82654	7.06085	7.54162	0.480616	0.378326	0.107773	4.84703	3.17708	4.04264	4.90136	5.04376	3.20797	19.8782	13.9374	52.0783	104.365
EmuJ_000153800.1		106.112	137.337	153.279	161.087	160.028	217.012	123.772	117.664	138.262	58.4559	58.5469	46.818	84.049	47.498	61.3395	57.4052	44.618	41.6461	94.0252	98.1828	96.3683	74.44	99.9165	68.7163	270.037	156.348	69.2989	63.9644
EmuJ_000153900.1		202.892	168.999	150.7	162.519	120.815	131.629	148.784	134.673	156.939	69.4326	62.9395	46.6112	131.296	96.8125	90.2674	46.5607	49.4468	43.4646	107.009	97.0529	95.9689	98.8082	124.809	85.9843	107.506	81.5238	117.021	94.0712
EmuJ_000154000.1	E3 ubiquitin protein ligase MARCH8 [Source:UniProtKB/TrEMBL;Acc:A0A087VZZ9]	26.0304	27.577	17.6697	43.9925	80.2317	41.7984	24.0559	52.2473	29.3003	11.437	12.9342	13.6363	36.5608	22.8596	32.6907	12.3924	9.62222	12.6656	37.1959	38.8625	34.923	11.0859	25.7649	27.4484	37.873	34.3694	27.3351	34.1923
EmuJ_000154100.1	Dephospho-CoA kinase putative [Source:UniProtKB/TrEMBL;Acc:A0A087VZR5]	81.2618	87.794	91.7387	91.7949	93.3796	63.0936	70.7752	62.6862	66.4813	51.393	76.7193	68.6318	62.1428	88.9386	91.3455	49.751	55.0035	47.8834	34.6925	34.7157	45.1388	58.9575	64.1181	79.3553	102.047	98.7884	228.98	153.301
EmuJ_000154150.1	Tetratricopeptide repeat protein 15 [Source:UniProtKB/TrEMBL;Acc:A0A087VZV1]	60.3817	53.1019	64.1661	49.8318	50.2243	48.6437	56.1913	59.9848	49.4187	40.4695	50.8568	49.9363	39.5297	37.2764	35.0368	31.0032	29.082	30.0177	45.5553	43.2333	41.2589	46.0084	50.8806	33.7541	44.058	38.454	18.962	17.1054
EmuJ_000154200.1	Thymidine kinase [Source:UniProtKB/TrEMBL;Acc:A0A087VZD6]	87.4317	80.7354	66.0414	95.2429	77.5151	100.307	69.4525	54.0117	100.611	17.0772	28.6909	29.095	53.6132	58.0944	61.6791	27.5957	25.0464	25.739	49.8289	44.5909	54.6527	41.3388	58.4717	55.0914	99.0286	72.6392	77.8697	37.2962
EmuJ_000154250.1	Thymidine kinase [Source:UniProtKB/TrEMBL;Acc:A0A087VZI3]	51.1162	39.8846	29.8219	29.7134	18.559	16.2089	70.6394	27.3561	23.3264	61.2533	62.7209	57.8002	25.1632	52.4618	30.2712	12.7625	11.1816	14.5052	18.4792	16.1188	15.4407	39.8809	30.9004	18.7847	14.0254	6.26275	8.61087	3.81817
EmuJ_000154500.1	Thymidine kinase 2 mitochondrial [Source:UniProtKB/TrEMBL;Acc:A0A087W004]	2.38861	5.76843	4.48304	5.23123	4.89751	8.45684	9.22294	8.98461	7.91945	0.921102	1.86828	0.965635	1.15883	0.819716	1.10364	4.19588	3.61251	8.42869	0.847668	0.456193	0.551454	1.87675	1.44845	1.28077	27.7391	30.4191	71.0397	83.4542
EmuJ_000154700.1	Expressed conserved protein [Source:UniProtKB/TrEMBL;Acc:A0A087VZR9]	49.1584	53.0028	75.1182	116.027	88.1329	79.3856	134.729	102.13	31.1436	461.137	324.148	408.734	217.297	164.94	205.225	265.307	264.735	248.897	202.973	186.643	188.429	181.845	176.017	279.63	201.147	189.21	747.331	205.445
EmuJ_000154800.1		4.35799	7.01629	5.13673	12.5137	9.53638	7.71471	8.07364	7.068	1.45949	4.66817	9.46851	7.97001	3.18819	4.4313	2.23731	2.4809	3.13856	4.76839	7.21729	6.93599	10.2475	11.1759	16.8023	7.78918	6.00239	3.92969	6.90969	3.59368
EmuJ_000154900.1	Iroquois class homeodomain protein IRX 6 [Source:UniProtKB/TrEMBL;Acc:A0A087VZI6]	41.3724	94.4448	10.5756	3.58069	6.23976	11.7065	15.2224	35.8197	19.3511	7.01599	11.585	12.1483	97.008	57.9327	41.9166	6.64004	4.66682	4.09053	48.469	70.321	20.6376	1.07703	1.54493	1.96002	48.3908	89.1204	11.6802	10.2444
EmuJ_000155000.1		36.5095	35.6122	35.901	39.4041	36.0329	44.2109	22.4734	19.7226	36.3381	4.1148	2.3846	1.28938	28.1708	26.4782	36.4078	0.528678	0.662071	0.754408	18.0832	21.8215	21.0723	9.9317	16.9895	29.2238	13.0236	9.42825	6.21389	3.14893
EmuJ_000155100.1	Expressed protein [Source:UniProtKB/TrEMBL;Acc:A0A087W009]	0	1.1979	0	1.14066	0.936751	2.56112	1.52352	0.243667	0	1.67371	0.484972	0.501323	0.601623	0.248247	0	7.62422	4.68871	3.91793	3.3886	2.48681	5.34417	0.426274	0.584877	0	19.2554	3.79329	2.60776	0.495563
EmuJ_000155200.1	Battenin [Source:UniProtKB/TrEMBL;Acc:A0A087VZS3]	116.729	104.705	195.303	154.604	140.986	149.657	101.935	72.6362	55.1617	119.538	143.337	144.445	141.38	166.165	157.438	270.113	257.668	225.68	185.688	185.574	223.006	219.427	189.475	119.88	218.884	166.124	35.1899	45.9487
EmuJ_000155300.1	Expressed protein [Source:UniProtKB/TrEMBL;Acc:A0A087VZW0]	1.56441	2.42872	1.27658	5.48187	5.48669	12.0007	7.89386	11.4175	7.30867	0	1.74803	0.451742	0.542122	0.671086	0.774452	0.286257	1.12666	0.320949	1.11035	1.24492	1.50488	1.15234	2.37164	0.46602	26.0266	83.5001	99.2813	150.934
EmuJ_000155400.1	Aldo keto reductase family 1 member B4 [Source:UniProtKB/TrEMBL;Acc:A0A087VZJ0]	88.6398	117.109	133.43	86.1811	71.2881	66.2725	128.612	65.597	60.0119	44.3454	38.6422	29.0862	56.7796	73.1674	58.1752	154.576	185.346	203.756	91.8672	102.173	113.173	106.677	100.105	98.4181	73.3833	88.8715	502.062	547.055
EmuJ_000155500.1	Aldo keto reductase [Source:UniProtKB/TrEMBL;Acc:A0A087VZE3]	95.0469	105.451	136.499	87.2988	73.4248	64.3623	83.7759	60.6473	58.8106	44.6044	40.5865	30.9523	53.2507	67.2955	55.4128	120.287	145.949	156.684	68.7977	77.9687	87.8055	107.948	91.547	108.763	40.7029	52.0159	60.3774	215.372
EmuJ_000155600.1	Aldo keto reductase family 1 member B4 [Source:UniProtKB/TrEMBL;Acc:A0A087W014]	509.892	512.293	531.196	422.603	396.997	482.125	417.873	403.9	452.173	87.0799	81.176	74.1445	285.171	316.496	282.133	123.025	123.844	146.225	234.014	259.552	255.358	262.908	267.104	164.803	381.632	300.198	390.975	464.164
EmuJ_000155900.1	Aldo keto reductase family 1, member B4 [Source:UniProtKB/TrEMBL;Acc:A0A087VZS7]	5.68601	5.37639	8.2487	2.76729	4.09066	7.33176	4.98977	3.42864	4.69714	0.406048	0.470624	0.121623	3.79486	2.28858	1.66805	0.462415	0.606665	0.864094	1.34523	1.20662	1.94477	1.65465	3.12165	1.38013	4.67143	1.5776	0.632653	1.4427
EmuJ_000156000.1	Aldo keto reductase family 1 member B4 [Source:UniProtKB/TrEMBL;Acc:A0A087VZW5]	2.23214	0.0855645	0.607156	0.217269	0.401465	0.146349	0.108823	0.556953	0.0747543	0.119551	0.0692818	0	0	0	0.0818527	0.0907645	0.267926	0	0.0880157	0.157892	0.0954316	0.243585	0.334216	0.147762	1.29448	1.70311	0.745075	1.55748
EmuJ_000156050.1	Aldo keto reductase [Source:UniProtKB/TrEMBL;Acc:A0A087VZJ2]	20.3148	26.4042	37.5237	32.8336	57.5252	51.7595	29.5739	28.1144	29.7135	16.3964	15.4848	16.6435	17.0265	15.2222	20.2694	8.9905	9.41338	9.17546	13.748	13.9354	14.5428	21.9625	29.7097	27.49	30.0008	30.4758	10.1714	10.0691
EmuJ_000156100.1	Aldo keto reductase family 1 member B4 [Source:UniProtKB/TrEMBL;Acc:A0A087VZE8]	0.228143	0.314834	0.558505	0.39972	0.615494	0.403868	0.400413	0.512326	0.275058	0	0.127461	0.131758	0.158119	0.391467	0.150588	0	0	0.18722	0	0	0.17557	0.224067	0.307435	0.407767	0.595379	0.284844	0.342687	0.520977
EmuJ_000156200.1	Aldo keto reductase [Source:UniProtKB/TrEMBL;Acc:A0A087W016]	133.754	122.785	107.437	265.728	437.787	218.11	209.644	128.634	60.9981	269.555	225.091	212.528	243.764	305.477	291.267	232.742	258.159	228.688	104.344	109.586	135.333	249.25	249.204	273.156	41.8867	56.6338	93.6409	569.438
EmuJ_000156300.1	Aldo keto reductase family 1 member B4 [Source:UniProtKB/TrEMBL;Acc:A0A087VZT1]	83.0787	79.5042	88.3192	153.422	276.619	240.805	150.208	89.2979	53.416	170.65	151.141	160.335	156.246	191.445	187.658	162.026	180.398	166.759	86.5228	79.1354	100.961	153.348	162.867	256.747	89.3383	77.0132	690.266	366.679
EmuJ_000156400.1	Aldo keto reductase family 1 member B4 [Source:UniProtKB/TrEMBL;Acc:A0A087VZW9]	720.867	624.804	728.291	815.76	765.895	929.51	819.66	489.819	837.01	499.376	599.891	601.47	679.933	892.275	811.056	297.392	304.316	300.043	492.211	488.85	495.761	806.641	698.536	649.84	322.86	255.181	701.775	745.572
EmuJ_000156500.1	Heterolocus tagous nuclear ribonucleoprotein k [Source:UniProtKB/TrEMBL;Acc:A0A087VZJ6]	406.764	381.839	475.449	402.595	484.135	472.564	394.321	384.138	407.869	192.142	175.05	178.56	260.03	288.023	312.141	169.179	172.338	168.335	299.911	333.437	308.15	254.087	304.764	340.11	352.772	427.391	273.711	111.121
EmuJ_000156600.1		47.1803	52.7731	59.4675	58.8602	65.0438	53.3578	47.1602	49.2919	50.2912	41.3209	34.1783	36.5619	39.2543	30.0185	37.7455	27.4899	26.0647	27.8605	38.6862	40.2337	37.0654	50.4181	50.1701	54.5243	39.6627	48.0534	18.723	10.0498
EmuJ_000156700.1		2.02217	4.18586	2.64021	9.21173	5.01907	3.81839	2.48438	1.58937	5.85123	0.389898	0.451906	1.86857	0.840905	0.925285	0.533903	2.96016	6.99044	4.97836	4.87987	4.11956	3.42361	0.397209	0.544999	2.40953	0.527722	1.0099	3.64494	0.461775
EmuJ_000156800.1	AKT interacting protein [Source:UniProtKB/TrEMBL;Acc:A0A087VZT4]	115.875	124.689	133.279	135.71	140.155	118.437	141.15	129.41	99.2063	118.892	127.704	112.252	124.098	141.389	133.939	165.181	166.804	165.163	138.835	139.985	143.314	130.469	128.451	152.701	116.639	121.079	128.882	138.762
EmuJ_000156900.1	Mitochondrial inner membrane translocase complex Tim8 9:10:13 zinc finger [Source:UniProtKB/TrEMBL;Acc:A0A087VZX4]	22.9919	40.204	29.2993	22.6249	20.223	32.5239	22.1113	24.9317	35.6942	13.3601	21.6435	23.2827	27.286	38.1905	35.3415	48.6409	50.1291	46.0065	128.314	127.323	111.737	13.3012	20.1601	22.3298	5.3426	10.6174	28.8585	179.087
EmuJ_000157000.1	Expressed protein [Source:UniProtKB/TrEMBL;Acc:A0A087VZK0]	0	0.613925	0	0.779454	0.240042	0.262514	0	0.749276	0.268181	0	0	0.256928	0	0	0.587293	0.325618	0.64079	0.73016	1.26303	0.849659	3.42361	0	0.29975	0	0	0.555447	6.68239	3.55567
EmuJ_000157100.1		1.75321	2.78232	4.3635	4.37723	3.64202	4.0347	3.00014	2.01775	4.06896	1.52118	1.07745	1.36691	3.09851	1.75485	1.15723	1.41154	2.02023	2.15811	2.61316	2.73453	2.69841	2.66893	2.9532	3.29026	6.17669	4.26846	3.68684	3.00267
EmuJ_000157200.1		0	0	0	0	0	0	0.149437	0	0	0	0	0	0	0	0	0	0	0	0	0	0	0	0	0	0	0	0	0
EmuJ_000157300.1		0	0	0	0	0	0	0	0	0	0	0	0	0	0	0	0	0	0	0	0	0	0	0	0	0	0	0	0
EmuJ_000157400.1		0	0	0.151262	0.324773	0	0.328143	0.325336	0.104066	0	0	0	0	0	0	0	0	0.133498	0.304233	0.131565	0	0.14265	0	0	0	0	0	0.556866	0.63494
EmuJ_000157500.1	Expressed conserved protein [Source:UniProtKB/TrEMBL;Acc:A0A087VZT8]	65.0743	70.9024	44.2752	69.998	64.7644	83.0781	81.6019	65.5249	74.039	13.9599	16.9598	12.0907	36.1534	41.0119	39.7286	7.15082	6.28226	4.86773	36.0334	40.9835	35.8472	15.4211	19.3956	37.0029	64.6511	70.7922	58.4382	91.033
EmuJ_000157600.1		0	0	0	0	0	0	0	0	0	0	0	0	0	0	0	0	0	0	0	0	0	0	0	0	0	0	0	0
EmuJ_000157700.1		0	0	0	0	0	0	0	0	0	0	0	0	0	0	0	0	0	0	0	0	0	0	0	0	0	0	0	0
EmuJ_000157800.1		0	0	0	0	0	0	0	0	0	0	0	0	0	0	0	0	0	0	0	0	0	0	0	0	0	0	0	0
EmuJ_000157900.1		1.10452	1.60891	1.60233	5.59057	8.14489	8.5453	6.03105	6.4765	7.32412	0.59157	0.0685651	0	0.170114	0.210582	0.162012	0.359302	0.353539	0.302135	0.871052	0.468777	0.566667	0.96426	0.496137	0.877402	6.08518	5.51616	7.00499	6.86611
EmuJ_000157950.1	Leucine rich repeat serine:threonine protein [Source:UniProtKB/TrEMBL;Acc:A0A087VZG0]	29.7965	31.0629	40.9166	16.7453	11.1527	13.5102	15.253	13.513	19.2767	43.3255	26.1702	27.9762	30.0076	20.7593	28.977	48.1775	49.04	45.682	27.5309	29.6143	35.5143	32.6036	22.5255	23.183	16.9004	13.462	1.93206	2.11993
EmuJ_000158100.1	Bromodomain containing protein [Source:UniProtKB/TrEMBL;Acc:A0A087W029]	32.6521	33.5268	39.1528	33.4121	22.9573	34.5603	24.5674	26.9677	41.589	19.8277	16.1053	21.8029	24.6666	19.516	29.1085	15.865	14.2132	13.4431	20.2241	21.3165	19.7311	25.8891	24.671	31.5251	25.7877	24.2251	3.99695	1.99383
EmuJ_000158200.1		86.502	91.7657	92.222	105.021	99.3342	64.2505	87.2901	129.079	72.7021	222.86	255.78	272.586	226.193	212.793	268.459	141.321	126.152	139.095	132.405	129.738	123.342	204.16	206.241	351.824	55.0255	80.1162	41.2667	11.1325
EmuJ_000158250.1	Transcription factor rfx3 [Source:UniProtKB/TrEMBL;Acc:A0A087VZU1]	55.0388	61.0198	69.2259	49.1909	47.5757	44.9003	54.2183	70.585	83.3113	51.5771	39.4202	46.611	42.48	40.8624	64.9858	34.7485	32.1633	33.7203	45.1296	44.3563	37.4424	57.3034	46.8569	92.4622	55.7104	62.1364	10.3771	3.21501
EmuJ_000158300.1	Tektin 2 [Source:UniProtKB/TrEMBL;Acc:A0A087VZK6]	2.42281	2.19053	2.45428	4.61085	11.5401	26.8677	32.1853	47.6066	29.8147	0.966509	0.420082	0.289496	2.48982	1.14683	1.1029	0.917233	1.62454	1.23407	2.25328	2.18066	1.80021	0.820527	1.63244	0.44797	20.2764	15.0205	18.1962	23.2752
EmuJ_000158500.1	cGMP dependent protein kinase [Source:UniProtKB/TrEMBL;Acc:A0A087VZG3]	43.4757	46.515	57.9122	52.4879	52.5577	45.6167	58.2631	57.4914	82.3377	110.06	94.7188	100.84	46.8933	47.6591	61.8778	109.892	110.056	113.301	58.6663	56.4982	63.0134	139.126	94.1884	174.853	105.465	124.605	7.56148	16.2786
EmuJ_000158600.1		18.3279	14.7048	11.4778	21.2833	14.1438	13.8331	27.8659	20.4593	22.9961	11.711	13.0972	13.0464	10.1916	10.9705	8.72147	59.898	64.9232	63.4845	40.5378	41.2449	39.6893	27.4193	25.7031	24.886	14.1821	24.7456	24.3287	30.4163
EmuJ_000158700.1		8.38093	6.3373	4.87161	6.43678	2.35396	3.45503	3.32472	4.96295	8.92784	3.09906	3.3995	3.2489	5.09245	3.48027	3.10697	4.53764	3.05926	4.33385	7.74112	8.18596	6.71469	1.35307	0.928257	1.29959	5.39298	1.57675	0	1.57301
EmuJ_000158800.1	Aconitate hydratase, mitochondrial [Source:UniProtKB/TrEMBL;Acc:A0A087VZY6]	178.588	153.434	155.573	131.929	142.945	140.831	99.8873	211.381	162.912	697.322	557.409	577.569	548.121	498.469	567.436	274.951	279.948	272.12	459.05	573.943	373.568	190.283	211.68	373.481	134.805	137.512	101.86	83.0392
EmuJ_000158900.1	Expressed conserved protein [Source:UniProtKB/TrEMBL;Acc:A0A087VZL0]	0.944873	0.217319	0.257011	0.551826	0.339883	0	0.552783	0.17682	0.759451	0	0	0	0	0.180144	0	0.230526	0	0.258464	0.223544	0.200509	0	0	0	0	0	0	124.423	280.138
EmuJ_000159000.1	Expressed protein [Source:UniProtKB/TrEMBL;Acc:A0A087VZG7]	0.988618	0.272856	0.645384	0.173212	0.533428	0.116673	0	1.22104	0.357575	0.381234	1.10466	1.25609	1.37036	0.565452	1.56611	1.15775	0	0.324515	0.561345	0.377626	0.15216	0.582574	1.46544	1.64919	0	0.246865	0	0.451513
EmuJ_000159050.1	Expressed protein [Source:UniProtKB/TrEMBL;Acc:A0A087W036]	154.295	189.986	247.294	194.91	434.089	319.796	625.954	361.208	191.292	130.875	105.134	148.68	45.7882	49.9765	58.9403	67.2293	65.8441	84.9958	63.9832	83.4395	74.6224	73.6764	73.2322	71.4838	380.137	791.595	423.832	354.532
EmuJ_000159200.1	Cystatin B Stefin B [Source:UniProtKB/TrEMBL;Acc:A0A087VZV0]	649.252	674.698	810.837	684.975	736.324	875.048	658.716	470.858	503.639	590.566	703.567	680.574	524.227	597.323	588.005	644.92	695.937	705.969	579.971	580.4	613.345	664.487	634.621	604.846	1096.25	883.777	1797.09	1132.48
EmuJ_000159400.1	Expressed protein [Source:UniProtKB/TrEMBL;Acc:A0A087VZZ1]	86.6453	86.5343	99.5735	68.8518	83.672	79.2543	91.8377	82.0636	101.27	49.22	44.8571	37.5604	82.3687	81.0616	83.1998	80.4741	92.6094	86.7499	95.0276	92.923	89.1769	110.273	82.3598	76.6117	158.945	149.971	200.154	125.295
EmuJ_000159500.1	Tesmin TSO1 CXC [Source:UniProtKB/TrEMBL;Acc:A0A087VZL4]	40.4752	39.4303	50.3653	51.1824	35.1853	36.8321	27.4218	29.1004	39.8941	36.9648	22.2231	20.7558	22.087	12.0852	19.602	15.0394	13.2625	14.126	17.5007	21.9418	19.4228	24.6356	26.0436	48.598	32.9326	25.945	3.20289	3.67408
EmuJ_000159600.1	Ring finger protein 11 [Source:UniProtKB/TrEMBL;Acc:A0A087VZH2]	23.0815	26.9202	27.5841	30.9173	31.8182	32.8637	27.9653	25.0804	22.6215	30.8656	27.4547	38.8725	25.4922	19.6749	24.1798	20.1638	23.594	24.8071	24.415	26.6392	24.7531	18.1354	17.0569	21.8249	14.1845	19.522	32.6571	23.6336
EmuJ_000159700.1	Forkhead box protein K1 [Source:UniProtKB/TrEMBL;Acc:A0A087W041]	32.3813	30.495	53.4822	54.9451	45.9098	65.0978	47.019	36.0581	59.1171	28.0301	20.9433	24.8223	11.255	10.0391	11.6175	36.8322	35.7862	35.71	29.5741	31.8506	30.906	69.2403	43.6684	39.1345	77.2724	112.425	4.89312	15.4884
EmuJ_000159800.1	Retinoblastoma protein 1 [Source:UniProtKB/TrEMBL;Acc:A0A087VZV5]	69.417	68.2508	63.2913	62.6653	70.9488	70.6093	45.6385	45.3616	76.4244	25.8724	20.278	22.4615	41.3998	31.0296	38.8777	15.1603	15.5637	17.2344	31.0181	34.8641	33.1874	31.1126	31.498	32.1879	35.3108	31.065	7.41686	5.12528
EmuJ_000159900.1	Multidrug resistance protein 1 [Source:UniProtKB/TrEMBL;Acc:A0A087VZZ6]	13.3463	12.6396	15.8024	7.56529	7.06007	6.64007	9.64525	8.96193	9.30747	2.52287	2.33928	1.96474	3.99018	2.69421	2.41826	1.53232	2.07314	2.57703	3.15756	2.8322	3.82639	10.2807	12.3426	8.10737	7.17081	4.57427	1.96541	0.896386
EmuJ_000160000.1	Palmitoyltransferase ZDHHC14 [Source:UniProtKB/TrEMBL;Acc:A0A087VZL6]	0.741463	0.170535	1.41178	1.29909	0.266714	0.291683	0.433781	0.416264	1.19192	0.238271	0.138082	0	0.513887	0.141363	0	0.180899	0	0	0.17542	0.157344	0	0.242739	0.499583	0.441748	0	0	0	0
EmuJ_000160100.1	ATP binding cassette subfamily B MDR:TAP [Source:UniProtKB/TrEMBL;Acc:A0A087VZH4]	0.441367	0.359911	0.622101	0.175751	0.0432997	0.189413	0.281689	0.202735	0.338628	0.309457	0	0.185382	0.194663	0.114748	0.158907	0	0	0	0.227829	0.25544	0.216147	0.0394075	0.10814	0.143431	0.471202	1.05203	0.241078	0.137439
EmuJ_000160200.1	Retinoblastoma protein [Source:UniProtKB/TrEMBL;Acc:A0A087W045]	123.392	131.76	133.565	99.8651	118.047	119.93	104.636	114.712	127.747	75.0663	58.7432	56.3416	89.1502	82.4584	82.1614	61.6194	62.9731	60.6366	72.9605	82.9244	72.8516	72.7478	95.3112	102.36	105.137	60.4506	18.1815	20.4212
EmuJ_000160300.1	ATP binding cassette subfamily B MDR:TAP [Source:UniProtKB/TrEMBL;Acc:A0A087VZV8]	32.8613	30.0686	37.2307	18.926	8.31329	19.4412	14.0445	11.283	33.3641	14.2232	2.36637	4.3177	20.4701	13.495	18.2004	0.3329	0.368506	0.443228	8.43362	10.0801	8.37855	6.56094	8.56154	15.9368	12.6485	29.6711	11.913	4.47907
EmuJ_000160400.1	Palmitoyltransferase [Source:UniProtKB/TrEMBL;Acc:A0A087W000]	57.6548	60.2378	71.8532	53.4397	49.9067	57.0377	43.7611	52.0419	47.1093	75.076	48.4693	51.0503	51.5583	40.0483	42.9254	59.4486	59.9219	58.6931	52.7998	56.4917	57.6691	63.2669	83.2165	84.8563	58.9185	57.0585	14.7757	7.64366
EmuJ_000160500.1		0	0	0	0	0.360064	0.262514	0	0	0	0	0	0.128464	0	0.254454	0	0	0.160198	0	0	0	0	0	0	0.530097	0.290247	0	25.7272	11.6829
EmuJ_000160600.1		0	0	0	0.253481	0.156125	0.170741	0.253921	0	0	0	0	0	0	0	0	0	0	0	0	0.184208	0	0	0	0.172389	0	0	0.434627	0
EmuJ_000160800.1		0	0	0	0	0	0	0	0	0	0	0	0	0	0	0	0	0	0	0	0	0	0	0	0	0	0	0	0
EmuJ_000160900.1	CCR4 NOT transcription complex subunit 2 [Source:UniProtKB/TrEMBL;Acc:A0A087VZH8]	0	0	0	0	0	0	0	0	0	0	0	0.0285476	0	0	0	0	0	0	0	0	0	0	0	0	0	0	0	0
EmuJ_000161000.1	Palmitoyltransferase ZDHHC14 [Source:UniProtKB/TrEMBL;Acc:A0A087W049]	4.67853	5.1881	3.27237	5.41592	2.79486	4.63406	3.66576	3.65844	4.73409	3.06061	3.0806	3.08796	4.63222	3.15379	1.54406	1.58987	2.04572	2.05679	2.13469	3.29758	2.05738	3.28211	5.40394	7.26706	7.63091	8.97059	3.51375	3.24326
EmuJ_000161100.1	ATP binding cassette sub family B [Source:UniProtKB/TrEMBL;Acc:A0A087VZW2]	0	0	0	0	0	0	0.227973	0	0	0	0	0	0.180048	0.148586	0.171472	0	0	0	0	0	0	0	0	0	0	0	0	0
EmuJ_000161200.1		0	0	0	0	0	0	0	0	0	0	0	0	0	0	0	0	0	0	0	0	0	0	0	0	0	0	0	0
EmuJ_000161300.1	CCR4 NOT transcription complex subunit 2 [Source:UniProtKB/TrEMBL;Acc:A0A087VZM2]	0.0543362	0.112475	0.0443394	0.0476002	0.146591	0.0961885	0.143048	0.0305049	0.0655099	0.0523833	0.0607141	0	0	0.0932349	0.0358652	0	0	0	0.0385657	0.0691834	0	0	0.0366106	0.0323724	0.0709001	0	0.081617	0.43428
EmuJ_000161400.1		0	0	0	0	0	0	0	0	0	0	0	0	0	0	0	0	0	0	0	0	0	0	0	0	0	0	0	0
EmuJ_000161500.1		0	0	0	0.0971282	0	0	0	0	0	0	0	0	0	0	0	0	0	0	0	0	0	0	0	0	0	0	0	0.126592
EmuJ_000161600.1		0.355902	0.24557	0.580846	0.935345	2.30441	2.10011	1.56161	0.999035	0.42909	0.343111	0.397677	1.02771	0	0	0	0	0	0	0	0	0	0.699089	0.2398	0.212039	13.0031	80.873	2.67296	0
EmuJ_000161700.1		0	0	0	0.935345	1.72831	1.68009	0.624645	0.799228	0.214545	0.343111	0.596516	0.616627	0	0	0	0.520988	0.256316	0.292064	0	0	0	0.349544	0	0.212039	13.4675	87.5384	3.74214	0.812724
EmuJ_000161800.1	Expressed protein [Source:UniProtKB/TrEMBL;Acc:A0A087W054]	73.5531	88.4053	84.8035	91.0402	94.2247	111.446	108.272	97.5058	116.14	34.3111	31.0188	39.7382	33.8754	21.7134	33.8281	39.9424	33.8337	29.5958	67.3613	78.8483	59.8904	54.0629	54.0349	61.9154	97.8327	109.016	12.1174	14.629
EmuJ_000161900.1	NOT transcription regulatory protein [Source:UniProtKB/TrEMBL;Acc:A0A087VZW7]	86.3116	83.0821	94.7787	86.5334	82.3906	87.8087	52.1317	78.517	103.001	38.3688	28.6054	39.57	36.1875	19.8992	33.3737	23.2807	23.0608	23.4788	44.4328	47.452	45.2245	40.5011	42.5752	51.8035	57.0066	70.4453	3.60129	11.8624
EmuJ_000162000.1	Deoxyribose phosphate aldolase [Source:UniProtKB/TrEMBL;Acc:A0A087W010]	132.972	128.811	186.102	161.342	153.509	187.335	118.031	126.013	125.239	36.416	46.416	49.4941	89.2082	63.3168	54.4056	42.0306	39.3123	37.3591	87.7144	94.8699	85.1072	63.69	63.7014	55.6765	54.9867	59.702	73.3014	117.296
EmuJ_000162100.1	Expressed protein [Source:UniProtKB/TrEMBL;Acc:A0A087VZM5]	13.608	15.1676	12.2433	25.0648	34.6414	45.9143	44.0926	28.9916	47.1158	2.69106	4.67856	3.02268	3.14378	2.794	4.37591	24.7725	27.3906	30.6381	17.3356	21.5469	20.6759	16.4491	14.8112	11.2256	118.375	113.703	31.9707	28.6844
EmuJ_000162200.1	Phosphodiesterase [Source:UniProtKB/TrEMBL;Acc:A0A087VZI5]	13.2157	19.6371	19.3114	28.9165	36.5163	46.4274	27.9957	26.1233	45.8733	4.68148	4.15535	4.04695	4.08979	4.32439	3.40812	21.4604	17.2648	18.8656	11.1687	12.6397	14.0965	15.3341	12.342	14.2458	74.0306	73.0619	3.32389	6.24632
EmuJ_000162300.1	cAMP specific 3'5' cyclic phosphodiesterase [Source:UniProtKB/TrEMBL;Acc:A0A087W059]	21.4917	32.6241	26.2363	57.8377	39.7056	78.8304	37.5692	39.2857	40.1106	8.6192	7.78064	7.64578	7.14973	4.52362	6.58222	15.3528	16.0971	16.7901	13.9116	14.2294	16.5392	11.4826	14.7123	11.6775	79.6427	74.7035	11.105	36.9063
EmuJ_000162400.1		0.988618	4.32022	5.64711	2.88687	1.77809	11.8618	4.627	2.59009	7.35015	0.953085	2.02521	1.33222	1.59876	1.1309	2.17516	0.723595	1.89864	1.62258	2.57283	5.24481	2.78961	1.94191	1.99833	2.94499	25.3698	14.8119	7.42488	7.52522
EmuJ_000162500.1	WD repeat containing protein 36 [Source:UniProtKB/TrEMBL;Acc:A0A087W015]	63.2903	63.9511	62.0361	50.9945	53.5356	48.8561	49.0623	60.4934	64.6493	44.6925	46.9002	59.5506	56.4679	53.98	69.4693	23.9674	22.5344	23.5374	37.6865	42.8144	36.145	42.371	43.0316	64.5599	33.2721	36.5295	11.0886	5.14235
EmuJ_000162700.1	Carbonic anhydrase [Source:UniProtKB/TrEMBL;Acc:A0A087VZM8]	3.68175	6.77435	3.64167	3.71401	7.70544	4.08173	6.07022	55.4323	9.14674	1.39826	2.05695	1.1598	0.231974	0.574315	0.220925	1.14323	0.803499	1.28178	1.82129	2.84107	2.23232	4.8213	5.63792	3.72231	35.23	24.9342	6.03301	10.5731
EmuJ_000162800.1	Outer dense fiber protein 3 [Source:UniProtKB/TrEMBL;Acc:A0A087VZI7]	75.1719	132.424	146.161	118.448	76.6341	143.573	140.107	67.8783	133.138	48.741	31.3124	25.0685	64.7785	45.8492	44.6782	58.9155	60.2463	51.5888	91.1267	112.123	99.8286	98.3298	56.14	90.2652	229.811	178.781	42.4676	29.6226
EmuJ_000162900.1	Expressed conserved protein [Source:UniProtKB/TrEMBL;Acc:A0A087W064]	69.3289	107.029	113.315	65.6003	37.6298	72.715	63.3672	57.8632	101.94	57.714	30.4579	31.1284	74.1423	51.5379	62.0561	71.3724	83.1175	68.2045	108.343	113.55	104.964	67.0802	55.8608	64.2245	184.416	133.05	25.957	30.301
EmuJ_000163000.1	Immunoglobulin binding protein 1 [Source:UniProtKB/TrEMBL;Acc:A0A087VZX7]	39.7239	42.5748	53.8064	49.9027	56.4134	46.1668	34.9483	40.3576	43.3952	30.0343	31.1495	34.1794	38.5721	27.1033	29.6142	24.6473	29.1169	27.7171	42.7926	44.4807	45.2343	24.6562	25.4745	33.0372	31.7052	32.0995	14.2356	13.6989
EmuJ_000163100.1	Signal recognition particle 54 kDa protein [Source:UniProtKB/TrEMBL;Acc:A0A087W017]	138.711	152.874	161.381	122.314	142.302	124.314	154.159	165.591	131.438	225.159	219.742	201.703	186.129	166.094	170.767	272.708	265.376	256.064	182.468	173.749	191.572	228.548	254.557	190.175	148.76	123.297	45.4305	40.4129
EmuJ_000163200.1	E3 ubiquitin-protein ligase [Source:UniProtKB/TrEMBL;Acc:A0A087VZN3]	101.216	103.682	128.302	93.6468	98.7603	105.863	118.03	117.581	77.7822	171.597	119.661	159.228	77.9084	57.5499	68.5292	134.531	124.404	132.919	86.9107	88.1279	88.6769	133.062	108.097	130.889	89.1996	218.124	14.9532	37.3189
EmuJ_000163300.1	Expressed protein [Source:UniProtKB/TrEMBL;Acc:A0A087VZJ1]	9.62687	12.0772	7.61765	11.5001	15.5831	17.3862	18.9441	9.49902	9.14454	8.99962	10.1049	15.4999	8.28958	7.17475	9.4352	49.5366	42.8594	46.2035	32.3003	32.872	37.2668	16.3312	10.8106	17.2064	19.4133	50.6276	31.9879	20.6512
EmuJ_000163400.1	Hypothetical transcript [Source:UniProtKB/TrEMBL;Acc:A0A087VZY1]	117.782	173.876	132.516	65.5509	47.0694	43.8747	53.4876	69.0484	67.3183	175.619	125.958	158.157	98.5349	71.0641	109.534	80.4013	78.1568	79.4188	94.2521	101.575	92.5537	102.119	82.6136	140.71	38.1898	79.056	10.2792	10.6254
EmuJ_000163600.1	DNA topoisomerase [Source:UniProtKB/TrEMBL;Acc:A0A087W023]	72.4673	70.7037	72.4814	66.1535	74.4018	72.1952	41.1279	52.889	68.7115	50.1444	33.7704	39.231	51.4923	41.3324	49.7327	29.5937	28.9484	29.3731	44.5123	44.3666	45.8392	44.2667	39.4951	46.3419	33.0512	39.2354	10.1221	9.97539
EmuJ_000163700.1	Rossmann alpha beta alpha sandwich fold [Source:UniProtKB/TrEMBL;Acc:A0A087VZN5]	121.322	123.68	124.791	119.192	111.62	111.951	114.844	115.253	95.9865	152.255	169.893	176.103	98.8589	87.8925	99.9621	205.275	231.218	228.251	128.276	123.85	148.713	124.161	137.697	133.518	109.447	109.006	126.13	57.5679
EmuJ_000163800.1	Mitochondrial import receptor subunit tom22 [Source:UniProtKB/TrEMBL;Acc:A0A087VZJ3]	174.341	159.324	149.28	140.98	126.909	124.789	172.456	152.703	140.024	113.376	130.926	127.496	182.318	170.619	160.016	110.238	123.081	121.623	152.539	152.036	140.252	144.039	155.928	124.458	71.1176	87.1541	198.341	133.883
EmuJ_000163900.1	HORMA domain containing protein 2 [Source:UniProtKB/TrEMBL;Acc:A0A087W072]	1.96773	1.94803	3.97935	6.44549	7.06279	7.47156	5.70589	6.19594	4.53845	1.1547	1.29054	1.28464	1.0673	2.6424	3.16235	1.75333	1.2939	1.54457	1.94312	2.17861	2.56771	1.84855	2.93985	1.32524	8.48415	5.23402	23.0029	34.6775
EmuJ_000164000.1	Centrosomal protein of 164 kDa [Source:UniProtKB/TrEMBL;Acc:A0A087VZY7]	25.0041	23.0782	23.6366	19.3441	13.5615	24.4502	11.1707	12.3239	23.0988	2.00357	2.1045	1.50031	14.6289	12.9641	17.5759	4.84861	3.92893	3.99722	13.4139	14.8018	12.8948	9.24889	10.9398	20.2366	12.2031	14.1902	13.5599	14.7566
EmuJ_000164100.1	Coiled coil domain containing protein 37 [Source:UniProtKB/TrEMBL;Acc:A0A087W030]	10.3826	10.7281	6.95497	8.32624	7.83187	9.29659	8.79398	7.62688	12.8602	4.08346	2.97248	2.62521	5.72808	5.90893	6.54631	5.59552	5.43137	6.52799	7.91911	7.56348	6.04225	5.07321	3.20197	4.03151	5.52691	4.70799	10.8625	12.5034
EmuJ_000164200.1		11.255	13.0131	11.4183	6.92848	9.19137	8.79535	4.80496	5.80636	11.0023	3.81234	3.73885	3.16219	6.11393	8.69926	5.82273	2.67173	4.1624	3.24515	3.23853	7.55252	5.61823	2.6888	2.66444	4.16829	3.57227	2.27876	8.22449	6.25172
EmuJ_000164300.1	Solute symporter family transporter [Source:UniProtKB/TrEMBL;Acc:A0A087VZJ7]	0.40501	0.454113	0.330495	0.443502	0.956072	0.896208	1.11068	0.937927	0.885036	0.341646	0.0848529	0.175427	0.175438	0.260607	0.100249	1.11164	0.656286	0.955543	0.215595	0.225609	0.1948	0.198887	0.409331	0	4.95443	3.35006	0.912532	1.04047
EmuJ_000164400.1		0	0	0	0	0	0.300016	0	0	0	0	0	0	0	0	0.335596	0.372134	1.0985	0	0	0	0	0	0	0	0	0	0	0
EmuJ_000164500.1	Immunoglobulin [Source:UniProtKB/TrEMBL;Acc:A0A087VZZ3]	0.359497	0.620127	0.293356	0.708595	1.55179	3.50019	3.15477	1.6146	2.11294	0.346576	0.301271	0.259523	0.186868	0.205619	0.177968	0.328907	0.323631	0.22126	0.574102	0.972673	0.276655	0.176538	0.787221	0.160636	13.9553	10.7723	9.98984	9.13288
EmuJ_000164600.1	Cystinosin [Source:UniProtKB/TrEMBL;Acc:A0A087W035]	38.1025	54.8922	50.2261	59.0551	41.5697	38.7904	55.1157	43.4874	42.6566	25.4306	24.7963	26.116	25.2469	19.8773	15.4769	42.292	37.6935	46.7302	39.8224	47.7142	39.3111	34.132	39.4964	31.6811	67.7471	40.7763	11.9497	7.64916
EmuJ_000164700.1	Cystinosin [Source:UniProtKB/TrEMBL;Acc:A0A087VZP3]	41.8806	45.0593	70.3769	41.4742	34.6554	37.1183	37.9871	40.1473	37.0215	41.0935	42.2648	54.158	40.8432	30.9131	38.6247	24.5955	24.4991	24.8594	35.7759	39.6771	34.5864	26.0126	31.8989	36.7863	40.4996	36.3753	10.3189	12.8524
EmuJ_000164800.1	Centrosomal protein of 97 kDa [Source:UniProtKB/TrEMBL;Acc:A0A087VZJ9]	14.0061	14.2799	11.5146	13.4602	18.1036	21.5871	23.9401	36.6166	32.166	14.057	5.9856	6.51941	16.6979	5.64954	8.03755	3.17489	3.8391	3.60255	7.04772	7.38617	6.23389	8.36648	6.97215	6.04046	33.9602	23.164	4.16055	3.87864
EmuJ_000164900.1	Expressed conserved protein [Source:UniProtKB/TrEMBL;Acc:A0A087W078]	73.9686	35.4964	190.582	36.0632	17.2565	48.0349	44.0418	19.4896	31.9346	39.5289	102.168	61.8206	53.8042	157.003	106.958	396.063	450.581	402.519	200.61	211.54	221.425	142.341	198.802	154.29	185.616	82.66	42.291	143.319
EmuJ_000165000.1	Zinc finger C2H2 [Source:UniProtKB/TrEMBL;Acc:A0A087VZZ8]	69.5437	68.8894	71.2985	79.8368	77.3773	73.3396	62.3117	64.7711	90.7303	41.2606	33.5419	41.4504	44.3129	34.4981	46.3168	25.3612	21.4433	22.4621	32.4284	38.5533	36.581	47.917	47.608	57.1592	46.3487	53.6098	4.65545	2.98211
EmuJ_000165050.1	Serine:threonine protein phosphatase 6 [Source:UniProtKB/TrEMBL;Acc:A0A087W039]	55.7412	55.0646	63.5772	65.5257	69.7769	65.5852	55.524	59.6823	69.3848	55.8467	43.5988	64.9669	45.2512	37.4642	42.5128	32.3616	30.6307	31.2778	36.0097	39.2624	36.7775	46.1927	40.7319	51.9069	38.3703	44.1731	26.4136	16.3794
EmuJ_000165100.1	Glutamate receptor ionotrophic AMPA 3 [Source:UniProtKB/TrEMBL;Acc:A0A087VZP6]	1.77951	1.80703	1.56171	1.50008	1.92034	1.72368	3.0643	2.92171	4.91834	1.61845	1.08799	3.12192	0.814462	1.17145	2.59295	2.94899	2.07955	2.01138	2.69287	3.65514	1.88622	0.791421	1.33473	1.02019	8.89361	7.71337	0.554765	1.3801
EmuJ_000165300.1		0.153406	0.105849	0.125182	0.403166	0.662186	0.543133	0.134622	0.172247	0.832287	0	0.171413	0.177192	0	0.0877426	0	0.224564	0.110481	0	0	0.390648	0.236111	0	0	0	0	0.383067	13.1344	6.83108
EmuJ_000165400.1		0.452418	0.312165	0.246121	14.268	9.52033	24.7386	45.1279	39.1148	26.6363	1.45386	1.34806	1.91607	0.104519	0.345022	1.19449	0.662273	0.325826	0.495023	1.1774	0.960066	0.464218	0.444336	0.30483	0.179694	18.4971	11.2972	29.6744	30.305
EmuJ_000165500.1	USP6 N terminal protein [Source:UniProtKB/TrEMBL;Acc:A0A087W003]	43.0751	42.5815	47.5274	68.9133	68.6294	54.2871	45.0214	50.7309	44.164	81.8113	70.7013	84.6503	40.0574	48.9628	70.3443	50.9016	50.4779	43.8096	42.9217	47.9343	50.2002	69.7628	72.6079	148.9	69.8534	72.2235	8.33903	6.90476
EmuJ_000165600.1	Enteropeptidase [Source:UniProtKB/TrEMBL;Acc:A0A087W043]	9.08292	10.2321	11.269	15.1019	16.5529	17.7744	10.8988	9.20985	9.33047	8.93517	12.4274	8.56427	7.25865	7.05048	5.62822	11.1931	10.0123	8.59459	9.34112	8.37858	10.1282	11.0143	11.3031	14.6329	16.8102	16.8948	25.6158	26.1384
EmuJ_000165700.1	AP2 associated protein kinase 1 [Source:UniProtKB/TrEMBL;Acc:A0A087VZP9]	77.6407	72.4148	84.8265	63.5397	67.2119	94.02	47.8791	48.4021	89.5354	26.5543	19.9495	18.7905	42.0878	34.6325	40.6259	28.5426	27.5772	28.8208	44.8937	47.1846	47.004	47.125	47.3268	44.2972	78.9319	50.0819	10.1449	9.25378
EmuJ_000165800.1	SH2 domain containing protein 7 [Source:UniProtKB/TrEMBL;Acc:A0A087VZK7]	22.8315	23.5274	26.4242	23.6614	29.5499	31.0394	25.9941	29.4474	31.2147	15.0336	13.2142	14.737	20.4779	20.527	23.5902	12.1782	9.88725	11.6948	16.6285	19.1426	18.9483	20.8847	18.9527	22.7153	27.6495	21.6123	4.93124	2.8965
EmuJ_000166000.1		0	0	0	0	0	0	0	0	0	0	0	0	0	0	0	0	0	0	0	0	0	0	0	0	0	0	0	0
EmuJ_000166100.1		0	0	0	0	0	0	0	0.293834	0.315507	0	0	0	0	0	0	0	0	0	0	0	0	0	0	0	4.09761	5.8812	3.93082	4.78073
EmuJ_000166300.1	Forkhead box Q:D protein transcription [Source:UniProtKB/TrEMBL;Acc:A0A087W048]	0.112627	0	0.367624	1.08532	0.729243	0.265837	2.56974	0.25292	0.882622	0	0	0	0	0	0.0743409	0	0	0	0.0799383	0.286805	0.260021	0	0.075886	0.134202	38.5037	43.0295	3.04514	2.8291
EmuJ_000166400.1	Pumilio domain containing protein [Source:UniProtKB/TrEMBL;Acc:A0A087VZQ4]	251.045	254.548	290.562	208.488	216.055	215.908	208.439	229.79	291.674	190.945	150.02	170.5	188.933	141.278	191.302	120.817	118.481	113.057	150.597	160.741	157.396	194.776	177.83	244.06	163.066	158.047	31.3601	24.7604
EmuJ_000166500.1	Ring finger protein unkempt [Source:UniProtKB/TrEMBL;Acc:A0A087VZL1]	54.488	64.8923	104.818	83.3399	78.7175	80.9816	51.359	70.9515	57.4506	68.295	58.0783	94.8748	44.1129	29.7873	53.5898	50.0625	47.8424	47.0253	47.4387	52.3133	47.2582	83.6374	66.2935	92.4765	74.2413	74.342	3.87311	6.00439
EmuJ_000166600.1	Bifunctional polynucleotide [Source:UniProtKB/TrEMBL;Acc:A0A087W090]	111.275	111.678	121.712	111.388	117.531	132.194	92.0768	95.0534	98.3257	68.0527	71.9449	84.7756	81.6248	75.7659	84.5117	47.8833	52.4331	48.7177	81.7036	85.8355	81.2575	78.3211	87.9597	96.5173	142.884	127.223	26.6187	29.2547
EmuJ_000166800.1	Peptidase s8 s53 subtilisin kexin sedolisin [Source:UniProtKB/TrEMBL;Acc:A0A087W013]	53.4264	60.2299	62.0251	34.4364	27.6964	33.078	26.1471	26.0833	48.6318	49.862	35.4856	42.853	41.8278	30.5579	40.7578	40.0367	40.2677	38.9531	39.3638	40.7627	43.6293	30.7769	23.8692	26.7252	26.5445	19.0366	4.6607	3.82431
EmuJ_000166900.1	Expressed conserved protein [Source:UniProtKB/TrEMBL;Acc:A0A087W053]	334.849	343.452	103.08	290.264	184.731	102.935	329.478	242.02	124.497	257.575	368.272	261.705	343.942	395.084	281.57	303.421	328.518	348.008	280.356	257.849	349.112	273.235	339.772	111.992	121.659	276.628	375.72	455.583
EmuJ_000167000.1	Locus tagral transcription factor iih subunit 5 [Source:UniProtKB/TrEMBL;Acc:A0A087VZQ9]	27.906	35.1612	42.9034	52.436	43.8623	57.2759	46.1385	32.6957	43.3966	57.705	86.766	86.8884	57.4619	74.9481	63.5344	140.312	151.751	143.045	112.811	88.313	121.383	71.4977	63.4924	66.2622	43.2732	82.812	29.1595	49.8717
EmuJ_000167100.1	Uracil phosphoribosyltransferase [Source:UniProtKB/TrEMBL;Acc:A0A087VZL5]	112.103	101.308	103.115	110.373	99.764	122.275	110.238	104.359	118.112	66.7093	69.836	70.1852	91.8765	93.6247	88.0735	70.2517	68.4998	70.421	111.428	116.367	106.502	63.2103	66.8431	73.8073	75.2418	68.7438	61.0962	60.7419
EmuJ_000167200.1	Activating transcription factor 7 interacting [Source:UniProtKB/TrEMBL;Acc:A0A087W095]	136.696	147.512	186.413	169.053	159.807	202.018	113.582	125.968	146.915	90.4672	88.755	103.625	111.298	100.514	100.957	80.5819	85.4091	80.9492	115.114	115.953	117.99	114.176	123.634	138.449	133.534	147.76	70.6623	75.648
EmuJ_000167400.1	Glycosylphosphatidylinositol anchor attachment 1 [Source:UniProtKB/TrEMBL;Acc:A0A087W019]	126.945	119.894	122.923	107.266	90.323	92.8568	106.861	134.899	133.748	71.6642	59.8539	66.8312	69.0879	48.0799	60.0268	63.9498	59.2731	62.1909	77.5439	75.0203	77.907	87.5893	84.383	73.474	86.2642	87.5151	40.1721	18.9596
EmuJ_000167500.1		0.731306	1.00919	0.795679	2.56259	8.54946	5.17837	2.35311	1.64225	1.91033	2.35007	0.272382	0	0.337898	0.139427	0.321804	0.356841	0	0	0.346034	0.931133	1.12557	0.239414	0.821232	0.290464	0.318079	0	6.95701	11.4115
EmuJ_000167600.1	Vesicle transport protein [Source:UniProtKB/TrEMBL;Acc:A0A087VZR3]	178.155	180.038	172.76	121.149	137.277	150.728	148.13	187.362	159.867	212.14	191.567	188.512	152.228	161.571	155.582	141.709	133.724	133.682	166.719	162.228	149.309	135.823	151.827	102.506	190.269	184.345	120.665	49.9245
EmuJ_000167900.1	Ubiquitin carboxyl terminal hydrolase 36 [Source:UniProtKB/TrEMBL;Acc:A0A087VZL8]	137.705	129.02	146.528	127.176	90.6191	122.198	86.8192	96.7977	119.528	60.3999	59.6774	74.7887	95.0877	67.5554	79.2389	45.5865	45.785	46.647	94.5633	109.384	93.7324	53.2466	50.1032	62.4306	102.023	107.866	18.4891	26.1082
EmuJ_000168000.1		57.1201	67.6076	57.3675	56.3901	42.6742	47.3174	61.3077	56.982	65.1581	22.6622	20.2521	22.838	35.3249	29.7805	23.9267	24.763	30.3782	30.6487	35.084	39.4409	39.3927	38.191	35.9699	22.7746	55.3261	60.3448	63.359	48.6631
EmuJ_000168100.1	Kelch protein 12 [Source:UniProtKB/TrEMBL;Acc:A0A077RFC4]	1.08864	0.520031	0.546678	0.220081	0.271107	0.88946	0.440926	0.376107	1.46395	0.0807319	0	0	0.464312	0.33528	0.552746	0	0	0.0687209	0.0594365	0.106624	0	0.164491	0.338541	0.548807	7.21179	4.80951	0.251572	0.0956146
EmuJ_000168200.1	Kelch protein 12 [Source:UniProtKB/TrEMBL;Acc:A0A077RFC4]	0	0.0577812	0.13667	0.0733604	0.497029	0	0.0734876	0.0940268	0.0504812	0	0	0	0.058039	0	0.110549	0	0	0	0	0	0	0.0822457	0	0.099783	0.983426	0.627328	0	0
EmuJ_000168300.1	Expressed conserved protein [Source:UniProtKB/TrEMBL;Acc:A0A087W022]	34.0324	34.0656	24.8375	21.7302	27.0917	35.4969	25.8691	39.0195	38.7192	18.022	13.4568	14.1181	24.8327	20.0821	18.034	12.4546	13.722	12.6856	23.4744	22.2761	21.4869	17.7714	24.9489	16.7775	45.6577	27.0804	38.5194	45.9723
EmuJ_000168400.1	Polycystin 1 [Source:UniProtKB/TrEMBL;Acc:A0A087W061]	0.533092	0.385346	0.517872	0.0889534	0.739646	0.539259	0.690585	1.51067	1.28543	0.171311	0.05673	0.146607	0.0703753	0.145195	0.150803	0.130061	0.383926	0.354143	0.126122	0.113126	0.0976779	0.249318	0.188145	0.105868	1.45745	0.855752	1.29644	3.18829
EmuJ_000168600.1	Expressed protein [Source:UniProtKB/TrEMBL;Acc:A0A087VZR7]	2.54216	2.10489	0.82978	1.78161	1.37167	3.6002	7.1388	2.85439	1.83896	1.47047	0.284055	0.293632	0.704759	0.872412	0.335596	4.46561	4.76016	5.42404	8.66074	4.53151	8.9992	1.9974	2.05543	0.605825	9.95133	6.98276	6.10962	2.32207
EmuJ_000168700.1	Synaptogyrin 2 [Source:UniProtKB/TrEMBL;Acc:A0A087VZM1]	12.5526	15.5901	19.8837	13.1957	17.9285	39.998	32.6578	20.8098	39.7932	9.11165	4.3728	4.43494	7.98337	12.7543	13.3542	8.75519	7.97664	9.45269	9.95746	10.3416	14.2059	21.4658	13.3333	10.294	96.5403	79.6524	13.0875	14.6695
EmuJ_000168800.1	Zinc finger protein [Source:UniProtKB/TrEMBL;Acc:A0A087W0A3]	59.2148	59.699	62.6537	47.8423	46.2289	43.8127	35.3382	43.3202	46.3769	45.2551	40.1534	43.5449	65.2282	54.4881	53.4639	41.5443	45.5182	45.2573	38.0541	40.5297	45.7465	41.6591	46.0994	37.9294	23.6201	30.358	20.508	36.1697
EmuJ_000168900.1	WD40 repeat domain containing protein [Source:UniProtKB/TrEMBL;Acc:A0A087W027]	30.4283	33.4925	41.5312	35.3035	48.2284	45.9033	26.6229	30.0981	26.2586	49.5895	43.5624	48.5875	32.1983	26.1058	24.9263	35.7931	39.9801	41.5429	28.6029	29.1723	27.8767	33.5314	35.7564	30.8077	43.1309	51.7852	27.6138	33.1914
EmuJ_000169000.1	Expressed protein [Source:UniProtKB/TrEMBL;Acc:A0A087W065]	58.0093	58.2021	57.3985	53.7639	40.9773	61.0191	63.2023	62.1447	46.1187	95.0984	97.2274	109.407	52.4407	61.5497	61.7813	69.5335	68.0146	70.8312	84.7321	83.3156	85.6172	66.0556	68.5412	67.7857	116.647	92.3703	29.8866	19.8381
EmuJ_000169100.1	Pre mRNA splicing regulator female lethal2D [Source:UniProtKB/TrEMBL;Acc:A0A087VZS4]	184.307	194.782	195.375	187.676	222.959	256.173	153.018	187.741	183.338	136.242	145.772	146.683	135.586	122.072	137.365	79.0786	80.3068	78.99	109.572	101.812	112.668	120.752	134.07	141.199	181.989	192.026	67.5182	63.0652
EmuJ_000169200.1	Ubiquitin conjugating enzyme E2 C [Source:UniProtKB/TrEMBL;Acc:A0A087VZM4]	293.77	300.719	273.933	272.941	281.379	357.02	167.807	173.561	255.818	81.9976	64.8753	72.114	160.124	150.084	165.636	46.3591	48.005	48.7598	139.789	145.354	150.639	122.044	137.58	134.411	173.164	192.429	163.549	128.452
EmuJ_000169300.1	Phosphatidylinositol binding clathrin assembly [Source:UniProtKB/TrEMBL;Acc:A0A087W0A8]	80.3823	80.1546	93.4836	76.8151	93.5213	96.9041	75.453	85.8268	113.847	48.58	84.9484	84.129	39.0076	36.2849	51.0326	34.8157	33.556	33.1618	40.8799	41.3167	43.2002	48.678	54.6192	85.9758	140.97	130.815	10.3847	16.0655
EmuJ_000169400.1	Eukaryotic translation elongation factor 1 [Source:UniProtKB/TrEMBL;Acc:A0A087W032]	191.963	192.396	142.467	127.659	72.1262	101.533	203.133	198.548	122.814	106.445	72.3334	68.2983	160.236	156.599	133.736	137.836	127.754	136.373	213.421	185.542	187.409	127.432	154.831	105.686	188.684	186.84	175.11	103.03
EmuJ_000169500.1	tRNA dihydrouridine synthase 2 [Source:UniProtKB/TrEMBL;Acc:A0A087W070]	103.738	105.221	114.541	99.1969	80.6887	90.8794	105.321	97.2155	101.981	61.6984	63.3074	68.4834	86.333	58.6498	68.9476	54.143	51.5506	50.1616	72.8363	71.8844	71.6041	58.1529	72.5851	73.3579	91.8379	99.6317	50.5824	42.2762
EmuJ_000169600.1	Glycoprotein 3 alpha L fucosyltransferase [Source:UniProtKB/TrEMBL;Acc:A0A087VZS8]	4.35799	4.94004	30.651	12.4531	4.98281	13.0415	27.0437	3.84468	9.82028	9.90319	13.0434	18.0374	0.791056	1.30565	1.02733	5.77188	3.96057	5.10899	3.60864	4.16159	4.31195	16.9167	5.80273	3.33822	97.3471	120.093	12.1569	9.47783
EmuJ_000169700.1		1.49539	0.894233	8.05374	3.40602	0.753074	3.05899	5.77403	0.223873	1.62261	11.9176	10.4711	15.2573	0.552752	0.399143	0.526425	1.45935	0.933364	0.899917	0.566062	1.1424	1.61111	3.32899	0.738878	1.1285	4.81306	5.22773	1.49746	1.13827
EmuJ_000169800.1	Potassium:sodium hyperpolarization activated [Source:UniProtKB/TrEMBL;Acc:A0A087W0B1]	10.399	10.053	8.34966	13.1533	16.1129	26.9734	22.253	20.1056	37.2772	11.0439	8.85453	7.64361	8.20934	8.04709	8.14869	4.80286	5.80716	7.21033	6.3546	7.82394	7.61753	8.0286	5.35802	5.06906	50.7933	42.8388	4.1765	9.77808
EmuJ_000169900.1	Expressed protein [Source:UniProtKB/TrEMBL;Acc:A0A087W038]	1.87317	1.80946	0.917125	2.29734	3.4364	2.65278	2.30132	5.04775	2.4842	1.44468	0.418608	0.432721	0.778944	1.28566	1.48369	10.9682	7.82439	15.9867	12.7632	20.7496	14.4152	0.735883	1.51452	1.78559	6.35489	3.27421	15.1937	16.6822
EmuJ_000170000.1	Ras GTPase activating protein binding protein 1 [Source:UniProtKB/TrEMBL;Acc:A0A087W075]	474.565	422.583	478.811	377.535	301.954	445.346	408.59	478.521	464.415	204.288	202.113	223.907	314.454	329.348	356.755	188.086	195.619	177.996	314.38	328.343	304.991	353.014	337.229	412.937	260.646	240.9	125.428	163.529
EmuJ_000170100.1	Expressed conserved protein [Source:UniProtKB/TrEMBL;Acc:A0A087VZT3]	160.426	109.111	157.092	358.431	417.456	353.44	285.231	193.904	290.936	179.483	199.893	182.263	134.171	143.573	125.289	207.31	231.364	222.035	217.202	221.769	225.336	275.001	348.164	192.763	155.854	146.941	47.5867	49.4099
EmuJ_000170200.1	Carboxypeptidase [Source:UniProtKB/TrEMBL;Acc:A0A087VZN2]	198.19	164.394	184.309	217.463	144.155	213.383	140.998	146.358	202.262	305.149	388.755	302.072	362.555	408.779	335.2	761.227	809.304	896.755	383.452	387.238	443.414	591.589	569.118	392.58	200.939	183.416	99.5767	223.617
EmuJ_000170300.1	Guanylate kinase [Source:UniProtKB/TrEMBL;Acc:A0A087W0B4]	135.662	114.022	158.651	176.676	209.731	219.4	155.426	153.42	185.266	75.888	53.2576	36.5946	142.002	121.499	106.772	67.422	80.3124	79.2581	145.322	136.123	126.526	76.3514	115.01	161.898	227.463	137.664	103.354	153.461
EmuJ_000170400.1	Expressed protein [Source:UniProtKB/TrEMBL;Acc:A0A087W042]	0	0.423397	0	0	0.165547	0.181044	0.538487	0	0.184953	0.295785	0	0	0	0	0.202515	0	0.220962	0	0	0.195324	0	0.301331	0	0.731169	0	0.383067	28.573	87.578
EmuJ_000170500.1	Translation machinery associated TMA7 [Source:UniProtKB/TrEMBL;Acc:A0A087W079]	83.862	75.6469	34.3834	92.8177	80.7867	68.0727	115.595	78.7745	53.7595	81.2423	95.3054	87.6508	88.4594	94.996	86.4063	309	245.415	334.698	265.09	248.712	276.722	89.9976	95.3686	48.9883	46.9733	99.0866	202.162	297.065
EmuJ_000170600.1	Nucleolar GTP-binding protein 2 [Source:UniProtKB/TrEMBL;Acc:A0A087VZT7]	165.72	165.779	175.602	124.906	110.969	137.125	123.527	136.741	141.679	86.0432	111.331	107.735	120.24	110.352	122.695	67.543	66.42	67.5454	112.265	115.743	104.765	88.0895	105.757	113.109	109.629	139.016	65.3757	52.3364
EmuJ_000170700.1	LIN 24 Twenty four Like family member [Source:UniProtKB/TrEMBL;Acc:A0A087VZN7]	8.68925	8.70583	6.99346	17.4139	14.3223	11.0976	20.7867	16.439	19.9477	5.50813	4.98759	3.36842	3.21738	2.92749	3.06414	6.7955	8.22955	8.00978	5.32245	3.94045	5.8625	9.93688	9.78447	9.07725	59.1755	50.6775	71.3385	49.1983
EmuJ_000170800.1	Glycoprotein 3 alpha L fucosyltransferase [Source:UniProtKB/TrEMBL;Acc:A0A087W0B9]	3.08331	3.1608	2.7317	9.64671	6.65464	15.9068	12.5238	3.41254	4.30152	2.12321	2.90383	4.01927	1.95379	2.97282	3.77961	1.09614	2.41089	2.16879	3.1263	2.13116	2.10162	1.6439	2.25554	2.0994	62.6474	87.7716	36.1246	44.1566
EmuJ_000170900.1	Expressed protein [Source:UniProtKB/TrEMBL;Acc:A0A087W047]	87.517	124.798	67.3686	157.68	55.2491	108.276	160.257	67.6396	84.0594	120.932	136.905	135.119	126.366	120.636	97.2403	381.133	392.038	421.577	547.863	478.223	497.714	132.941	77.6401	69.1734	80.3176	112.182	134.962	109.251
EmuJ_000171000.1	DNA helicase [Source:UniProtKB/TrEMBL;Acc:A0A087W084]	175.115	140.562	163.497	102.807	69.7659	112.949	58.3983	87.0539	153.721	17.9064	11.1135	8.95067	99.4137	74.5712	89.221	6.66584	7.85346	7.70314	57.0417	65.4806	62.6471	37.0729	55.5765	62.398	27.1549	25.7338	9.59985	12.1772
EmuJ_000171100.1		12.2915	16.076	10.7786	31.9817	28.0132	23.5992	40.0867	22.1436	24.1087	7.95875	5.2272	7.73433	7.24739	3.98731	7.14439	12.3533	12.5516	11.5922	23.4376	24.643	26.4006	14.7746	11.6192	15.6297	5.98448	12.8268	13.7781	17.595
EmuJ_000171200.1	RNA binding motif single stranded interacting [Source:UniProtKB/TrEMBL;Acc:A0A087VZN9]	116.544	134.273	149.128	146.647	136.01	150.198	115.1	136.709	183.341	65.412	42.5703	53.471	55.2375	31.3878	62.3972	29.4361	25.4759	26.8287	54.5111	59.686	54.5781	83.7123	76.8641	134.643	83.3993	103.557	4.87173	6.81384
EmuJ_000171400.1	Tyrosine-protein kinase [Source:UniProtKB/TrEMBL;Acc:A0A087W0C2]	23.7357	25.8775	28.7169	23.2381	20.1069	19.0249	18.3335	24.3827	23.0408	32.8761	16.7951	22.3809	21.7375	11.8428	20.9303	13.4235	12.366	15.4866	15.6581	18.1396	15.8115	19.3437	15.5628	24.5452	18.3469	54.5242	10.62	2.82238
EmuJ_000171500.1	Galactosylgalactosylxylosylprotein 3-beta-glucuronosyltransferase [Source:UniProtKB/TrEMBL;Acc:A0A087W052]	12.1911	4.88427	5.61591	5.68442	5.09261	4.061	3.10597	5.29875	1.65946	0.758256	0.219711	0.567797	0.681397	1.12466	1.81704	0.143919	0.141611	0	0.558243	0.876259	0.15132	0.579355	2.64972	0.468594	22.3218	88.135	17.7213	18.1853
EmuJ_000171600.1	Expressed conserved protein [Source:UniProtKB/TrEMBL;Acc:A0A087W089]	318.746	289.02	271.561	255.954	273.481	181.235	557.725	362.836	188.37	898.544	680.789	859.598	586.271	505.169	778.007	341.133	384.863	418.019	402.137	438.367	316.739	456.37	429.747	855.556	217.399	332.83	31.0696	44.2127
EmuJ_000171700.1	Expressed protein [Source:UniProtKB/TrEMBL;Acc:A0A087VZU8]	18.757	14.6015	15.3061	24.0156	17.1274	35.1911	17.3044	11.3404	7.82799	35.2384	18.003	26.1094	15.6666	14.8546	20.9521	142.92	137.164	139.322	144.395	141.457	108.815	17.0049	16.5267	29.8001	11.2961	13.2106	0.722421	6.04051
EmuJ_000171800.1	Sorting nexin 14 [Source:UniProtKB/TrEMBL;Acc:A0A087VZP2]	37.7256	41.8809	42.745	48.6663	37.1848	50.3646	38.1885	38.3993	39.5543	46.5071	27.8193	37.4274	38.2332	22.2994	32.7603	39.0741	35.7677	39.9596	35.4795	38.5591	34.3108	35.3675	35.2505	38.5718	27.3993	43.547	12.6358	10.2699
EmuJ_000171900.1	Histone acetyltransferase [Source:UniProtKB/TrEMBL;Acc:A0A087W0C7]	48.6256	43.5671	52.6654	29.5571	33.8583	33.6916	26.6493	28.5917	51.8205	23.3299	15.3465	19.8537	19.4796	14.9468	25.1203	28.382	28.5191	26.8948	37.5186	44.7523	41.7558	18.4364	18.3971	29.6928	17.1164	16.3265	0.833852	1.54939
EmuJ_000172000.1	Expressed protein [Source:UniProtKB/TrEMBL;Acc:A0A087W058]	0.492939	0.5442	0.402248	0.345464	0.31917	3.54867	1.12471	0.276741	0.713169	0.0950445	0.11016	0	0	0.0563886	0.130148	0.072159	0.42601	0.242712	0.209921	0.125527	0.151739	0.193653	0.265706	0.0587365	0.128641	0.123091	2932.55	1214.13
EmuJ_000172300.1	Hypothetical transcript [Source:UniProtKB/TrEMBL;Acc:A0A087W092]	0	0	0.224265	0	0.0741444	0	0.482351	0.617164	0.165672	0	0	0	0	0	0	0.100577	0.296891	0.225532	0.0975309	0.787329	0	0.134959	0.0925867	0	0.53791	0.5147	402.079	403.538
EmuJ_000172600.1	Phospholipid-transporting ATPase [Source:UniProtKB/TrEMBL;Acc:A0A087VZV6]	151.807	162.673	157.941	149.189	134.28	107.341	154.147	186.175	114.611	345.644	243.215	301.437	230.275	214.521	275.007	288.004	279.265	276.041	237.945	232.229	253.206	341.737	212.413	302.185	109.198	148.341	25.8303	31.1038
EmuJ_000172700.1	Expressed protein [Source:UniProtKB/TrEMBL;Acc:A0A087VZP5]	15.3005	19.0489	14.9283	9.03292	8.61461	6.08445	7.00536	12.1378	12.8326	33.6697	34.3786	39.5717	11.0654	13.5074	20.8571	85.4518	70.6666	74.7902	50.521	49.5502	54.2658	21.234	12.3262	11.4937	1.73606	9.13632	0	2.65844
EmuJ_000172800.1	Solute carrier family 35 member e1 protein [Source:UniProtKB/TrEMBL;Acc:A0A087W0D2]	4.59229	4.35689	3.63029	8.42313	9.6017	17.3598	14.9864	15.8718	13.5821	0.276702	0.561238	0.08288	1.19354	0.820818	1.42087	0.210076	0.826826	0.471071	2.13899	1.46178	1.87746	2.39607	1.64379	1.45349	36.8895	38.1646	36.2143	36.0482
EmuJ_000172900.1	Transmembrane protein 68 [Source:UniProtKB/TrEMBL;Acc:A0A087W063]	75.6467	69.5301	99.541	60.7057	92.0257	93.7228	70.4256	79.6094	58.1375	64.1146	77.664	72.5847	55.4756	64.4616	71.6267	48.8809	48.097	51.7698	52.106	51.4016	52.6296	61.0675	64.4638	65.15	71.1163	77.0219	32.2851	22.3897
EmuJ_000173000.1	Hypothetical transcript [Source:UniProtKB/TrEMBL;Acc:A0A087W097]	50.6172	47.6588	42.1651	45.497	39.4025	40.1355	36.5533	34.9292	30.5131	29.4821	41.2406	31.6688	55.3627	41.1649	52.2038	43.2227	37.9728	43.4851	46.9658	53.3712	53.3576	43.4988	35.3482	45.235	25.1118	39.4984	29.3035	24.6827
EmuJ_000173100.1	Expressed protein [Source:UniProtKB/TrEMBL;Acc:A0A087VZW1]	5.27263	10.4595	10.4875	15.5891	10.8464	23.5291	21.9782	8.32529	18.872	3.17695	5.33919	5.51919	6.85182	4.7121	6.52548	10.8539	11.1545	11.358	19.6471	21.3988	23.0777	10.0332	5.10684	10.0129	42.9996	29.2124	15.3448	8.654
EmuJ_000173200.1	Zinc finger MYM type protein 3 [Source:UniProtKB/TrEMBL;Acc:A0A087VZQ0]	178.177	169.902	207.724	181.681	161.045	227.864	156.558	200.442	212.146	84.3172	73.497	78.3516	113.711	100.799	124.205	57.1962	55.432	56.5572	103.931	112.942	102.317	116.5	120.753	141.503	153.422	150.81	15.2837	18.8465
EmuJ_000173300.1	Rabb and c [Source:UniProtKB/TrEMBL;Acc:A0A087W0D6]	33.5492	45.1532	44.4482	63.6973	66.6268	36.959	50.7104	94.7472	25.2225	159.872	187.863	199.133	109.187	111.266	120.574	74.3202	68.1672	75.79	92.4408	80.9663	64.9872	101.856	100.303	173.887	48.1041	133.626	66.6802	80.9811
EmuJ_000173400.1	Expressed conserved protein [Source:UniProtKB/TrEMBL;Acc:A0A087W066]	3.194	1.25933	2.60636	2.79804	3.20057	6.19265	8.80909	1.79314	5.77621	2.63931	4.33366	2.89867	1.58119	0.782934	1.50588	6.0114	7.88665	7.48882	1.29541	2.03337	4.21367	4.92947	6.45614	2.71845	16.6706	25.636	94.5816	169.317
EmuJ_000173500.1	Expressed conserved protein [Source:UniProtKB/TrEMBL;Acc:A0A087W0A2]	0	0	0	0.445402	0.274334	7.3504	2.67705	0.856316	1.53246	0.490158	1.27825	0.440448	0	0.290804	0	0	0	0	0	0	0	0	0.342571	0.151456	63.0251	14.2829	171.451	192.732
EmuJ_000173600.1	Otopetrin [Source:UniProtKB/TrEMBL;Acc:A0A087VZW6]	1.32103	1.34045	1.01458	0.74882	1.42558	4.35613	6.75107	5.45325	14.5216	3.22134	1.95365	1.52586	0.592428	0.0888921	0.615503	0.568764	0.727535	0.573925	0.330924	0.197883	0.179403	0.381599	0.314148	0.324077	16.8318	18.6281	4.66892	4.87989
EmuJ_000173700.1	Cysteine and histidine rich protein 1 [Source:UniProtKB/TrEMBL;Acc:A0A087VZQ5]	0.299078	0.103181	0.122026	0.131001	0.161373	0.397081	0.131228	0.209881	0.18029	0	0	0.0431812	0.103641	0.0855306	0.345466	0	0.107696	0.184074	0.212273	0	0.230159	0	0.201512	0.044546	0.292686	0.37341	11.2309	8.11016
EmuJ_000173800.1	FAS associated factor 1 [Source:UniProtKB/TrEMBL;Acc:A0A087W0D8]	187.469	177.451	222.507	182.155	186.774	195.522	159.067	193.921	209.029	154.444	113.96	131.797	125.564	92.3397	109.84	139.3	138.291	132.863	173.919	179.943	170.597	154.179	156.954	139.442	153.239	153.688	29.4233	20.8956
EmuJ_000173900.1	Expressed protein [Source:UniProtKB/TrEMBL;Acc:A0A087W071]	39.3865	38.3089	34.2699	24.1111	19.4594	24.6413	45.1826	42.7587	32.6108	66.106	52.2283	60.2924	40.6176	43.0196	55.597	57.656	51.2632	65.2276	69.719	72.9574	62.2641	50.1014	43.8034	63.1876	34.6749	55.1003	115.472	57.4325
EmuJ_000174000.1	Mitogen-activated protein kinase [Source:UniProtKB/TrEMBL;Acc:A0A087W0A7]	99.9169	106.091	93.5283	87.1686	105.329	95.3092	75.4357	114.507	83.9762	196.95	141.263	168.392	144.451	137.44	167.658	77.846	73.5645	73.1854	86.1553	91.8919	83.5647	131.464	108.605	142.966	69.39	106.708	62.3897	71.9383
EmuJ_000174100.1		11.5553	8.6109	6.41193	15.5891	16.8341	38.3203	48.4708	47.4866	38.033	0.445598	0.516464	0.266938	1.44155	1.85057	1.06781	0.676608	0.998634	1.32756	3.60864	4.11956	4.09055	1.58884	2.49142	1.65225	27.14	21.6408	16.6626	19.7904
EmuJ_000174200.1		28.8721	7.40591	6.28527	2.43622	24.2024	11.5331	5.42931	25.4451	10.8874	3.23831	2.11233	1.45269	4.80771	4.64674	4.82622	1.93255	2.38538	3.93607	6.1876	7.28066	7.45439	1.93339	11.7373	3.323	0.896989	0.838778	1.76007	1.76602
EmuJ_000174300.1	Tm gpcr rhodopsin [Source:UniProtKB/TrEMBL;Acc:A0A087W0E3]	4.78363	6.60135	5.54302	25.3951	20.2875	46.1235	32.9114	43.7749	87.2598	0.553404	1.17593	0.552533	0.530464	0.711375	0.757797	3.43124	2.96279	3.92559	3.12361	2.74083	4.41756	6.38952	4.25451	3.76198	45.9402	56.1419	12.0714	35.0651
EmuJ_000174500.1	Actin binding protein anillin [Source:UniProtKB/TrEMBL;Acc:A0A087W077]	139.395	127.497	134.686	99.184	75.1203	90.3945	91.6691	110.649	145.961	57.3181	45.9333	59.0337	76.5811	66.7299	85.7721	31.4511	27.4447	29.8856	57.9866	65.0527	59.8999	77.2927	73.4038	95.9928	38.1596	43.1009	13.9346	6.1033
EmuJ_000174600.1	Growth arrest and DNA damage inducible [Source:UniProtKB/TrEMBL;Acc:A0A087W0B0]	177.054	204.917	265.529	204.361	199.538	266.838	195.398	174.034	220.404	170.114	188.145	182.829	196.814	209.635	225.54	160.346	196.868	165.789	174.276	173.454	181.48	158.176	173.2	300.685	182.441	183.344	206.2	187.473
EmuJ_000174700.1	Chromobox protein 2 [Source:UniProtKB/TrEMBL;Acc:A0A087VZX8]	19.5591	22.5524	28.3649	42.4041	58.394	45.4004	37.8338	44.1847	41.1576	13.0042	13.2752	19.4157	9.31288	5.16325	8.49263	16.1385	15.8049	17.7112	17.9696	20.3456	16.1698	33.7315	30.7964	20.493	47.1842	42.2982	2.80544	3.67266
EmuJ_000174800.1	Gpcr rhodopsin superfamily [Source:UniProtKB/TrEMBL;Acc:A0A087VZR4]	0.52493	0.507077	0.257011	1.01168	0.509825	1.92046	1.28983	0.648341	0.696164	0.303638	0.175963	0.30316	0.291051	0.30024	0.0692971	0.461051	0.302438	0.172309	0.670633	0.467855	0.403966	0.412442	0.495162	0.437838	0.821939	1.31079	0.315393	0.239742
EmuJ_000174900.1	Ribosomal RNA small subunit methyltransferase [Source:UniProtKB/TrEMBL;Acc:A0A087W0E7]	238.365	243.713	219.77	164.406	129.341	145.155	177.42	177.979	175.242	144.452	181.545	186.974	205.209	166.699	157.237	71.1433	67.9561	75.7157	131.928	131.281	117.381	148.189	161.613	111.989	131.709	159.446	162.848	190.546
EmuJ_000175000.1	Transient receptor potential cation channel [Source:UniProtKB/TrEMBL;Acc:A0A087W081]	66.7153	102.664	71.5791	50.5578	45.3599	47.2891	54.6277	52.2258	46.2144	108.374	68.9313	100.335	107.325	69.5042	125.014	136.017	155.769	134.335	109.641	122.51	108.515	87.3218	71.3127	131.807	41.7709	44.3631	5.57094	8.3863
EmuJ_000175100.1	Expressed conserved protein [Source:UniProtKB/TrEMBL;Acc:A0A087W0B5]	0.950225	1.07288	0.634419	1.28648	4.70763	1.98797	0.985483	10.2813	1.30185	0.249838	0.0965236	0.149667	0.119741	0.0494084	3.02199	0	0	0	0.183936	0.219976	0.0664779	0.0848409	2.15354	2.00716	6.87576	9.16757	5.31996	3.748
EmuJ_000175200.1		1.66309	4.8196	1.08569	14.5692	16.8703	16.6832	6.71347	8.9633	10.4265	0.320664	0.185831	0.960478	0.691586	0.190246	0	0	0	0.272957	1.41648	2.96454	3.32762	0.980031	0.672335	2.17984	7.81226	7.47517	1.49885	7.59555
EmuJ_000175300.1	GPI inositol deacylase [Source:UniProtKB/TrEMBL;Acc:A0A087VZR8]	28.5357	22.0015	25.2429	16.068	21.5253	48.4546	17.6126	35.7831	53.902	2.31234	1.93124	2.5871	7.67621	7.86814	10.151	0.464707	0.711284	0.781539	6.95978	8.26361	7.4919	9.49209	7.86657	7.16603	126.247	161.36	14.4112	54.2084
EmuJ_000175500.1	Ubiquitin specific peptidase c family [Source:UniProtKB/TrEMBL;Acc:A0A087W0F1]	100.952	106.118	108.108	88.022	81.7422	72.3062	70.7773	101.461	84.472	76.8411	89.2506	108.711	68.3723	63.3908	68.1974	58.0912	53.8459	52.9713	57.2924	54.2748	58.2144	72.8328	69.7516	77.7207	49.0882	75.6083	29.2704	23.2538
EmuJ_000175600.1	Anoctamin [Source:UniProtKB/TrEMBL;Acc:A0A087W085]	268.843	323.267	238.789	226.594	317.871	285.624	259.37	339.711	150.931	693.942	618.541	797.548	179.628	256.971	348.912	272.95	277.821	278.948	187.187	179.107	183.381	324.388	200.818	502.785	153.507	271.312	45.3703	113.789
EmuJ_000175750.1	Hypothetical transcript [Source:UniProtKB/TrEMBL;Acc:A0A087W0C0]	77.5984	75.7644	72.4629	70.1253	69.0063	59.3541	80.6918	81.495	63.449	36.6735	28.7501	29.5846	39.9517	32.2363	37.2016	29.8928	30.926	31.1216	39.9199	46.1323	43.2834	45.2689	52.6773	61.4565	70.1922	56.8195	42.7673	18.7859
EmuJ_000175800.1	Exportin 4 [Source:UniProtKB/TrEMBL;Acc:A0A087VZZ0]	62.507	54.8981	58.2427	32.112	26.3148	28.8641	29.4889	34.1671	45.1143	32.209	23.3896	32.8672	29.9558	21.1461	33.3745	23.1058	20.4146	21.4922	34.4602	40.1636	36.6925	18.5361	22.0211	23.7876	22.382	21.9003	2.91132	2.8769
EmuJ_000176000.1	Dynactin subunit 4 [Source:UniProtKB/TrEMBL;Acc:A0A087VZS5]	155.58	131.956	160.859	185.733	212.491	193.596	165.531	164.127	153.903	96.6312	72.637	80.4132	89.1017	63.5614	76.6117	54.0126	50.217	54.7173	87.7416	94.6531	86.6942	102.224	112.706	84.0366	124.06	106.464	24.6567	19.8205
EmuJ_000176100.1	Expressed protein [Source:UniProtKB/TrEMBL;Acc:A0A087W0F6]	140.356	116.905	111.261	127.347	152.816	157.065	142.525	126.92	120.266	120.814	132.186	122.167	106.657	129.305	121.429	159.232	178.699	178.941	178.602	176.155	155.847	129.971	119.9	159.477	123.621	130.804	129.507	161.4
EmuJ_000176200.1	Transcription factor BTF3 [Source:UniProtKB/TrEMBL;Acc:A0A087W091]	997.215	909.402	827.986	696.178	744.225	712.82	849.719	998.39	758.936	628.003	641.543	530.83	987.776	969.222	797.809	561.155	710.078	657.426	1035.68	1018.71	958.788	589.264	873.335	448.702	668.13	635.861	913.979	573.363
EmuJ_000176400.1	Fras1 related extracellular matrix protein [Source:UniProtKB/TrEMBL;Acc:A0A087W0C5]	3.69162	2.94227	2.06567	6.45475	6.73989	5.13026	6.63784	6.01451	15.0508	0.842524	0.95126	0.687462	0.563926	0.58604	0.785709	2.99976	4.41662	4.69874	1.67904	1.97606	1.97126	1.74624	1.13707	1.04134	15.8272	12.8679	1.47115	3.42362
EmuJ_000176500.1	Hypothetical transcript [Source:UniProtKB/TrEMBL;Acc:A0A077RDD4]	0	0.101475	0.120009	0	0.793529	0.347126	0.774353	0.495389	1.50713	0	0.0821647	0	0	0	0	0	0	0.120688	0	0	0	0	0.198182	1.84001	0.383798	0.183619	0.220906	0.503754
EmuJ_000176600.1	OTXa paired class homeobox protein [Source:UniProtKB/TrEMBL;Acc:A0A087VZZ5]	0	0	0	0	0	0	0	0	0	0	0	0	0	0	0	0	0	0	0	0	0	0	0	0	0	0	0	0
EmuJ_000176700.1	OTXa paired class homeobox protein [Source:UniProtKB/TrEMBL;Acc:A0A087VZT0]	0	0	0	0	0	0	0	0	0	0	0	0	0	0	0	0	0	0	0	0	0	0	0	0	0	0	0	0
EmuJ_000176800.1	Hypothetical transcript [Source:UniProtKB/TrEMBL;Acc:A0A077RDD4]	0.441201	0.913278	0	0	0.634823	0.173563	1.80682	0.908213	3.10292	0	0	0	0	0	0	0	0	0	0.104382	0	0.113177	0	0	0.0876194	0.191899	0.367237	0.441811	0.167918
EmuJ_000176900.1	MORN and ankyrin domain repeat containing protein [Source:UniProtKB/TrEMBL;Acc:A0A087W0G0]	5.60357	10.7633	5.06695	10.6138	11.3586	15.1923	16.7458	26.7826	33.8707	4.67215	5.66902	8.83395	4.82835	4.67761	5.59802	1.99527	1.52699	2.60993	5.37458	3.85661	3.96265	5.20598	3.97965	4.6017	16.0068	10.2108	2.27486	1.90212
EmuJ_000177000.1	Ankyrin repeat and MYND domain containing protein [Source:UniProtKB/TrEMBL;Acc:A0A087W096]	21.7659	30.747	21.2417	19.6474	24.0042	30.7641	34.5878	47.4335	47.6964	12.7603	23.458	22.5502	16.7162	25.3612	23.4917	5.70504	5.45466	6.09472	8.61154	12.4055	7.9224	9.38859	12.2873	16.6915	21.7805	17.5356	2.31951	2.18294
EmuJ_000177200.1	Dynein assembly factor 1, axonemal homolog [Source:UniProtKB/TrEMBL;Acc:A0A087W0C9]	12.5878	11.8541	12.1456	9.1954	11.8804	14.8315	16.0119	23.3645	21.2568	8.69635	5.79564	6.512	7.27493	7.45772	7.19907	5.01181	5.61061	4.37423	5.82039	4.85519	5.83749	8.81915	8.1775	6.32697	11.8774	10.0339	6.28207	9.17591
EmuJ_000177300.1	2-(3-amino-3-carboxypropyl)histidine synthase subunit 2 [Source:UniProtKB/TrEMBL;Acc:A0A087W001]	70.3275	71.103	77.2563	72.2736	62.045	66.801	80.224	70.4766	79.5546	55.9891	59.3484	57.7668	64.1116	57.2548	67.9161	45.402	45.2323	46.3866	52.172	49.4616	53.823	66.1773	65.7229	96.6417	80.0298	88.581	62.1943	37.3605
EmuJ_000177400.1	S-adenosylmethionine synthase [Source:UniProtKB/TrEMBL;Acc:A0A087VZT5]	869.128	772.385	652.223	559.268	430.596	456.488	605.455	594.898	662.154	230.704	291.383	327.334	567.208	545.771	562.223	173.404	176.935	191.222	427.732	424.012	388.35	339.458	480.136	364.791	612.032	639.123	494.963	505.728
EmuJ_000177500.1	Mitochondrial Rho GTPase 1 [Source:UniProtKB/TrEMBL;Acc:A0A087W0G3]	66.9723	58.9986	67.1808	68.3566	77.804	64.5884	60.1859	71.6792	68.3575	71.5569	50.8727	54.4493	66.2739	58.7388	78.2762	42.9569	41.6232	41.6972	52.3004	56.8007	52.3662	73.4703	75.0467	93.0571	38.6704	49.1867	6.92615	5.26481
EmuJ_000177600.1		26.2134	28.1802	24.0092	29.2432	28.0855	22.4275	16.1647	20.2615	45.4715	2.12938	1.93251	1.73291	10.3403	6.7457	10.343	2.28771	2.88131	3.45415	7.15813	7.29605	9.46103	10.7647	9.26626	18.9445	6.74298	5.15121	0.87638	0.666167
EmuJ_000177700.1	Ribosomal protein L11 [Source:UniProtKB/TrEMBL;Acc:A0A087W0D4]	842.029	656.25	755.635	501.724	385.395	493.672	782.101	859.63	617.929	409.677	367.164	335.498	726.584	616.035	492.027	462.527	510.979	539.847	874.223	836.242	772.442	493.067	776.862	342.975	453.053	420.194	466.597	425.463
EmuJ_000177800.1	Regulation of nuclear pre mRNA domain containing protein [Source:UniProtKB/TrEMBL;Acc:A0A087W007]	64.4524	59.946	74.7938	67.5669	89.5457	105.466	63.2346	73.1896	76.7072	46.2494	38.4058	36.8287	48.2518	44.505	44.0228	32.5439	36.7269	34.9676	58.549	59.7787	49.9753	52.0965	56.3693	72.3837	50.1293	56.9751	21.3837	14.9185
EmuJ_000177900.1		5.77883	6.39242	6.21265	6.99098	7.86943	7.79424	12.2353	7.87899	26.4864	2.21076	1.22993	1.21842	2.35222	1.99366	2.90619	2.01413	2.31213	2.48405	2.73438	3.27016	4.1648	3.69364	3.21381	3.2243	55.4163	42.2598	8.1291	12.5679
EmuJ_000178000.1		0.351682	1.23756	0.803541	1.32476	0.664149	0.518803	1.32706	0.789751	1.37801	0.406851	0.353666	0.0812421	0.414359	0.100575	0.116066	0.205924	0.506554	0.317461	0.224649	0.380611	0.243577	0.10362	0.165869	0.104762	0.504778	0.482997	4.27885	1.24478
EmuJ_000178050.1	NF kappa B inhibitor interacting Ras [Source:UniProtKB/TrEMBL;Acc:A0A087W0A4]	79.5997	86.8738	91.3427	81.1303	79.085	78.0204	88.4914	91.3096	70.4769	71.0202	69.059	61.3312	67.2363	75.7341	77.5479	70.1653	78.5485	73.173	93.5725	88.3158	93.2106	86.4464	76.5812	92.9095	120.343	108.223	34.7772	33.645
EmuJ_000178060.1	WD40 repeat containing domain [Source:UniProtKB/TrEMBL;Acc:A0A087W0D9]	62.1244	67.0475	66.2135	51.5669	51.5511	63.1638	57.3783	51.6549	62.562	50.3753	51.6576	54.236	38.161	37.2939	42.7991	35.7268	34.2407	30.6927	38.3086	37.359	43.418	64.8391	55.099	63.9894	79.0536	61.9613	49.2423	20.8868
EmuJ_000178100.1	Activin; Tgf beta family [Source:UniProtKB/TrEMBL;Acc:S0ERX3]	43.0866	51.386	55.5691	74.1402	97.5291	83.9633	46.418	83.7773	233.254	2.90428	3.99243	1.86121	9.08001	8.53521	7.58394	3.48693	5.60061	4.31197	24.2163	20.2937	24.9088	22.913	26.4346	32.5154	25.688	23.0926	0.736642	2.79974
EmuJ_000178200.1		0	0	0	0	0	0.0695402	0	0	0	0	0	0	0	0	0	0	0.0848729	0	0	0	0	0	0	0	0	0	22.6582	15.8777
EmuJ_000178300.1		0	0	0	0	0	0	0	0	0	0	0	0	0	0	0	0	0	0	0	0	0	0	0	0	0	0	4.30544	9.81814
EmuJ_000178400.1	Hypothetical transcript [Source:UniProtKB/TrEMBL;Acc:A0A0S4MPW3]	21.718	27.4599	24.6813	30.2817	30.1855	22.6115	41.011	24.3215	40.3043	20.4989	15.437	13.462	18.5984	12.2918	12.5339	27.1313	26.6962	29.6729	23.8885	27.9419	28.0889	30.3757	30.109	42.611	63.3536	40.8866	17.2504	14.2811
EmuJ_000178500.1	Transcription factor a mitochondrial [Source:UniProtKB/TrEMBL;Acc:A0A087W0H2]	86.0787	85.664	96.7176	79.9031	54.3054	102.857	58.1065	68.399	98.4911	73.0905	70.1947	67.112	75.8353	81.7092	80.1996	66.2745	69.7418	69.9595	101.277	91.8949	98.4726	53.0007	70.6015	71.9946	84.0232	67.997	40.7781	47.4404
EmuJ_000178600.1	Trichoplein keratin filament binding protein [Source:UniProtKB/TrEMBL;Acc:A0A087W0A9]	99.9328	99.0808	97.4127	87.6164	114.554	112.492	104.324	129.366	137.666	63.6979	47.8225	52.1469	77.8253	58.807	67.9737	46.7925	47.0506	44.08	78.4713	80.1931	70.184	58.1765	65.7784	63.4153	104.919	94.7345	67.1952	48.3495
EmuJ_000178700.1	Pdz domain containing protein [Source:UniProtKB/TrEMBL;Acc:A0A087W0E4]	28.8002	29.7853	25.2681	42.6724	50.035	42.3507	57.571	48.3956	93.51	5.40755	3.90347	3.9593	7.61594	3.54593	5.32623	3.81738	4.25225	4.46844	7.91573	10.1698	9.61766	9.89033	9.65829	10.0841	35.568	40.9955	5.22274	4.94376
EmuJ_000178800.1	Ccaat enhancer binding protein delta [Source:UniProtKB/TrEMBL;Acc:A0A087W018]	68.9279	99.7823	80.8772	64.9874	48.4541	40.8503	63.6505	133.205	78.9381	521.036	324.015	319.675	285.695	254.668	225.996	160.473	157.142	153.179	260.279	222.56	206.283	167.84	89.0395	275.472	94.8386	107.808	70.3766	143.513
EmuJ_000178900.1	Hypothetical transcript [Source:UniProtKB/TrEMBL;Acc:A0A0S4MMR5]	5.08432	8.06873	11.202	9.35345	5.21235	6.90038	3.5694	8.56316	10.1143	33.8209	21.5882	27.3078	12.6857	13.377	11.7459	31.6314	19.773	23.3651	19.1258	18.7734	26.6063	18.9753	8.90684	16.0544	11.9416	10.1567	3.05481	0.580517
EmuJ_000179000.1	Forkhead box protein O4 [Source:UniProtKB/TrEMBL;Acc:A0A087VZV2]	111.51	110.596	166.976	130.45	175.551	155.805	123.606	155.878	210.233	236.522	171.757	217.213	92.7833	85.3189	130.968	185.09	166.605	162.969	139.239	139.484	160.553	449.88	260.935	386.958	176.482	95.9726	2.00634	4.18169
EmuJ_000179100.1	Expressed protein [Source:UniProtKB/TrEMBL;Acc:A0A087W0H5]	115.801	113.989	186.391	182.881	253.37	302.166	263.843	204.578	292.037	258.613	173.91	238.981	110.447	102.389	148.664	262.438	241.396	217.522	190.019	207.638	225.652	544.141	376.879	612.698	492.121	223.505	10.3727	4.24557
EmuJ_000179200.1	Protein fantom [Source:UniProtKB/TrEMBL;Acc:A0A087W0B6]	22.9446	28.4849	37.5528	28.856	26.308	40.5407	26.1222	36.2287	45.9739	19.4387	13.523	13.8785	26.8953	20.7043	24.6964	19.3065	18.3709	16.7963	20.0172	20.0847	19.9648	21.3824	19.8808	18.9774	50.8057	39.5527	4.63443	5.16015
EmuJ_000179400.1	60S ribosomal protein L17 [Source:UniProtKB/TrEMBL;Acc:A0A087W0E9]	764.114	750.188	700.527	419.092	311.988	408.008	571.042	613.361	539.256	390.189	390.741	370.168	806.424	735.856	602.48	400.797	375.533	424.919	632.1	594.26	575.803	478.144	665.528	369.342	406.508	363.34	1268.1	916.11
EmuJ_000179500.1	PEST proteolytic signal containing nuclear [Source:UniProtKB/TrEMBL;Acc:A0A087W024]	166.273	169.117	181.855	193.889	200.21	205.91	176.535	160.314	164.512	101.325	79.5355	74.4288	119.768	101.622	93.4163	96.4642	102.727	105.189	143.176	142.406	131.274	118.381	113.53	99.6417	154.738	156.914	102.742	98.5745
EmuJ_000179600.1	Rhophilin 2 [Source:UniProtKB/TrEMBL;Acc:A0A087VZV7]	67.7093	60.6567	76.8546	80.0154	49.3963	69.2717	53.1058	54.1662	74.7756	62.6953	32.7114	42.5094	29.1303	27.6759	36.1899	22.621	20.421	22.7199	21.7579	24.681	27.3889	68.4302	43.9586	70.3889	48.5678	71.6402	6.09346	4.2976
EmuJ_000179700.1	Enolase [Source:UniProtKB/TrEMBL;Acc:A0A087W0I0]	4.44878	3.86546	4.90761	2.09298	0.666785	1.26396	1.30134	0.647523	1.83754	6.90987	4.97097	6.94657	4.39659	4.99483	9.67945	0.904493	1.24598	1.75779	1.46183	1.78323	2.15561	0.890043	1.11018	1.32524	2.57998	2.77723	72.8876	65.0931
EmuJ_000179900.1	Neuropeptide [Source: Koziol et. al. 2016]	2.59512	2.04642	1.51262	0.974318	3.00053	3.28143	1.30134	1.66506	6.92801	0.357407	0	0.428213	1.28472	1.69636	0.489411	0.542696	1.06798	0.608466	5.52574	5.42837	3.13831	1.09233	1.24896	1.98786	5.80494	18.052	10.0236	7.61928
EmuJ_000180000.1	Glycerol kinase [Source:UniProtKB/TrEMBL;Acc:A0A087W0F3]	35.5262	27.7812	34.6314	27.9818	22.7954	23.4185	12.1334	20.0166	24.9659	7.96066	6.68756	5.47127	18.8992	14.9011	22.7312	0.749623	0.5071	0.367706	10.9492	11.1658	9.26099	7.85846	14.9659	15.8266	19.3777	322.079	169.8	176.65
EmuJ_000180100.1	Coiled coil helix coiled coil helix [Source:UniProtKB/TrEMBL;Acc:A0A087W028]	91.1657	83.305	87.5737	84.181	65.7347	108.237	68.9512	86.5318	91.2641	43.0208	41.7561	42.2152	70.0151	62.6347	58.5486	47.8908	52.0519	60.8841	76.9474	84.8787	80.9025	60.7669	55.1539	42.2447	40.7239	59.8173	23.4398	55.3277
EmuJ_000180200.1	Expressed protein [Source:UniProtKB/TrEMBL;Acc:A0A087VZW3]	29.2954	33.2439	37.9328	27.5725	22.0774	41.7166	34.6317	28.0002	34.5899	14.0045	16.908	19.156	25.8412	23.6798	22.8525	32.9605	28.5958	34.7695	49.6618	53.9466	48.6292	20.6873	20.7174	17.3093	20.5345	27.8101	21.4564	25.985
EmuJ_000180300.1	Expressed conserved protein [Source:UniProtKB/TrEMBL;Acc:A0A087W0I5]	140.54	163.106	151.202	156.045	142.124	143.196	156.78	144.481	171.034	167.139	137.415	141.064	142.952	117.603	132.461	113.955	101.596	108.006	98.6243	104.128	109.872	179.675	138.775	176.244	111.731	115.122	80.3652	53.511
EmuJ_000180400.1	Protein archease [Source:UniProtKB/TrEMBL;Acc:A0A087W0C6]	157.376	186.48	159.128	187.069	203.336	176.213	169.337	172.334	152.305	137.78	124.378	122.897	155.451	144.932	137.769	196.32	222.541	216.31	250.5	272.245	242.22	138.361	138.259	128.769	192.773	160.385	180.425	210.377
EmuJ_000180500.1	DnaJ subfamily C 1 [Source:UniProtKB/TrEMBL;Acc:A0A087W0F7]	106.122	105.556	123.975	102.483	87.487	112.66	93.1987	102.407	105.171	73.3897	65.4945	75.0534	82.3717	63.1555	68.9768	62.7797	67.4946	61.0739	100.294	95.4818	92.5233	82.0115	86.5245	80.9515	72.8858	78.2433	38.4809	44.2462
EmuJ_000180600.1	Arginyl-tRNA--protein transferase 1 [Source:UniProtKB/TrEMBL;Acc:A0A087W034]	30.4149	28.128	30.4067	28.5277	25.3468	40.029	34.3066	41.66	44.8769	27.8633	19.2166	21.29	22.9007	23.8628	25.8041	23.7184	25.9757	26.2661	32.2114	32.8966	31.004	28.2294	29.8811	31.4501	30.2325	37.7753	14.9494	17.8181
EmuJ_000180700.1	Arginyl tRNA protein transferase 1 [Source:UniProtKB/TrEMBL;Acc:A0A087VZX0]	0.0394133	0.0271949	0.0080405	0.0258955	0.0212662	0.104657	0.0605276	0.022127	0.0356387	0	0.0220198	0.00569054	0.0136581	0.0281787	0	0.0576952	0.0141925	0.0161719	0.013987	0.00627286	0	0	0.0265559	0.0058704	0.462853	1.68541	4.33653	3.94887
EmuJ_000180800.1	Sorting nexin [Source:UniProtKB/TrEMBL;Acc:A0A087W0I8]	35.0694	43.3242	51.7094	46.1842	41.4669	36.2654	44.944	44.8997	33.6644	66.781	56.9681	64.938	44.9613	36.5089	44.7679	46.1265	42.0108	42.7411	38.856	41.4099	39.725	70.9888	48.7008	68.5075	50.4417	87.2819	16.6028	10.1756
EmuJ_000180900.1	DiCer Related family member dcr 1 [Source:UniProtKB/TrEMBL;Acc:A0A087W0D0]	12.9633	12.0888	16.0919	7.84616	5.034	5.57481	8.49751	6.90282	10.4431	10.3009	8.43857	10.4246	8.42638	7.24603	10.6698	6.59861	6.83227	5.8993	8.19712	8.42781	8.07156	8.58428	8.69472	9.81792	10.2772	7.62666	1.74067	0.650358
EmuJ_000181000.1	Small nuclear ribonucleoprotein polypeptide [Source:UniProtKB/TrEMBL;Acc:A0A087W0G2]	179.709	170.99	85.3341	192.073	230.204	180.714	197.033	177.853	177.463	75.3996	81.4993	62.424	91.0531	94.242	80.3359	147.935	159.169	170.551	220.796	218.184	223.845	88.8965	142.696	65.1823	103.772	174.451	130.678	195.154
EmuJ_000181100.1	Fascin 2 [Source:UniProtKB/TrEMBL;Acc:A0A087W040]	247.245	178.162	198.428	223.831	179.626	245.124	143.812	160.418	303.467	20.1541	14.7277	9.42315	121.919	131.995	141.32	7.16545	7.30758	8.11753	82.2233	97.4795	90.8777	96.35	105.23	130.96	124.548	94.8556	96.1193	40.8691
EmuJ_000181200.1	Anti dorsalizing morpholocus tagtic protein 1a [Source:UniProtKB/TrEMBL;Acc:A0A087VZX5]	27.1879	25.1698	23.1335	84.4982	126.61	125.281	233.552	143.738	182.384	14.4225	9.5412	8.08756	8.56938	3.4383	5.2304	16.2496	17.9077	18.6674	13.1878	13.3945	20.3445	29.453	23.8419	23.6051	16.5792	19.6165	8.92696	9.35958
EmuJ_000181300.1	U3 small nucleolar ribonucleoprotein [Source:UniProtKB/TrEMBL;Acc:A0A087W0J2]	97.5059	95.1097	103.999	86.0121	86.8725	105.606	98.2576	85.3144	113.539	39.8662	46.1432	45.2193	92.48	92.6049	101.052	35.3114	36.2097	34.8622	76.824	86.0987	71.9067	59.589	70.189	88.5178	62.0668	68.4169	68.7332	57.6647
EmuJ_000181400.1	Family S10 non peptidase ue S10 family [Source:UniProtKB/TrEMBL;Acc:A0A087W0D5]	25.516	21.5942	21.0236	17.289	11.1389	18.5648	12.6088	11.5897	21.8029	0.477648	1.01495	0.858414	9.21419	8.02916	11.01	0.120879	0.17841	0.271057	6.447	8.09574	7.94341	5.19045	10.1261	10.1346	4.84868	3.19607	4.2172	0.659984
EmuJ_000181500.1	Oligosaccharyl transferase [Source:UniProtKB/TrEMBL;Acc:A0A087W0G7]	136.27	145.301	133.992	178.264	214.876	138.099	119.698	146.216	106.695	123.402	82.4038	98.9016	99.7216	57.5102	69.671	74.3905	68.1212	74.6584	98.0157	107.499	95.5597	111.871	96.301	80.357	47.0073	65.4585	14.3778	14.2078
EmuJ_000181600.1	CUE domain containing protein 2 B [Source:UniProtKB/TrEMBL;Acc:A0A087W046]	99.0265	93.6805	114.556	91.9467	105.085	108.409	103.529	85.843	95.552	65.1275	70.7902	58.9983	78.796	66.1579	69.17	60.7819	63.2484	63.8214	85.0203	87.6932	86.2243	69.5852	80.9324	81.3798	112.229	101.832	145.528	67.3507
EmuJ_000181700.1	LYR motif containing protein 4 [Source:UniProtKB/TrEMBL;Acc:A0A087VZY3]	36.4478	19.8231	8.74768	45.8281	31.9285	36.1827	38.0055	22.8695	25.5903	24.3898	31.8621	22.0401	18.7228	22.3183	20.0953	227.54	245.816	251.949	294.604	269.98	275.869	29.0585	23.98	18.1383	1.67854	12.3135	95.3248	165.482
EmuJ_000181800.1	Ribonuclease III [Source:UniProtKB/TrEMBL;Acc:A0A087W0J7]	44.4232	44.3426	52.8028	31.5174	17.9696	21.3711	27.8663	23.542	34.883	39.3244	27.7138	33.792	29.4593	22.1915	31.4156	23.5389	23.427	22.9717	27.1714	28.41	25.3879	37.3632	30.4036	41.3421	23.9176	25.6023	3.37928	2.58977
EmuJ_000181900.1	Golgi reassembly stacking protein 2 [Source:UniProtKB/TrEMBL;Acc:A0A087W0E0]	60.802	63.5037	59.9222	85.0859	101.406	60.8369	83.4292	79.3731	60.5271	63.525	54.4003	70.1163	59.8173	29.6804	41.6194	44.6817	38.9939	42.7851	47.6371	53.3559	47.7704	78.2268	71.742	60.9284	38.5186	68.1511	13.6773	5.08651
EmuJ_000182000.1	Serine:threonine protein kinase:endoribonuclease [Source:UniProtKB/TrEMBL;Acc:A0A087W0H3]	42.329	42.1092	43.7063	30.4115	31.906	30.5894	31.6418	42.0905	37.6333	46.1793	26.9736	36.627	30.9747	17.3696	25.475	18.4054	18.4464	20.4205	26.1508	25.9819	23.9091	37.2465	34.5744	27.791	21.7352	25.5688	4.86391	3.29753
EmuJ_000182100.1	Heterolocus tagous nuclear ribonucleoprotein [Source:UniProtKB/TrEMBL;Acc:A0A087W051]	176.344	155.626	196.276	218.123	189.025	196.68	177.356	185.16	223.976	147.588	97.5181	108.995	152.094	73.4502	97.9601	129.382	133.298	136.141	141.063	152.916	153.058	260.557	231.902	214.376	149.803	141.097	10.9332	13.8692
EmuJ_000182300.1	Rho guanine nucleotide exchange factor 7 [Source:UniProtKB/TrEMBL;Acc:A0A087VZY9]	61.802	59.8328	78.1787	62.6934	60.361	71.262	62.3379	61.9132	77.0042	71.8678	59.0067	67.7734	67.8997	60.8488	74.2846	75.2617	65.707	68.9508	63.9364	65.4008	66.5846	72.0817	62.7044	62.838	63.0699	74.8802	13.1481	6.64457
EmuJ_000182400.1	Dynein light chain [Source:UniProtKB/TrEMBL;Acc:A0A087W0K1]	133.356	106.66	163.057	150.256	120.542	116.645	226.34	87.3855	72.2474	406.152	549.442	520.666	232.995	307.797	243.974	877.206	891.239	863.7	464.58	393.368	481.285	475.465	436.695	511.959	1474.6	1272.58	2265.9	1610.27
EmuJ_000182500.1		67.6623	65.8806	80.4505	98.9817	142.856	89.5083	87.0195	90.717	71.9589	77.614	72.9532	76.0743	62.3185	42.8184	46.7134	45.6913	46.6672	45.8574	58.2443	62.0869	57.9259	69.7482	67.6952	56.7874	44.5179	54.2422	29.0031	39.1415
EmuJ_000182600.1	Anion:Bicarbonate TranSporter family member [Source:UniProtKB/TrEMBL;Acc:A0A087W0H6]	6.10544	5.95944	3.48345	5.95733	15.1592	10.5445	8.71192	11.7042	15.859	3.25405	2.46815	2.46536	2.71779	1.93058	2.7194	1.12626	1.07245	1.26276	2.64231	3.34965	3.66713	2.34005	2.9097	4.2881	9.262	12.3329	0.596476	1.75693
EmuJ_000182700.1	Anion exchange protein [Source:UniProtKB/TrEMBL;Acc:A0A087W056]	15.4399	12.8202	10.8909	18.1108	37.2772	26.7919	31.3471	28.8692	33.5227	4.9196	5.11717	4.38289	5.71321	5.76262	4.05923	2.49002	2.82702	2.57703	5.57217	7.91349	9.86805	7.45352	9.78594	10.524	31.0735	27.609	5.89623	4.63133
EmuJ_000182900.1	Beta 14 N acetylgalactosaminyltransferase [Source:UniProtKB/TrEMBL;Acc:A0A087VZZ4]	84.149	83.292	115.612	99.343	94.1756	130.035	104.735	78.8827	126.611	18.7066	15.7437	12.1073	42.6427	30.6738	31.9873	31.973	29.213	33.4473	44.7768	50.5915	48.3995	51.7134	52.1646	67.7363	91.2251	128.924	63.8581	99.0855
EmuJ_000182950.1	TATA box binding protein 1 [Source:UniProtKB/TrEMBL;Acc:A0A087W0K5]	163.312	158.787	176.884	140.596	172.106	167.217	139.249	156.49	190.783	102.61	79.9857	78.3776	116.817	102.165	116.616	95.3015	85.0679	88.2804	110.002	110.68	102.889	122.67	123.565	163.75	137.391	144.039	34.3954	27.0652
EmuJ_000183100.1	Vacuolar H ATPase v1 sector subunit A [Source:UniProtKB/TrEMBL;Acc:A0A087W0E8]	131.26	146.237	125.227	118.848	139.796	95.5519	144.964	154.224	118.759	164.274	160.893	151.546	153.948	165.043	177.661	135.147	132.32	137.439	132.882	137.111	123.822	154.991	119.707	186.233	106.393	113.733	50.3651	32.0778
EmuJ_000183200.1	Nuclear rna export factor 1 [Source:UniProtKB/TrEMBL;Acc:A0A087W0I1]	160.371	175.015	190.53	125.843	105.039	128.291	123.136	150.58	187.905	120.452	108.1	107.087	119.16	124.997	154.435	90.622	83.2059	86.5162	99.0578	99.7001	94.9923	101.906	105.012	173.603	159.241	151.363	9.69048	16.144
EmuJ_000183300.1		32.675	17.7682	26.366	15.5359	17.4993	20.4277	18.3343	23.6631	17.354	7.61167	4.4111	5.19117	11.1126	9.17075	9.78153	16.8032	12.1597	11.2639	26.1226	26.524	28.8845	12.0491	17.0233	12.5197	7.13235	3.79144	5.65609	2.35773
EmuJ_000183400.1	BUD13 [Source:UniProtKB/TrEMBL;Acc:A0A087W002]	58.3247	47.7134	59.5201	58.0886	61.4071	73.1447	55.1018	54.5481	64.2003	42.6605	37.9532	36.1067	54.2102	39.3968	43.4105	37.2417	45.4157	35.0921	48.2159	48.3304	43.5306	47.0489	56.9866	52.6469	38.4936	42.7462	67.078	46.6621
EmuJ_000183500.1	Proliferating cell nuclear antigen [Source:UniProtKB/TrEMBL;Acc:A0A087W0L0]	379.902	353.113	333.152	237.241	184.382	244.692	192.778	195.75	286.882	65.8615	46.6242	40.1635	226.819	207.073	189.194	18.3643	18.8554	24.1708	106.365	108.774	123.302	86.9173	137.908	79.6161	130.778	115.26	243.127	157.407
EmuJ_000183600.1	Eukaryotic translation initiation factor 2 alpha [Source:UniProtKB/TrEMBL;Acc:A0A087W0F4]	64.578	86.557	79.3788	69.1869	89.8081	72.428	37.8539	51.2226	79.6015	30.2495	26.2776	29.0156	42.9704	34.3467	40.3012	30.6057	30.5677	27.968	30.8839	33.4259	35.8088	43.7239	43.0453	36.7884	69.167	61.8646	119.48	209.355
EmuJ_000183700.1	Ribosomal protein L37 [Source:UniProtKB/TrEMBL;Acc:A0A087W0I6]	335.786	285.609	101.648	263.998	175.962	149.747	310.625	290.372	191.924	155.892	192.787	166.221	216.369	242.063	183.848	430.381	407.32	468.572	586.483	549.938	579.93	179.711	258.045	95.187	55.5256	136.688	204.539	213.34
EmuJ_000183800.1	60S ribosomal protein L44:L36a [Source:UniProtKB/TrEMBL;Acc:A0A087W067]	840.984	822.205	595.546	646.658	470.602	745.152	990.949	941.559	792.492	368.526	487.032	388.247	778.062	845.163	737.524	1306.65	1559.1	1410.92	2203.28	2063.52	2156.96	548.914	973.113	554.443	338.263	1118.02	362.334	790.148
EmuJ_000183900.1	Zinc finger C2H2 type [Source:UniProtKB/TrEMBL;Acc:A0A087W006]	38.9109	38.128	44.6751	52.2868	66.385	59.788	48.268	41.6822	47.0664	39.0719	27.1619	34.5193	33.4002	26.7846	39.003	26.4233	25.6929	25.0141	36.6217	37.1302	31.3858	39.3028	40.9036	66.1988	32.9965	34.9745	5.88306	4.08306
EmuJ_000184100.1	Sarcoplasmic calcium binding protein [Source:UniProtKB/TrEMBL;Acc:A0A087W0L2]	175.172	146.291	127.801	313.195	229.764	321.259	296.274	184.809	641.203	32.4097	42.0216	26.1458	45.2324	34.4057	30.415	68.2403	63.1429	75.5541	51.3482	58.0422	69.8865	160.773	97.1883	82.6792	327.182	303.775	157.819	411.275
EmuJ_000184200.1	Fanconi-associated nuclease [Source:UniProtKB/TrEMBL;Acc:A0A087W0F8]	95.3895	96.3647	84.5689	75.5373	70.4125	83.5493	63.6071	71.2591	87.1262	21.4793	19.1025	21.8354	53.745	45.2362	53.2542	34.6972	34.1407	34.1533	63.8358	68.8937	62.6827	34.5755	40.7464	50.309	38.0704	38.234	8.54767	14.3163
EmuJ_000184400.1	Small subunit processome component 20 [Source:UniProtKB/TrEMBL;Acc:A0A087W0J1]	50.373	48.1875	49.6192	28.128	17.4337	21.1414	28.6982	28.3199	38.0164	33.5779	26.8017	35.227	44.0704	28.5124	46.3481	18.2476	16.8938	17.3581	32.2272	34.0507	30.745	20.179	19.8325	22.3933	14.4668	15.3559	3.05226	4.49101
EmuJ_000184500.1	ATPase family AAA domain containing protein 2B [Source:UniProtKB/TrEMBL;Acc:A0A087W074]	36.2645	38.6133	39.2012	37.0214	31.4816	35.7218	28.6965	25.5639	48.5266	13.9984	11.0182	13.1558	16.4388	10.2195	15.4333	6.22154	5.82694	7.09411	14.2539	17.0775	14.5283	14.2845	12.9472	20.6157	20.4862	20.3839	2.45956	1.45718
EmuJ_000184600.1	Protein FAM76A [Source:UniProtKB/TrEMBL;Acc:A0A087W012]	56.1993	62.0762	69.5333	68.1892	71.7668	79.795	88.0624	75.3392	67.8039	70.3797	78.9155	63.7685	84.163	115.02	125.934	52.2729	63.1942	54.9002	64.1921	70.5967	61.9147	79.3287	72.2069	161.367	60.7127	67.5938	96.0836	40.9982
EmuJ_000184700.1	Histone-lysine N-methyltransferase, H3 lysine-79 specific [Source:UniProtKB/TrEMBL;Acc:A0A087W0L5]	118.268	112.611	116.563	117.6	111.337	98.9462	79.9099	106.013	78.8076	43.4071	26.7979	25.8259	52.8917	47.6653	63.7839	59.6149	62.7358	61.3658	78.5536	94.2622	79.5662	60.7716	59.462	82.8285	56.6895	80.5432	10.2831	11.5244
EmuJ_000184800.1	Locus tagral transcription factor 3C polypeptide 3 [Source:UniProtKB/TrEMBL;Acc:A0A087W0G4]	162.129	155.982	156.513	141.964	146.933	123.141	87.8365	130.854	108.393	163.654	149.956	169.255	139.742	117.949	151.419	89.2012	98.9194	94.3136	115.665	120.148	117.031	97.4476	123.709	133.734	72.5309	87.7819	21.5432	22.8741
EmuJ_000184900.1	Glycoprotein Antigen 5 [Source:UniProtKB/TrEMBL;Acc:A0A087W0J4]	203.048	135.038	425.395	527.264	145.629	233.264	115.785	54.4628	32.3366	506.743	629.683	764.448	375.593	393.149	461.019	405.834	344.626	380.767	177.24	204.666	234.02	734.043	632.132	887.503	1057.58	1238.25	3439.57	853.109
EmuJ_000185000.1		61.8006	33.0487	26.9795	42.6004	85.6077	65.555	189.378	132.433	141.68	9.10686	8.25087	6.416	7.14639	8.33276	10.1871	11.1501	11.642	10.6999	12.6539	16.432	22.6278	23.7821	32.6755	40.0694	35.1552	45.9308	13.9893	7.51959
EmuJ_000185100.1	Expressed conserved protein [Source:UniProtKB/TrEMBL;Acc:A0A087W020]	17.6749	16.8415	20.7024	98.6957	138.057	65.3448	78.3972	74.8601	94.7332	113.945	172.372	169.086	38.5832	48.7588	54.9198	121.007	97.2443	109.031	37.9761	45.851	51.3542	182.094	212.093	81.0189	77.1901	29.5738	21.492	16.1996
EmuJ_000185200.1	RNA polymerase II subunit A C terminal domain [Source:UniProtKB/TrEMBL;Acc:A0A087W0L9]	0	0.0802517	0.189819	0.815115	0.125512	0.960837	0.204132	0	0.210338	0	0.06498	0	0	0	0	0.0851288	0.25129	0	0	0	0	0.571151	0.156732	0	0.607053	0.29043	8.21105	5.44472
EmuJ_000185300.1		1.80776	2.6506	1.10637	4.15709	3.17008	8.93382	7.1388	4.24986	10.557	0.326772	0.252494	0.717767	0.391533	1.48633	1.64069	1.15775	1.6274	0.834468	0.801921	1.36665	0.869488	1.22063	1.59866	1.14434	21.8192	10.721	5.43077	5.03115
EmuJ_000185400.1	Neuropeptide [Source: Koziol et. al. 2016]	0.434027	0.598952	0.354174	0.760443	1.17094	2.305	3.42793	5.60434	8.89577	0.418428	0.484972	0.751984	0.601623	0.496495	0.572969	0.317676	0.625161	1.4247	0.308055	0.552624	0	1.27882	0	0.258584	4.53069	3.79329	14.9946	5.94676
EmuJ_000185450.1	Transcription factor iib [Source:UniProtKB/TrEMBL;Acc:A0A087W0J9]	13.6429	23.7385	17.9094	54.0421	68.4921	121.107	89.7927	179.993	120.682	3.43111	4.63957	3.42571	4.5222	8.31215	8.61363	6.72943	7.47589	6.57144	5.26261	5.09795	4.33657	8.44732	7.79349	15.3728	240.325	232.917	93.999	52.1498
EmuJ_000185500.1	Pyruvate dehydrogenase [Source:UniProtKB/TrEMBL;Acc:A0A087W026]	79.8499	67.7342	74.8397	71.8354	51.8421	63.5035	48.0496	44.6455	39.9619	58.1277	50.5473	56.1665	59.1365	53.3886	51.329	41.8413	38.6821	43.0607	47.0974	47.722	54.6774	68.0523	63.5513	73.2039	30.2793	41.8314	50.1302	48.6741
EmuJ_000185700.1	Neuropeptide [Source:UniProtKB/TrEMBL;Acc:A0A087W0M3]	1.8931	2.61245	4.01649	1.9901	2.86008	5.80883	2.65806	1.27536	5.47774	0.365011	0.423061	0.437324	0.52482	0.216556	0.249912	1.93985	0.272677	3.41777	0.537458	0.482076	0.874113	0.743711	2.04085	0.451147	298.399	278.432	129.098	120.612
EmuJ_000185800.1	Expressed protein [Source:UniProtKB/TrEMBL;Acc:A0A087W0H4]	1.40488	2.58495	4.58562	3.69215	3.03212	5.80295	2.87665	2.62904	6.49281	8.57777	5.49423	5.67946	3.2456	1.33923	1.54551	3.42755	2.02355	3.07436	2.99138	2.98126	3.96418	3.21949	1.2621	1.39499	2.44419	7.60085	1.40682	1.06937
EmuJ_000185900.1	Mitochondrial polypeptide chain release factor [Source:UniProtKB/TrEMBL;Acc:A0A087W0K4]	124.797	123.423	117.866	95.3566	103	108.142	93.4939	108.337	101.003	90.902	69.8518	64.4656	100.108	95.9653	88.9329	67.1533	69.738	69.7919	107.439	100.782	114.002	87.6131	119.588	87.1563	60.6127	62.3254	29.1595	68.3427
EmuJ_000186000.1	Zinc finger protein 45 [Source:UniProtKB/TrEMBL;Acc:A0A087W094]	25.7493	28.7435	30.4008	43.6883	29.4439	46.7177	42.2057	31.8403	127.857	10.7356	7.50296	8.99515	7.28202	3.3645	3.07688	23.9644	26.6174	26.3829	19.3524	19.3367	23.1752	29.8675	21.8362	10.3374	12.9857	4.6191	0.611279	2.53448
EmuJ_000186100.1		0.378619	1.30622	0.926881	0.995048	1.83862	4.46833	2.99032	1.91305	8.21662	0.365011	0	0	0	0.216556	0	0.277121	0.545353	0.310706	0.537458	0.241038	0.291371	7.06526	3.82659	0.67672	6.91653	3.30904	0	0
EmuJ_000186300.1	Neuronal calcium sensor [Source:UniProtKB/TrEMBL;Acc:A0A087W0M7]	345.629	369.115	365.723	639.152	549.673	1073.98	588.744	558.739	1903.59	97.0968	129.655	80.6277	70.9481	78.4871	58.4871	152.671	161.585	170.722	122.787	126.252	174.639	334.409	193.694	185.042	242.012	234.089	79.0865	176.579
EmuJ_000186500.1	Receptor type tyrosine protein phosphatase [Source:UniProtKB/TrEMBL;Acc:A0A087W0H9]	67.1478	61.2453	93.4298	59.16	59.5213	29.1221	40.9689	32.8939	28.6317	46.0155	37.3597	35.6619	27.6094	25.0426	32.2659	57.6897	67.7363	69.6716	49.0975	56.6032	56.3377	38.2655	30.3631	38.4797	26.5051	22.9638	3.10884	6.33418
EmuJ_000186600.1	Neuropeptide receptor [Source:UniProtKB/TrEMBL;Acc:A0A087W0K9]	8.19775	8.71912	12.8243	4.06367	1.96349	2.83162	6.03589	4.75945	9.08803	1.58062	0.804291	0.34642	1.9955	1.09787	0.686275	10.1563	13.219	12.503	6.44285	7.07731	8.67828	3.73109	4.49961	4.02636	26.768	22.3177	2.94326	6.34655
EmuJ_000186700.1	Tyrosine-protein kinase [Source:UniProtKB/TrEMBL;Acc:A0A087W099]	54.2067	57.0227	50.2208	58.6789	47.7229	57.2739	48.8184	45.4125	68.8304	8.8329	7.4641	6.68276	23.9329	12.7566	22.4075	20.8128	20.111	20.2498	27.4886	28.7228	34.3274	37.9659	33.5228	41.2769	80.5429	63.8963	6.57959	5.62655
EmuJ_000186800.1	Methionine tRNA synthetase [Source:UniProtKB/TrEMBL;Acc:A0A087W037]	42.7209	45.3695	51.4934	34.6055	34.7296	40.1405	37.379	37.3752	44.7349	26.2808	17.7686	20.9551	27.6843	24.2182	32.0304	15.6574	13.7702	14.4996	22.4389	25.0679	23.4068	31.4838	25.1705	34.0992	30.7127	28.6784	17.3458	8.3578
EmuJ_000186900.1	Barh homeobox protein [Source:UniProtKB/TrEMBL;Acc:A0A087W0N0]	4.43147	4.10876	5.31124	8.97737	4.78217	11.8489	3.40273	2.33238	4.92535	2.2696	1.31528	2.31935	3.93513	2.93067	3.19926	19.0556	22.7393	21.5923	7.47003	6.34764	6.18115	2.31216	2.14607	2.55767	2.71048	2.59353	0.624037	0.63247
EmuJ_000187100.1	Protein transport protein sec16a [Source:UniProtKB/TrEMBL;Acc:A0A087W0I2]	64.1329	68.9579	73.0149	66.4881	65.0839	62.2837	50.3807	60.1856	80.7853	52.8124	35.8303	50.0471	48.6004	20.9299	34.5487	31.2672	27.2519	30.0961	38.2082	46.2987	38.1525	59.2868	43.3941	45.4761	35.5459	42.5744	3.74581	2.63067
EmuJ_000187200.1	Box C:D snoRNA protein 1 [Source:UniProtKB/TrEMBL;Acc:A0A087W0L4]	56.4325	74.3439	67.036	57.0176	53.0724	52.6467	55.1912	58.5051	51.8729	52.8766	44.3982	38.6448	64.623	61.8357	61.0624	46.3001	48.981	47.0103	58.6528	57.575	56.0909	49.439	44.9214	95.1997	44.8492	55.0881	99.9613	75.8449
EmuJ_000187400.1	Leucine rich repeat containing protein 57 [Source:UniProtKB/TrEMBL;Acc:A0A087W0A6]	104.583	113.224	147.116	137.107	124.271	175.928	107.137	108.911	115.362	107.995	123.541	130.401	121.21	118.884	107.446	145.834	146.016	143.039	117.813	114.402	125.719	142.683	147.614	150.687	153.403	128.572	43.5999	79.4404
EmuJ_000187500.1	Translation initiation factor eIF 1A [Source:UniProtKB/TrEMBL;Acc:A0A087W044]	223.248	210.595	229.195	225.266	236.842	238.286	241.205	260.009	250.953	200.371	206.672	210.258	216.767	215.636	206.341	207.831	245.886	219.996	284.427	293.764	270.688	228.641	222.152	195.975	205.862	212.753	406.382	231.151
EmuJ_000187600.1		53.8166	55.4616	63.4332	61.8526	59.8749	65.8873	60.4967	57.6826	61.2094	35.8631	32.7008	33.272	45.5475	32.3596	33.7385	34.2977	30.6834	33.3585	39.2987	40.9959	41.0612	47.8859	50.9042	39.6331	49.7406	51.7579	26.3409	15.8868
[truncated: 9,276 more rows]

## Sheet: TPM median
Transcript ID	Annotation [UniProt accession no.]	PC1	PC2	PC3	HU	MCanaerob	Bi2536	mcDMSO	MCnoBC
[truncated: 10,669 more rows]

## Sheet: summary DESeq
		HU versus MCanaerob				Bi2536 versus mcDMSO					PC1 versus MCnoBC
[truncated: 10,670 more rows]
