# Supplementary material for: Genome-wide transcriptome analysis of Echinococcus multilocularis larvae and germinative cell cultures reveals genes involved in parasite stem cell function
Source: Front Cell Infect Microbiol. 2024 Jan 25;14:1335946. doi: 10.3389/fcimb.2024.1335946 (PMC10850878; doi:10.3389/fcimb.2024.1335946)
Supplement: Supplementary file 3 [file Table_3.xlsx]

## Sheet: Legend
Legend to Table S3:
Listed are genes with significant read reduction after HU treatment of metacestode vesicles (HU depletion), with significant read reduction after Bi-2536 treatment (Bi2536 depletion)
and GC associated genes (GCAG) with significant read reduction after HU and Bi-2536 treatment. All values are given in TPM.
Gene marked in green in GCAG have statistically significantly (p ≤ 0.05) more read counts in PC1 than in MCnoBC.
Gene marked in blue in GCAG have on average more read counts in PC1 than in MCnoBC.
Gene marked in orange in GCAG have on average less read counts in PC1 than in MCnoBC.
Genes marked in red in GCAG have statistically significantly (p ≤ 0.05) less reads in PC1 versus MCnoBC.
Abbreviations: PC1 (primary cells after 2 days of culture); PC2 (primary cells after 7 d of culture); PC3 (primary cells after 11 d of culture) - all in means of experimental triplicates.
HU (HU treated vesicles); MCana (axenically cultured vesicles - control to HU); Bi2536 (Bi-2536 treated vesicles); Bictrl (axenically cultured vesicles - control to Bi2536) - all in means of experimental triplicates
MCnoBC (anaerobically cultured metacestode vesicles - control to PC1) - in means of experimental triplicates
Added in GCAG are statistical analyses for HU versus Mcanaerob, Bi2536 versus mcDMSO, and PC1 versus MCnoBC. LFC (MLE) = log2 fold change; lfcSE = standar error value; padj = p-value adjusted; LFC (MAP) = log-fold change, maximum a posteriori

## Sheet: HU depletion
Gene ID	Annotation [UniProt accession no.]	PC1	PC2	PC3	HU	Mcana	Bi2536	Bictrl
CDKD1.1	Cyclin dependent kinase 1 [Source:UniProtKB/TrEMBL;Acc:A0A087VXA1]	114.537	66.0068	71.8608	6.45354	52.0306	2.27787	43.2319
EmuJ_000002800.1	Amino acid permease [Source:UniProtKB/TrEMBL;Acc:A0A087VZC8]	15.9883	10.5743	13.1886	1.20766	9.9031	0.304903	4.18655
EmuJ_000007100.1	L-lactate dehydrogenase [Source:UniProtKB/TrEMBL;Acc:A0A087VWA4]	143.337	42.554	111.052	109.063	1040.13	173.508	346.75
EmuJ_000034800.1	Non capsid protein NS 1 [Source:UniProtKB/TrEMBL;Acc:A0A087VWP3]	84.6614	51.405	30.1257	1.08559	10.9891	0.441121	24.6787
EmuJ_000034900.1		64.1227	36.5238	17.5199	1.70333	14.1311	0.425459	31.9786
EmuJ_000035100.1	Expressed protein [Source:UniProtKB/TrEMBL;Acc:A0A087VWT5]	227.793	477.151	280.903	15.1182	130.64	36.594	129.069
EmuJ_000036300.1	Actin cytoplasmic type 5 [Source:UniProtKB/TrEMBL;Acc:A0A087VX00]	5402.36	4057.73	4823.26	2139.73	6154.46	4110.29	4174.25
EmuJ_000040800.1	Coiled coil domain containing protein 51 [Source:UniProtKB/TrEMBL;Acc:A0A087VWW2]	95.5429	120.049	93.257	44.8226	61.8247	48.6703	65.8538
EmuJ_000043000.1	Sperm associated antigen 1 [Source:UniProtKB/TrEMBL;Acc:A0A087VWS9]	21.2148	29.3753	35.3776	5.66026	9.7793	19.2306	54.4265
EmuJ_000043300.1	Expressed protein [Source:UniProtKB/TrEMBL;Acc:A0A087VWY8]	76.8054	36.1673	49.3809	27.7705	71.4917	16.5933	88.2367
EmuJ_000043900.1	Glutamate receptor 4 [Source:UniProtKB/TrEMBL;Acc:A0A087VWZ2]	10.2128	8.22167	12.1061	0.845347	2.35752	6.50337	14.565
EmuJ_000044000.1	Glutamate receptor 2 [Source:UniProtKB/TrEMBL;Acc:A0A087VX50]	9.18203	4.66909	8.36198	0.679206	2.10822	5.18565	13.0527
EmuJ_000044100.1	Glutamate receptor 2 [Source:UniProtKB/TrEMBL;Acc:A0A087VWT8]	8.77733	4.41971	6.97399	0.709798	1.71078	4.07129	11.3221
EmuJ_000044600.1	Eukaryotic translation initiation factor 4E; Eukaryotic translation initiation factor 4E binding protein [Source:UniProtKB/TrEMBL;Acc:R4ZHA7]	500.486	477.208	520.772	213.331	438.441	209.477	295.199
EmuJ_000045400.1	Expressed protein [Source:UniProtKB/TrEMBL;Acc:A0A087VWU6]	17.6461	86.687	111.088	5.85454	13.3602	4.13666	13.0007
EmuJ_000045800.1	Inosine triphosphate pyrophosphatase [Source:UniProtKB/TrEMBL;Acc:A0A087VX64]	66.8968	45.4169	65.4671	19.989	41.1351	17.2588	29.1447
EmuJ_000045900.1	Origin recognition complex subunit 3 [Source:UniProtKB/TrEMBL;Acc:A0A087VWV0]	71.4916	39.4353	35.7755	3.37374	38.6402	1.85592	26.3787
EmuJ_000046000.1	Origin recognition complex subunit 3 [Source:UniProtKB/TrEMBL;Acc:A0A087VWS6]	16.4259	13.1978	9.86128	0.696073	9.15782	0.661186	6.15118
EmuJ_000046200.1	Polycystin 2 [Source:UniProtKB/TrEMBL;Acc:A0A0S4MN41]	28.5735	36.0798	23.0155	3.28118	13.5467	11.3871	16.4232
EmuJ_000046800.1	Inosine triphosphate pyrophosphatase [Source:UniProtKB/TrEMBL;Acc:A0A087VX74]	27.6601	16.8182	19.0796	7.31835	13.9342	5.27159	9.66658
EmuJ_000054400.1	Coiled coil domain containing protein 37 [Source:UniProtKB/TrEMBL;Acc:A0A087VX05]	4.06246	7.39702	25.1871	1.26689	2.64676	5.23342	2.99835
EmuJ_000055400.1	DnaJ subfamily C 6 [Source:UniProtKB/TrEMBL;Acc:A0A087VXC5]	54.7359	67.2209	57.7896	5.41092	16.6158	3.46057	18.794
EmuJ_000055600.1	Expressed conserved protein [Source:UniProtKB/TrEMBL;Acc:A0A087VWY7]	279.452	231.011	237.655	147.537	220.877	86.4888	173.492
EmuJ_000056200.1	Expressed protein [Source:UniProtKB/TrEMBL;Acc:A0A087VWZ3]	45.0588	58.9417	53.1083	13.0372	26.2284	7.44849	23.7725
EmuJ_000056500.1	Protocadherin 9 [Source:UniProtKB/TrEMBL;Acc:A0A087VXD3]	30.8414	37.82	82.4318	3.89503	9.88939	19.2929	16.156
EmuJ_000056900.1	Bone morpholocus tagtic protein antagonist noggin [Source:UniProtKB/TrEMBL;Acc:A0A087VXD9]	28.754	41.3959	37.8124	17.8969	28.136	26.2168	20.6957
EmuJ_000057600.1	Expressed protein [Source:UniProtKB/TrEMBL;Acc:A0A087VX37]	166.22	190.241	168.72	97.2976	221.93	80.3358	125.277
EmuJ_000058000.1	Translationally controlled tumor protein [Source:UniProtKB/TrEMBL;Acc:A0A087VXE6]	665.345	453.737	554.512	405.965	607.111	407.67	665.172
EmuJ_000058700.1	Nuclear pore complex protein Nup188 [Source:UniProtKB/TrEMBL;Acc:A0A087VX20]	109.598	71.4077	73.1298	71.5425	102.838	43.2004	91.4002
EmuJ_000058900.1	Timeless [Source:UniProtKB/TrEMBL;Acc:A0A087VXA9]	120.744	62.3017	70.1665	9.19978	67.241	4.79021	56.2712
EmuJ_000059400.1	Pikachurin [Source:UniProtKB/TrEMBL;Acc:A0A087VXB4]	7.58036	8.30524	12.608	1.7213	3.12902	0.575471	2.29521
EmuJ_000060000.1	Mitochondrial ribosomal protein L38 [Source:UniProtKB/TrEMBL;Acc:A0A087VX62]	189.905	245.355	191.388	96.8501	148.337	87.7445	152.566
EmuJ_000062800.1	Protection of telomeres protein 1 [Source:UniProtKB/TrEMBL;Acc:A0A087VXJ1]	82.0746	80.0317	72.5818	32.5686	50.8974	38.0437	56.8628
EmuJ_000064500.1	Importin subunit alpha [Source:UniProtKB/TrEMBL;Acc:A0A087VX81]	262.816	321.988	197.842	25.1577	180.061	8.7646	114.18
EmuJ_000065000.1	Probable glucosamine 6 phosphate [Source:UniProtKB/TrEMBL;Acc:A0A087VXL0]	122.928	123.667	130.876	89.4793	154.105	119.193	172.285
EmuJ_000065300.1	Universal stress protein [Source:UniProtKB/TrEMBL;Acc:A0A087VXP4]	41.3561	58.0547	67.1365	15.0378	30.8804	32.3271	35.2278
EmuJ_000067300.1	Sugar transporter [Source:UniProtKB/TrEMBL;Acc:A0A087VXA8]	12.9408	8.43712	8.18069	0.303056	6.04669	0.0824465	6.46352
EmuJ_000068900.1	DEAD Asp Glu Ala Asp box polypeptide 21 [Source:UniProtKB/TrEMBL;Acc:A0A087VXE8]	201.657	203.086	219.347	121.736	193.069	58.0629	164.991
EmuJ_000069200.1	Expressed conserved protein [Source:UniProtKB/TrEMBL;Acc:A0A087VXS5]	25.7628	25.4831	34.7075	5.18722	14.4858	7.1309	13.4178
EmuJ_000070300.1	Expressed conserved protein [Source:UniProtKB/TrEMBL;Acc:A0A087VXT3]	479.813	527.088	379.021	200.428	373.281	155.74	332.34
EmuJ_000070700.1	Mitochondrial ribosomal protein l23 [Source:UniProtKB/TrEMBL;Acc:A0A087VXE1]	78.977	89.9376	80.2913	59.6584	88.8958	39.3788	66.9654
EmuJ_000070900.1	Dro:myosuppressin receptor [Source:UniProtKB/TrEMBL;Acc:A0A087VXM9]	1.82612	3.74349	4.77632	0.389589	1.44806	4.2841	5.94337
EmuJ_000071100.1	Dynein light chain [Source:UniProtKB/TrEMBL;Acc:A0A087VXR1]	3.32623	10.4589	18.1897	0.500263	7.99651	4.81037	10.2467
EmuJ_000073700.1	Small GTPase Ras dva 3 [Source:UniProtKB/TrEMBL;Acc:A0A087VXI6]	10.2187	15.5262	22.7052	0.581562	8.13301	1.2648	11.7957
EmuJ_000073900.1	Expressed conserved protein [Source:UniProtKB/TrEMBL;Acc:A0A087VXV5]	39.9702	23.7398	27.6993	3.38665	21.7607	403.481	82.8598
EmuJ_000074000.1	Fanconi anemia group D2 protein [Source:UniProtKB/TrEMBL;Acc:A0A087VXQ4]	31.9158	14.9876	17.2627	2.54988	13.4806	3.12496	16.2091
EmuJ_000075400.1	PERQ amino acid rich with GYF domain containing protein [Source:UniProtKB/TrEMBL;Acc:A0A087VXK1]	70.0675	70.9104	65.662	54.7399	90.2975	57.3118	72.4233
EmuJ_000075600.1	Alpha tubulin N acetyltransferase [Source:UniProtKB/TrEMBL;Acc:A0A087VXW4]	71.9491	80.3576	58.1336	25.835	35.5791	32.962	57.202
EmuJ_000075700.1	Coenzyme q10 biosynthesis protein [Source:UniProtKB/TrEMBL;Acc:A0A087VXR9]	81.0818	47.0794	48.1976	25.4126	41.8547	30.2193	43.4545
EmuJ_000076500.1		89.3943	101.514	108.094	9.43536	34.1202	6.90824	30.3891
EmuJ_000076800.1		76.5184	89.2954	57.6166	11.3623	35.0536	2.90539	29.4729
EmuJ_000078000.1	60S ribosomal protein L8 [Source:UniProtKB/TrEMBL;Acc:A0A087VXK9]	1074.26	632.42	925.593	559.049	960.634	467.496	808.496
EmuJ_000078100.1		37.6005	22.8976	22.7934	4.58055	23.2882	3.72561	16.8528
EmuJ_000078500.1	Kelch ECH associated protein 1 [Source:UniProtKB/TrEMBL;Acc:A0A087VXL5]	82.3749	50.0868	90.3373	29.7421	50.7007	11.9913	14.6911
EmuJ_000078600.1	DNA-(apurinic or apyrimidinic site) lyase [Source:UniProtKB/TrEMBL;Acc:A0A087VXZ0]	101.72	96.2514	91.5802	23.9603	59.8306	41.5282	64.0177
EmuJ_000079300.1	tRNA (adenine(58)-N(1))-methyltransferase catalytic subunit TRMT61A [Source:UniProtKB/TrEMBL;Acc:A0A087VXW6]	44.8542	38.6055	39.8294	28.9308	42.9611	20.4396	34.5068
EmuJ_000079400.1		121.058	164.631	139.892	13.7393	26.1095	32.3032	49.678
EmuJ_000080000.1		52.529	62.4988	42.3637	18.8965	27.7378	17.0814	31.4373
EmuJ_000080200.1	Sodium channel protein [Source:UniProtKB/TrEMBL;Acc:A0A087VY10]	6.8523	8.80846	12.0737	3.49299	6.43652	9.65711	4.59923
EmuJ_000080300.1	Potassium channel subfamily K [Source:UniProtKB/TrEMBL;Acc:A0A087VXV7]	81.2834	61.5619	51.097	6.48247	32.7461	13.3728	43.017
EmuJ_000082900.1		38.0483	20.5395	38.2386	10.8545	19.7414	10.9382	18.3657
EmuJ_000083500.1		97.9867	92.2851	59.4728	3.87143	41.1551	1.07949	34.5788
EmuJ_000084300.1	Bcl 2 ous antagonist:killer [Source:UniProtKB/TrEMBL;Acc:A0A087VY43]	153.309	135.194	124.337	46.6532	71.7539	33.745	70.3813
EmuJ_000085100.1	Coiled coil domain containing protein 164 [Source:UniProtKB/TrEMBL;Acc:A0A087VXS3]	8.51355	7.72451	10.5364	2.59101	5.9209	2.41745	3.43906
EmuJ_000086550.1	Leucine rich repeat [Source:UniProtKB/TrEMBL;Acc:A0A087VXU0]	25.6306	68.7898	63.2282	2.63558	13.4365	2.89546	15.3183
EmuJ_000086700.1	Ribosome biolocus tagsis protein brx1 [Source:UniProtKB/TrEMBL;Acc:A0A087VY31]	138.344	93.5959	131.491	63.585	107.294	53.8039	106.356
EmuJ_000086900.1	Yrdc domain containing protein mitochondrial [Source:UniProtKB/TrEMBL;Acc:A0A087VXX0]	252.923	206.009	221.174	140.026	216.759	137.411	193.757
EmuJ_000087000.1		2.31861	10.2551	10.9643	0.0525145	2.18701	0.370119	1.65938
EmuJ_000087100.1		11.3588	6.4159	6.53267	0.662733	4.13126	0.412523	3.61605
EmuJ_000088200.1	Marvel containing potential lipid [Source:UniProtKB/TrEMBL;Acc:A0A087VY68]	297.419	431.446	235.565	93.7396	139.987	265.134	177.354
EmuJ_000089300.1	Bone morpholocus tagtic protein antagonist noggin [Source:UniProtKB/TrEMBL;Acc:A0A087VYE9]	8.76126	26.8843	26.3745	0.993693	4.07953	5.59144	6.8384
EmuJ_000091000.1	Bystin [Source:UniProtKB/TrEMBL;Acc:A0A087VY85]	186.476	262.74	195.806	133.7	179.837	94.8762	137.888
EmuJ_000091800.1	mRNA binding protein [Source:UniProtKB/TrEMBL;Acc:A0A087VY13]	969.22	661.319	812.651	599.062	908.481	518.771	677.563
EmuJ_000092500.1	Metaxin 1 [Source:UniProtKB/TrEMBL;Acc:A0A087VYH0]	136.224	114.837	120.016	94.39	138.05	80.9882	111.798
EmuJ_000092800.1	Transaldolase [Source:UniProtKB/TrEMBL;Acc:A0A087VYA8]	216.777	218.504	211.317	137.278	218.78	118.293	144.279
EmuJ_000094300.1	60S ribosomal protein L10 [Source:UniProtKB/TrEMBL;Acc:A0A087VYA4]	1067.91	734.766	1008.81	647.527	1196.83	594.488	882.92
EmuJ_000094700.1	Phosducin protein 3 [Source:UniProtKB/TrEMBL;Acc:A0A087VYI9]	189.125	195.057	165.425	93.8691	157.346	79.7311	133.138
EmuJ_000095200.1	AMY 1 associating protein expressed in testis [Source:UniProtKB/TrEMBL;Acc:A0A087VYB1]	39.4731	36.0776	39.0844	10.7142	25.0621	6.66544	17.1369
EmuJ_000095500.1	Polymerase delta interacting protein 3 [Source:UniProtKB/TrEMBL;Acc:A0A087VY09]	226.172	245.501	195.541	126.742	210.607	119.502	174.581
EmuJ_000095800.1	DNA polymerase epsilon subunit 3 [Source:UniProtKB/TrEMBL;Acc:A0A087VYB6]	55.8153	43.154	50.2652	18.9163	39.5672	16.1671	32.5624
EmuJ_000095850.1	Crossover junction endonuclease EME1 [Source:UniProtKB/TrEMBL;Acc:A0A087VYD2]	38.1897	27.2159	20.2245	0.653391	18.7471	0.35349	15.5535
EmuJ_000096300.1	Mitochondrial glutamate carrier protein [Source:UniProtKB/TrEMBL;Acc:A0A087VYD7]	187.084	217.855	186.043	131.361	265.737	106.162	142.685
EmuJ_000097500.1	Polyu specific endoribonuclease [Source:UniProtKB/TrEMBL;Acc:A0A087VY26]	7.62858	5.6897	10.2278	0.218061	1.01674	2.0332	4.05076
EmuJ_000098000.1	Bhlh factor math6 [Source:UniProtKB/TrEMBL;Acc:A0A087VY29]	15.9269	12.5241	15.4267	0.0394521	5.59835	0.0516853	4.1146
EmuJ_000098600.1	Deoxyribodipyrimidine photo lyase [Source:UniProtKB/TrEMBL;Acc:A0A087VY33]	31.6638	17.8279	18.6305	1.59147	11.5472	0.468105	6.3193
EmuJ_000098700.1	Tumor protein p63 [Source:UniProtKB/TrEMBL;Acc:A0A087VYM5]	149.924	72.6142	53.5367	6.89914	48.7414	0.360388	32.4813
EmuJ_000098800.1	Cysteine protease [Source:UniProtKB/TrEMBL;Acc:A0A087VYE1]	44.0099	36.432	37.3973	24.6153	34.4124	21.3329	29.3917
EmuJ_000099000.1	Queuosine salvage protein [Source:UniProtKB/TrEMBL;Acc:A0A087VY54]	48.0885	28.7212	29.6792	10.9921	37.9694	15.3519	28.0665
EmuJ_000099200.1	Mitochondrial import receptor subunit TOM20 [Source:UniProtKB/TrEMBL;Acc:A0A087VYN0]	160.789	132.401	139.662	112.851	158.616	161.828	177.395
EmuJ_000099900.1	Histone RNA hairpin binding protein [Source:UniProtKB/TrEMBL;Acc:A0A087VYH1]	97.7508	92.3233	70.8328	23.3968	49.9858	13.8152	44.9493
EmuJ_000101500.1	Dual specificity [Source:UniProtKB/TrEMBL;Acc:A0A087VYI6]	3.87791	6.11122	9.519	1.44984	3.22889	1.73375	2.87791
EmuJ_000102100.1	Zinc finger MYND type [Source:UniProtKB/TrEMBL;Acc:A0A087VY73]	83.5903	103.156	99.1268	37.3476	54.7507	53.3632	84.7395
EmuJ_000102400.1	Rhomboid-like protein [Source:UniProtKB/TrEMBL;Acc:A0A087VYH4]	91.1356	88.2005	57.8803	14.0279	35.1255	11.5699	36.3153
EmuJ_000102600.1	Elongation factor Tu [Source:UniProtKB/TrEMBL;Acc:A0A087VY79]	496.343	358.563	425.592	206.171	375.47	171.733	311.055
EmuJ_000103800.1	Histone deacetylase [Source:UniProtKB/TrEMBL;Acc:A0A087VY83]	145.57	189.931	127.099	57.7657	85.0178	45.6544	89.9339
EmuJ_000104500.1	Expressed conserved protein [Source:UniProtKB/TrEMBL;Acc:A0A087VYS0]	106.613	130.73	139.324	93.7292	158.117	91.3496	95.2858
EmuJ_000104700.1	Serine:threonine protein kinase PLK4 [Source:UniProtKB/TrEMBL;Acc:A0A087VY93]	14.5855	26.9257	17.789	1.83871	7.25365	1.48546	6.80106
EmuJ_000104900.1	Leucyl tRNA synthetase [Source:UniProtKB/TrEMBL;Acc:A0A087VYS4]	180.232	127.903	149.781	144.723	197.305	130.193	142.298
EmuJ_000105100.1	Expressed conserved protein [Source:UniProtKB/TrEMBL;Acc:A0A087VYL5]	30.7974	16.7878	30.8363	33.2059	50.6679	20.308	26.9554
EmuJ_000105300.1	Probable tRNA N6-adenosine threonylcarbamoyltransferase [Source:UniProtKB/TrEMBL;Acc:A0A087VY70]	71.2674	48.8817	63.3824	27.6013	44.4309	30.005	46.552
EmuJ_000105600.1	Pdz domain containing protein [Source:UniProtKB/TrEMBL;Acc:A0A087VYL9]	30.7922	25.7495	21.1996	31.7272	85.6364	47.7449	43.3785
EmuJ_000105700.1	Expressed conserved protein [Source:UniProtKB/TrEMBL;Acc:A0A087VYA1]	163.335	112.987	86.1718	16.672	123.368	41.9104	93.5116
EmuJ_000106200.1	Para nitrobenzyl esterase [Source:UniProtKB/TrEMBL;Acc:A0A087VYA5]	88.3653	105.934	130.92	26.6387	41.8591	32.489	48.6742
EmuJ_000107700.1	Uncharacterized sodium dependent transporter [Source:UniProtKB/TrEMBL;Acc:A0A087VYB8]	117.575	188.657	259.857	46.8921	90.2215	62.3303	120.541
EmuJ_000108900.1	Serine:threonine protein kinase N2 [Source:UniProtKB/TrEMBL;Acc:A0A087VYV9]	24.3756	25.668	21.6722	2.6487	10.9106	2.60582	10.079
EmuJ_000109400.1	Phd:f box containing protein [Source:UniProtKB/TrEMBL;Acc:A0A087VYW4]	41.7049	30.2524	36.0811	12.1807	26.9165	25.3097	35.324
EmuJ_000109600.1	E3 ubiquitin protein ligase TRIM9 [Source:UniProtKB/TrEMBL;Acc:A0A087VYR3]	6.70726	12.5852	14.5974	0.131104	0.501563	0.73461	3.71309
EmuJ_000110600.1	Aspartate ornithine carbamoyltransferase [Source:UniProtKB/TrEMBL;Acc:A0A087VYD9]	59.6795	22.4599	26.8111	6.4326	31.917	3.52959	24.119
EmuJ_000110800.1	4 Hydroxybutyrate coenzyme A transferase [Source:UniProtKB/TrEMBL;Acc:A0A087VYX2]	59.7307	65.9262	44.3226	18.0441	35.6347	19.0235	33.6674
EmuJ_000111000.1	Flotillin 2 [Source:UniProtKB/TrEMBL;Acc:A0A087VYS5]	102.314	94.6709	96.6958	40.168	54.2845	46.6085	62.8593
EmuJ_000113100.1	Caspase 2 [Source:UniProtKB/TrEMBL;Acc:A0A087VYG5]	49.5559	37.7387	41.9471	11.0495	21.8292	11.411	22.996
EmuJ_000113500.1	Carbonyl reductase 1 [Source:UniProtKB/TrEMBL;Acc:A0A087VYH2]	218.02	174.643	154.143	92.6951	229.148	143.259	184.172
EmuJ_000113800.1	Eukaryotic translation elongation factor 1 [Source:UniProtKB/TrEMBL;Acc:A0A087VYS3]	982.833	667.99	887.3	427.24	674.615	453.183	677.245
EmuJ_000115200.1	Carbonyl reductase 1 [Source:UniProtKB/TrEMBL;Acc:A0A087VYW5]	37.9318	49.8896	36.3269	19.0123	35.3272	36.2603	28.6522
EmuJ_000115500.1	60S ribosomal protein L35 [Source:UniProtKB/TrEMBL;Acc:A0A087VZ14]	520.662	351.677	496.115	369.703	505.292	387.795	638.464
EmuJ_000115700.1	Ankyrin repeat containing protein [Source:UniProtKB/TrEMBL;Acc:A0A087VYX0]	28.1547	31.8982	24.1566	6.30237	13.5935	4.36938	14.9574
EmuJ_000115900.1	Replication factor C subunit 4 [Source:UniProtKB/TrEMBL;Acc:A0A087VYG8]	111.264	85.3218	96.247	28.0702	60.3569	34.6823	54.5656
EmuJ_000116600.1	Dolichyldiphosphatase 1 [Source:UniProtKB/TrEMBL;Acc:A0A087VYU7]	81.3576	61.8553	65.6185	27.2184	39.3194	32.3245	42.7275
EmuJ_000116900.1	Lysosomal protein NCU G1 B [Source:UniProtKB/TrEMBL;Acc:A0A087VYK3]	11.9791	10.9964	8.85586	1.09985	5.10414	10.8833	4.62702
EmuJ_000117200.1	Cadherin [Source:UniProtKB/TrEMBL;Acc:A0A087VYV2]	7.9672	8.85376	15.4385	0.563658	1.31307	1.27354	3.33887
EmuJ_000117900.1	Sodium calcium exchanger [Source:UniProtKB/TrEMBL;Acc:A0A087VYY9]	16.3581	15.3235	12.9724	2.39725	4.53538	9.23397	9.62326
EmuJ_000119100.1	dUTP pyrophosphatase [Source:UniProtKB/TrEMBL;Acc:A0A087VYZ8]	92.5082	75.6049	70.1226	5.31812	69.2133	3.12799	30.5745
EmuJ_000119400.1	Ras GTP binding protein A [Source:UniProtKB/TrEMBL;Acc:A0A087VZ48]	115.909	134.385	120.708	65.8197	99.8694	82.9104	107.944
EmuJ_000119500.1	Zinc metalloproteinase YIL108W [Source:UniProtKB/TrEMBL;Acc:A0A087VYX3]	49.2081	40.1989	41.6002	18.9139	34.601	23.2203	43.0149
EmuJ_000120300.1	Expressed conserved protein [Source:UniProtKB/TrEMBL;Acc:A0A087VYL1]	5.46269	2.87002	4.69379	0.991504	2.83449	2.23562	3.69872
EmuJ_000121500.1	Dual specificity mitogen activated protein; Mitogen-activated protein kinase kinase 1 [Source:UniProtKB/TrEMBL;Acc:C7U1I6]	34.226	53.0783	60.5968	9.44622	16.1975	9.85224	16.5155
EmuJ_000122300.1	ATP dependent RNA helicase DDX54 [Source:UniProtKB/TrEMBL;Acc:A0A087VYQ7]	59.4094	48.4677	45.6772	30.4816	42.402	20.7691	40.8797
EmuJ_000122600.1		187.078	121.264	115.879	5.5968	67.3056	1.83209	43.4164
EmuJ_000123100.1	Expressed protein [Source:UniProtKB/TrEMBL;Acc:A0A087VZ76]	99.3771	77.1266	98.8265	18.2109	41.9723	36.2519	66.9047
EmuJ_000124200.1	RILP protein 1 [Source:UniProtKB/TrEMBL;Acc:A0A087VZ47]	30.9804	68.0492	42.9303	19.9885	34.2567	17.1872	22.3459
EmuJ_000124300.1	CTR1 high affinity copper uptake protein 1 [Source:UniProtKB/TrEMBL;Acc:A0A087VYS6]	76.0901	68.0938	73.9773	73.7649	140.087	109.668	67.9815
EmuJ_000125200.1	Adenosine kinase [Source:UniProtKB/TrEMBL;Acc:A0A087VZ57]	21.841	21.0573	19.7198	2.53568	5.7499	3.92617	10.8172
EmuJ_000125800.1	Dr1 associated corepressor [Source:UniProtKB/TrEMBL;Acc:A0A087VYU2]	88.9217	88.9049	80.4488	43.6172	66.7787	40.4133	72.8892
EmuJ_000126100.1	Elongation factor Ts, mitochondrial [Source:UniProtKB/TrEMBL;Acc:A0A087VZ37]	122.585	111.936	110.191	59.6909	84.7974	42.5345	69.9398
EmuJ_000126800.1	Clathrin coat assembly protein ap19 [Source:UniProtKB/TrEMBL;Acc:A0A087VYV3]	47.5225	60.9324	55.2381	11.9032	27.1606	29.737	30.31
EmuJ_000126920.1	Cytosolic Fe S cluster assembly factor NUBP2 [Source:UniProtKB/TrEMBL;Acc:A0A087VYT4]	80.1499	77.1582	78.157	35.5611	51.564	44.9862	51.8103
EmuJ_000127100.1	GTP-binding nuclear protein [Source:UniProtKB/TrEMBL;Acc:A0A087VZ78]	1099.05	1166.48	1075.93	720.027	1081.92	687.971	979.463
EmuJ_000127400.1	RNA helicase [Source:UniProtKB/TrEMBL;Acc:A0A087VZA7]	136.704	141.501	124.179	81.7055	114.287	45.533	96.9788
EmuJ_000128500.1	snRNA activating protein complex subunit 3 [Source:UniProtKB/TrEMBL;Acc:A0A087VZ59]	85.0433	88.14	75.5572	45.4689	66.1806	31.9415	60.2689
EmuJ_000128600.1	Expressed conserved protein [Source:UniProtKB/TrEMBL;Acc:A0A087VZ90]	50.0701	31.7323	46.6244	19.7291	35.6341	47.1735	76.8367
EmuJ_000130600.1		4.77229	5.03331	9.65224	0.954158	3.98148	3.17809	2.17743
EmuJ_000131350.1	Hypothetical transcript [Source:UniProtKB/TrEMBL;Acc:A0A087VZB4]	8.92765	16.877	11.9667	3.94085	11.2164	11.0936	19.3905
EmuJ_000131700.1	Chromosome transmission fidelity protein 8 [Source:UniProtKB/TrEMBL;Acc:A0A087VZ84]	28.2535	28.0115	26.3393	1.61288	17.1987	1.05694	20.9414
EmuJ_000132500.1	Prefoldin subunit 6 [Source:UniProtKB/TrEMBL;Acc:A0A087VZC5]	481.966	530.182	417.631	179.705	339.773	266.966	502.64
EmuJ_000132700.1	G patch domain containing protein 4 [Source:UniProtKB/TrEMBL;Acc:A0A087VYZ4]	352.918	221.264	237.485	137.319	240.288	179.132	278.13
EmuJ_000135000.1	GPI inositol-deacylase [Source:UniProtKB/TrEMBL;Acc:A0A087VZ04]	48.9057	30.0878	40.9543	5.71703	13.2322	10.1611	20.4366
EmuJ_000136100.1	Zinc finger FLYWCH type [Source:UniProtKB/TrEMBL;Acc:A0A087VZF2]	48.4985	26.7689	31.0451	1.76498	14.7246	0.678577	12.0159
EmuJ_000137300.1	Protein yippee-like [Source:UniProtKB/TrEMBL;Acc:A0A087VZB6]	11.3076	11.7499	11.5879	2.75458	6.95915	2.36365	10.1854
EmuJ_000137400.1	Protein yippee 1 [Source:UniProtKB/TrEMBL;Acc:A0A087VZG5]	14.6231	13.2735	12.7881	3.50155	9.44208	1.6188	11.8583
EmuJ_000139050.1	Double strand break repair protein MRE11A [Source:UniProtKB/TrEMBL;Acc:A0A087VZ35]	69.657	47.3347	58.8207	29.3097	54.0433	21.923	37.4686
EmuJ_000139200.1	Mitogen-activated protein kinase [Source:UniProtKB/TrEMBL;Acc:A0A087VZD2]	138.492	128.989	100.487	8.77974	64.0905	3.9139	58.9762
EmuJ_000139300.1	Coatomer protein complex subunit zeta 1 [Source:UniProtKB/TrEMBL;Acc:A0A087VZI2]	261.75	299.374	292.008	184.31	261.947	264.247	359.757
EmuJ_000140600.1	Hypothetical transcript [Source:UniProtKB/TrEMBL;Acc:A0A077R4H2]	11.0294	13.1211	23.8309	1.08678	5.31467	0.759249	6.93173
EmuJ_000140900.1	T complex protein 1 subunit zeta [Source:UniProtKB/TrEMBL;Acc:A0A077RCZ4]	640.262	544.036	606.955	395.804	531.719	314.255	443.028
EmuJ_000141800.1	Activating signal cointegrator 1 [Source:UniProtKB/TrEMBL;Acc:A0A087VZL7]	7.31842	5.68861	8.46882	3.17047	7.76053	3.46738	5.23744
EmuJ_000144800.1	N-acyl-phosphatidylethanolamine-hydrolyzing phospholipase d [Source:UniProtKB/TrEMBL;Acc:A0A087VZG9]	105.271	92.8295	95.076	19.2388	52.82	51.7427	54.1258
EmuJ_000144900.1	Mitogen-activated protein kinase [Source:UniProtKB/TrEMBL;Acc:A0A087VZP8]	466.418	389.706	460.022	213.443	320.008	239.479	248.693
EmuJ_000149350.1	Zinc phosphodiesterase elac protein 1 [Source:UniProtKB/TrEMBL;Acc:A0A087VZW8]	212.331	117.256	179.246	75.7171	153.231	43.4686	103.503
EmuJ_000149700.1	Cyclin protein FAM58A [Source:UniProtKB/TrEMBL;Acc:A0A087VZB5]	139.533	146.212	168.294	56.5147	79.7128	55.1787	67.9
EmuJ_000150800.1	Gtp binding protein I alpha 1subunit [Source:UniProtKB/TrEMBL;Acc:A0A087VZP7]	6.33517	8.71047	8.07613	0.628067	2.08396	0.105735	2.56001
EmuJ_000150900.1	U6 snRNA associated Sm protein LSm7 [Source:UniProtKB/TrEMBL;Acc:A0A087VZT2]	206.744	187.601	234.741	170.467	245.145	151.408	180.182
EmuJ_000151000.1	Interferon stimulated 20 kDa exonuclease 2 [Source:UniProtKB/TrEMBL;Acc:A0A087VZG6]	48.0438	63.5116	47.6499	25.2155	41.0786	19.0327	37.059
EmuJ_000153400.1	E3 ubiquitin protein ligase MARCH8 [Source:UniProtKB/TrEMBL;Acc:A0A087VZZ7]	11.3232	13.1903	15.0218	1.26172	10.2259	0.47626	7.32683
EmuJ_000153500.1	E3 ubiquitin protein ligase MARCH8 [Source:UniProtKB/TrEMBL;Acc:A0A087VZR1]	26.0036	10.8015	18.0106	3.954	19.7858	0.89122	8.9547
EmuJ_000153600.1	E3 ubiquitin protein ligase MARCH8 [Source:UniProtKB/TrEMBL;Acc:A0A087VZU7]	8.54545	9.47257	4.56792	1.05843	7.143	0.322238	4.02225
EmuJ_000153900.1		174.197	138.321	146.798	59.6611	106.125	46.4907	100.01
EmuJ_000154000.1	E3 ubiquitin protein ligase MARCH8 [Source:UniProtKB/TrEMBL;Acc:A0A087VZZ9]	23.759	55.3409	35.2012	12.6692	30.7037	11.5601	36.9938
EmuJ_000154200.1	Thymidine kinase [Source:UniProtKB/TrEMBL;Acc:A0A087VZD6]	78.0695	91.0216	74.6917	24.9544	57.7956	26.127	49.6909
EmuJ_000154900.1	Iroquois class homeodomain protein IRX 6 [Source:UniProtKB/TrEMBL;Acc:A0A087VZI6]	48.7976	7.17566	23.4644	10.2498	65.6191	5.13246	46.4759
EmuJ_000155000.1		36.0076	39.8827	26.178	2.59626	30.3523	0.648386	20.3256
EmuJ_000155400.1	Aldo keto reductase family 1 member B4 [Source:UniProtKB/TrEMBL;Acc:A0A087VZJ0]	113.06	74.5806	84.7403	37.358	62.7074	181.226	102.404
EmuJ_000155500.1	Aldo keto reductase [Source:UniProtKB/TrEMBL;Acc:A0A087VZE3]	112.332	75.0287	67.7446	38.7144	58.653	140.973	78.1906
EmuJ_000155600.1	Aldo keto reductase family 1 member B4 [Source:UniProtKB/TrEMBL;Acc:A0A087W014]	517.794	433.908	424.649	80.8001	294.6	131.031	249.642
EmuJ_000155900.1	Aldo keto reductase family 1, member B4 [Source:UniProtKB/TrEMBL;Acc:A0A087VZS7]	6.43703	4.72991	4.37185	0.332765	2.58383	0.644392	1.49887
EmuJ_000156500.1	Heterolocus tagous nuclear ribonucleoprotein k [Source:UniProtKB/TrEMBL;Acc:A0A087VZJ6]	421.351	453.098	395.443	181.918	286.731	169.951	313.833
EmuJ_000157500.1	Expressed conserved protein [Source:UniProtKB/TrEMBL;Acc:A0A087VZT8]	60.084	72.6135	73.722	14.3368	38.9647	6.10027	37.6214
EmuJ_000158300.1	Tektin 2 [Source:UniProtKB/TrEMBL;Acc:A0A087VZK6]	2.35587	14.3395	36.5355	0.558696	1.57985	1.25861	2.07805
EmuJ_000159400.1	Expressed protein [Source:UniProtKB/TrEMBL;Acc:A0A087VZZ1]	90.9177	77.2594	91.7239	43.8792	82.21	86.6111	92.3758
EmuJ_000159800.1	Retinoblastoma protein 1 [Source:UniProtKB/TrEMBL;Acc:A0A087VZV5]	66.9863	68.0744	55.8081	22.8706	37.1024	15.9861	33.0232
EmuJ_000162000.1	Deoxyribose phosphate aldolase [Source:UniProtKB/TrEMBL;Acc:A0A087W010]	149.295	167.396	123.094	44.1087	68.9769	39.5673	89.2305
EmuJ_000163800.1	Mitochondrial import receptor subunit tom22 [Source:UniProtKB/TrEMBL;Acc:A0A087VZJ3]	160.982	130.893	155.061	123.933	170.984	118.314	148.276
EmuJ_000164000.1	Centrosomal protein of 164 kDa [Source:UniProtKB/TrEMBL;Acc:A0A087VZY7]	23.9063	19.1186	15.5311	1.86946	15.0563	4.25826	13.7035
EmuJ_000164100.1	Coiled coil domain containing protein 37 [Source:UniProtKB/TrEMBL;Acc:A0A087W030]	9.35524	8.4849	9.76037	3.22705	6.06111	5.85163	7.17495
EmuJ_000165700.1	AP2 associated protein kinase 1 [Source:UniProtKB/TrEMBL;Acc:A0A087VZP9]	78.294	74.9238	61.9389	21.7648	39.1154	28.3135	46.3608
EmuJ_000165800.1	SH2 domain containing protein 7 [Source:UniProtKB/TrEMBL;Acc:A0A087VZK7]	24.261	28.0836	28.8854	14.3283	21.5317	11.2534	18.2398
EmuJ_000168700.1	Synaptogyrin 2 [Source:UniProtKB/TrEMBL;Acc:A0A087VZM1]	16.0088	23.7074	31.0869	5.97313	11.364	8.72818	11.5016
EmuJ_000168800.1	Zinc finger protein [Source:UniProtKB/TrEMBL;Acc:A0A087W0A3]	60.5225	45.9613	41.6784	42.9845	57.7267	44.1066	41.4434
EmuJ_000169200.1	Ubiquitin conjugating enzyme E2 C [Source:UniProtKB/TrEMBL;Acc:A0A087VZM4]	289.474	303.78	199.062	72.9957	158.615	47.708	145.261
EmuJ_000169400.1	Eukaryotic translation elongation factor 1 [Source:UniProtKB/TrEMBL;Acc:A0A087W032]	175.609	100.439	174.832	82.359	150.19	133.988	195.458
EmuJ_000170000.1	Ras GTPase activating protein binding protein 1 [Source:UniProtKB/TrEMBL;Acc:A0A087W075]	458.653	374.945	450.509	210.102	333.519	187.234	315.905
EmuJ_000170300.1	Guanylate kinase [Source:UniProtKB/TrEMBL;Acc:A0A087W0B4]	136.111	201.936	164.704	55.2467	123.424	75.6642	135.99
EmuJ_000171000.1	DNA helicase [Source:UniProtKB/TrEMBL;Acc:A0A087W084]	159.725	95.1741	99.7245	12.6569	87.7353	7.40748	61.7231
EmuJ_000173200.1	Zinc finger MYM type protein 3 [Source:UniProtKB/TrEMBL;Acc:A0A087VZQ0]	185.268	190.197	189.715	78.7219	112.905	56.3951	106.397
EmuJ_000174200.1		14.1878	12.7239	13.9206	2.26778	4.76022	2.75133	6.97422
EmuJ_000174500.1	Actin binding protein anillin [Source:UniProtKB/TrEMBL;Acc:A0A087W077]	133.859	88.2329	116.093	54.095	76.361	29.5938	60.9797
EmuJ_000175300.1	GPI inositol deacylase [Source:UniProtKB/TrEMBL;Acc:A0A087VZR8]	25.26	28.6826	35.7659	2.27689	8.56513	0.65251	7.57177
EmuJ_000176200.1	Transcription factor BTF3 [Source:UniProtKB/TrEMBL;Acc:A0A087W091]	911.534	717.741	869.015	600.125	918.269	642.886	1004.39
EmuJ_000177400.1	S-adenosylmethionine synthase [Source:UniProtKB/TrEMBL;Acc:A0A087VZT5]	764.579	482.117	620.836	283.14	558.401	180.52	413.365
EmuJ_000177600.1		26.1343	26.5854	27.2992	1.9316	9.14299	2.87439	7.97174
EmuJ_000177700.1	Ribosomal protein L11 [Source:UniProtKB/TrEMBL;Acc:A0A087W0D4]	751.304	460.264	753.22	370.78	611.549	504.451	827.636
EmuJ_000178100.1	Activin; Tgf beta family [Source:UniProtKB/TrEMBL;Acc:S0ERX3]	50.0139	85.2108	121.15	2.91931	8.39972	4.4665	23.1396
EmuJ_000179200.1	Protein fantom [Source:UniProtKB/TrEMBL;Acc:A0A087W0B6]	29.6608	31.9015	36.1083	15.6134	24.0986	18.1579	20.0222
EmuJ_000179400.1	60S ribosomal protein L17 [Source:UniProtKB/TrEMBL;Acc:A0A087W0E9]	738.276	379.696	574.553	383.699	714.92	400.416	600.721
EmuJ_000180000.1	Glycerol kinase [Source:UniProtKB/TrEMBL;Acc:A0A087W0F3]	32.6463	24.7319	19.0387	6.7065	18.8438	0.541477	10.4587
EmuJ_000180100.1	Coiled coil helix coiled coil helix [Source:UniProtKB/TrEMBL;Acc:A0A087W028]	87.3481	86.0508	82.249	42.3307	63.7328	53.6089	80.9096
EmuJ_000181100.1	Fascin 2 [Source:UniProtKB/TrEMBL;Acc:A0A087W040]	207.945	216.193	202.566	14.7683	131.745	7.53019	90.1935
EmuJ_000181300.1	U3 small nucleolar ribonucleoprotein [Source:UniProtKB/TrEMBL;Acc:A0A087W0J2]	98.8716	92.8301	99.0369	43.7429	95.3789	35.4611	78.2765
EmuJ_000181400.1	Family S10 non peptidase ue S10 family [Source:UniProtKB/TrEMBL;Acc:A0A087W0D5]	22.7113	15.6642	15.3338	0.783672	9.4178	0.190115	7.49538
EmuJ_000182900.1	Beta 14 N acetylgalactosaminyltransferase [Source:UniProtKB/TrEMBL;Acc:A0A087VZZ4]	94.351	107.851	103.41	15.5192	35.1013	31.5444	47.9226
EmuJ_000183300.1		25.6031	17.821	19.7838	5.73798	10.0216	13.4089	27.1771
EmuJ_000183500.1	Proliferating cell nuclear antigen [Source:UniProtKB/TrEMBL;Acc:A0A087W0L0]	355.389	222.105	225.137	50.8831	207.695	20.4635	112.814
EmuJ_000183600.1	Eukaryotic translation initiation factor 2 alpha [Source:UniProtKB/TrEMBL;Acc:A0A087W0F4]	76.8379	77.141	56.226	28.5142	39.2061	29.7138	33.3729
EmuJ_000183800.1	60S ribosomal protein L44:L36a [Source:UniProtKB/TrEMBL;Acc:A0A087W067]	752.912	620.804	908.333	414.602	786.916	1425.56	2141.25
EmuJ_000184200.1	Fanconi-associated nuclease [Source:UniProtKB/TrEMBL;Acc:A0A087W0F8]	92.1077	76.4997	73.9975	20.8057	50.7451	34.3304	65.1374
EmuJ_000184600.1	Protein FAM76A [Source:UniProtKB/TrEMBL;Acc:A0A087W012]	62.6029	73.2503	77.0685	71.0212	108.372	56.7891	65.5678
EmuJ_000184700.1	Histone-lysine N-methyltransferase, H3 lysine-79 specific [Source:UniProtKB/TrEMBL;Acc:A0A087W0L5]	115.814	109.295	88.2436	32.0103	54.7803	61.2389	84.1273
EmuJ_000186700.1	Tyrosine-protein kinase [Source:UniProtKB/TrEMBL;Acc:A0A087W099]	53.8167	54.5586	54.3538	7.65992	19.699	20.3912	30.1796
EmuJ_000187200.1	Box C:D snoRNA protein 1 [Source:UniProtKB/TrEMBL;Acc:A0A087W0L4]	65.9374	54.2456	55.1897	45.3065	62.507	47.4305	57.4396
EmuJ_000187900.1		47.3951	30.904	26.984	3.43073	24.6359	0.644088	17.1891
EmuJ_000188100.1	Sodium:hydrogen exchanger [Source:UniProtKB/TrEMBL;Acc:A0A087W0N9]	31.5361	27.7748	21.2943	1.57996	18.1024	0.647618	15.4141
EmuJ_000188400.1	Pre mRNA processing factor 17 [Source:UniProtKB/TrEMBL;Acc:A0A087W0B8]	96.8802	115.432	91.924	70.0936	122.413	56.2022	76.9652
EmuJ_000188700.1	Ribosome recycling factor [Source:UniProtKB/TrEMBL;Acc:A0A087W0J8]	239.222	207.169	188.127	136.937	189.203	147.218	220.486
EmuJ_000189300.1	Pleckstrin y type [Source:UniProtKB/TrEMBL;Acc:A0A087W0M8]	20.8503	53.4291	50.6481	1.2726	4.63245	6.19646	8.33998
EmuJ_000191100.1	Transcription factor SOX 14 [Source:UniProtKB/TrEMBL;Acc:A0A087W088]	66.2261	92.5651	114.852	2.70562	27.0007	2.69296	31.5546
EmuJ_000192500.1	Integrin alpha ps [Source:UniProtKB/TrEMBL;Acc:A0A087W0M9]	75.4202	67.7392	68.4432	18.6456	33.5264	28.9855	43.177
EmuJ_000192900.1		16.7984	6.38369	13.6443	2.04677	8.21388	1.77768	8.86146
EmuJ_000193700.1	Annexin [Source:UniProtKB/TrEMBL;Acc:A0A087W0H7]	143.398	80.0428	99.5511	106.968	176.037	82.8426	143.359
EmuJ_000194000.1	Glycogenin 1 [Source:UniProtKB/TrEMBL;Acc:A0A087W0P1]	90.9516	185.153	119.162	57.4568	115.207	99.8211	97.9688
EmuJ_000194350.1		71.9497	46.1175	42.1133	5.76069	45.0295	4.99011	29.0319
EmuJ_000194400.1	Hypothetical transcript [Source:UniProtKB/TrEMBL;Acc:A0A0S4MM25]	17.3395	15.7588	14.262	0.591504	5.94069	0.892163	6.48241
EmuJ_000194700.1	Stomatin [Source:UniProtKB/TrEMBL;Acc:A0A087W0J0]	12.3448	20.7762	34.5012	3.92927	6.58945	1.89829	4.52794
EmuJ_000195200.1	Chromobox protein 3 [Source:UniProtKB/TrEMBL;Acc:A0A087W0J6]	49.0374	44.5118	34.6331	13.0344	24.2459	25.1466	44.7799
EmuJ_000195300.1	Glutaredoxin 3 [Source:UniProtKB/TrEMBL;Acc:A0A087W0D3]	198.303	157.955	181.579	83.5734	142.543	75.8701	146.771
EmuJ_000195500.1	Splicing factor arginine:serine rich 4 [Source:UniProtKB/TrEMBL;Acc:A0A087W0U9]	954.955	754.97	760.906	408.081	617.76	408.062	569.539
EmuJ_000195900.1	Tonsoku protein [Source:UniProtKB/TrEMBL;Acc:A0A087W0V5]	22.0139	11.3086	10.989	2.4336	11.5734	6.02214	11.4426
EmuJ_000196000.1	Expressed protein [Source:UniProtKB/TrEMBL;Acc:A0A087W0R3]	107.09	81.1277	71.9196	10.5305	60.3463	24.0899	74.1119
EmuJ_000196200.1	Basic fibroblast growth factor receptor 1 A [Source:UniProtKB/TrEMBL;Acc:A0A087W0K7]	15.4119	11.0761	11.6922	1.86133	5.59114	15.8351	12.3235
EmuJ_000196300.1		9.63927	4.48723	4.73435	1.20264	3.30697	12.7388	8.69871
EmuJ_000197100.1	Proto oncolocus tag serine:threonine protein kinase [Source:UniProtKB/TrEMBL;Acc:A0A087W0F2]	238.13	256.509	324.922	75.6247	146.75	60.4758	146.338
EmuJ_000197300.1	Cleavage and polyadenylation specificity factor subunit 2 [Source:UniProtKB/TrEMBL;Acc:A0A087W0W6]	56.5074	43.2055	45.0635	29.0147	41.4806	40.6752	37.6434
EmuJ_000198100.1	Upstream activation factor subunit UAF30 [Source:UniProtKB/TrEMBL;Acc:A0A087W0V6]	357.227	335.518	372.704	332.476	438.243	341.27	354.683
EmuJ_000198400.1	Kinesin-like protein [Source:UniProtKB/TrEMBL;Acc:A0A087W0X8]	60.5372	40.6116	42.3888	3.91617	28.9744	0.968241	22.5977
EmuJ_000199000.1	SET and MYND domain containing protein 3 [Source:UniProtKB/TrEMBL;Acc:A0A087W0T8]	55.2234	55.3778	51.9604	19.0223	37.7112	15.7238	26.6132
EmuJ_000199900.1	RPE spondin [Source:UniProtKB/TrEMBL;Acc:A0A087W0X4]	28.2837	102.214	135.267	16.4177	25.2066	96.025	45.6365
EmuJ_000200200.1	Expressed conserved protein [Source:UniProtKB/TrEMBL;Acc:A0A087W0I3]	75.976	68.6798	61.6714	25.7169	47.9892	22.4123	55.2718
EmuJ_000200600.1	Hypothetical transcript [Source:UniProtKB/TrEMBL;Acc:A0A087W0P2]	21.5274	62.9092	35.6809	5.74355	9.51303	19.3371	21.4387
EmuJ_000200800.1		3.53546	2.70446	5.69046	1.75237	3.23378	14.2823	12.8347
EmuJ_000201100.1	Beta arrestin 1 [Source:UniProtKB/TrEMBL;Acc:A0A087W0P7]	56.2113	53.6807	53.9323	27.4277	41.5956	27.0818	32.6052
EmuJ_000201300.1	Major facilitator superfamily domain containing protein [Source:UniProtKB/TrEMBL;Acc:A0A087W0J5]	115.573	130.973	114.986	27.5119	53.649	64.1118	72.8629
EmuJ_000201600.1	Ribosomal protein L28 [Source:UniProtKB/TrEMBL;Acc:A0A087W0Z0]	741.815	552.414	805.015	319.035	610.478	576.442	1088.15
EmuJ_000203200.1	4 Hydroxybutyrate coenzyme A transferase [Source:UniProtKB/TrEMBL;Acc:A0A087W108]	28.3692	49.7421	29.7765	3.37622	6.29996	29.009	20.0573
EmuJ_000204000.1	tRNA guanine N7 methyltransferase subunit [Source:UniProtKB/TrEMBL;Acc:A0A087W0W2]	150.723	127.033	123.275	48.2254	82.1768	58.1982	95.1781
EmuJ_000204600.1	Potassium voltage gated channel subfamily D [Source:UniProtKB/TrEMBL;Acc:A0A087W0W5]	5.93855	4.87369	3.94568	1.51881	4.28476	1.48912	2.72149
EmuJ_000205000.1	Protocadherin 1 [Source:UniProtKB/TrEMBL;Acc:A0A087W118]	13.3637	22.4649	23.7148	6.4466	9.7745	12.7257	12.7711
EmuJ_000205100.1	Soluble guanylate cyclase gcy [Source:UniProtKB/TrEMBL;Acc:A0A087W151]	79.8511	54.2256	68.6809	25.6151	44.6611	25.5786	41.5203
EmuJ_000205700.1	Mechanosensory protein 2 [Source:UniProtKB/TrEMBL;Acc:A0A087W0X2]	7.00113	14.2107	27.5211	0.773537	2.09288	3.5172	3.8037
EmuJ_000206000.1	Kinesin associated protein 3 [Source:UniProtKB/TrEMBL;Acc:A0A087W123]	21.2698	19.0558	26.537	10.5886	16.5812	7.18591	10.804
EmuJ_000206800.1	MAM [Source:UniProtKB/TrEMBL;Acc:A0A087W0Y0]	12.7145	10.8022	9.8986	2.61929	5.73129	4.68523	8.99135
EmuJ_000207100.1	MAM [Source:UniProtKB/TrEMBL;Acc:A0A087W130]	114.651	111.546	111.574	33.0807	56.5705	49.791	55.3165
EmuJ_000207200.1	Expressed conserved protein [Source:UniProtKB/TrEMBL;Acc:A0A087W165]	80.2515	43.1917	73.9766	26.9636	48.1612	51.6748	60.205
EmuJ_000208420.1	Hypothetical transcript [Source:UniProtKB/TrEMBL;Acc:A0A087W1B6]	69.1948	101.052	86.6999	25.2518	45.9686	53.7131	62.2994
EmuJ_000208500.1	Ribonuclease H2 subunit C [Source:UniProtKB/TrEMBL;Acc:A0A087W135]	91.8169	107.3	94.6744	45.3486	66.5351	52.9063	79.06
EmuJ_000208600.1	Septin 7 [Source:UniProtKB/TrEMBL;Acc:A0A087W172]	180.76	155.506	157.119	32.1159	94.6195	18.3799	75.2003
EmuJ_000209300.1		59.0799	23.2257	63.0093	7.21941	30.6506	6.83235	18.0419
EmuJ_000209350.1	Copine 9 [Source:UniProtKB/TrEMBL;Acc:A0A087W0Z2]	77.8431	65.1616	73.9397	11.3957	48.6839	91.7892	94.1577
EmuJ_000209400.1	Copine 9 [Source:UniProtKB/TrEMBL;Acc:A0A087W0S9]	57.375	54.3001	49.0306	9.83334	45.1616	83.0324	70.2009
EmuJ_000209600.1	Histone H2A [Source:UniProtKB/TrEMBL;Acc:A0A087W142]	434.069	199.399	201.306	33.6469	242.455	13.7425	172.729
EmuJ_000209800.1	Barrier to autointegration factor [Source:UniProtKB/TrEMBL;Acc:A0A087W0Z4]	467.471	491.548	439.795	278.328	394.231	249.767	372.441
EmuJ_000210000.1	tRNA cytosine34 C5 methyltransferase [Source:UniProtKB/TrEMBL;Acc:A0A087W1D2]	148.592	114.296	133.442	78.6051	108.073	51.9971	105.737
EmuJ_000211050.1	Iron sulfur cluster assembly 2 [Source:UniProtKB/TrEMBL;Acc:A0A087W153]	59.1292	41.7487	53.9703	39.5626	63.7471	64.9944	61.5537
EmuJ_000211200.1	Serine/threonine-protein phosphatase [Source:UniProtKB/TrEMBL;Acc:A0A087W102]	2.68846	2.80219	7.8107	1.18757	2.50849	2.28642	4.487
EmuJ_000211300.1	Protein Wnt [Source:UniProtKB/TrEMBL;Acc:A0A087W0U0]	13.738	26.3845	94.508	8.65742	22.6449	29.8104	34.1315
EmuJ_000211800.1	rRNA processing protein UTP23 [Source:UniProtKB/TrEMBL;Acc:A0A087W0U2]	41.8766	37.7237	36.0255	12.2105	34.3004	3.64402	16.0788
EmuJ_000212300.1	Tyrosine protein kinase otk [Source:UniProtKB/TrEMBL;Acc:A0A087W107]	144.06	138.258	251.595	22.6079	49.2108	91.2564	113.753
EmuJ_000212600.1	DNA helicase [Source:UniProtKB/TrEMBL;Acc:A0A087W167]	114.153	76.4654	95.0372	29.6068	88.8028	25.1188	58.1207
EmuJ_000212700.1	Major egg antigen p40; Putative hsp20 [Source:UniProtKB/TrEMBL;Acc:B5BV14]	18.1031	15.8967	27.2253	9.4	158.875	91.782	161.906
EmuJ_000213100.1	Ankyrin repeat family A protein 2 [Source:UniProtKB/TrEMBL;Acc:A0A087W0U8]	66.5507	70.4542	63.8613	17.3699	36.8456	16.3202	32.5523
EmuJ_000214200.1	U3 small nucleolar ribonucleoprotein [Source:UniProtKB/TrEMBL;Acc:A0A087W1G8]	128.953	93.4439	111.733	83.6232	124.611	95.6404	123.769
EmuJ_000214300.1	Receptor type tyrosine protein phosphatase zeta [Source:UniProtKB/TrEMBL;Acc:A0A087W178]	2.41138	6.4179	11.787	0.841873	3.2871	0.539745	1.83495
EmuJ_000215000.1	Integrin alpha 3 [Source:UniProtKB/TrEMBL;Acc:A0A087W124]	10.114	13.7014	21.5528	1.3567	3.10776	8.12258	5.59978
EmuJ_000215100.1	Coiled coil domain containing protein [Source:UniProtKB/TrEMBL;Acc:A0A087W0W0]	7.56222	5.69035	6.73103	1.05939	2.9181	0.998052	2.78503
EmuJ_000215800.1	Neurexin 4 [Source:UniProtKB/TrEMBL;Acc:A0A087W194]	44.1471	22.0332	23.6379	9.73546	20.5438	5.49385	14.408
EmuJ_000215900.1	GATA binding factor 2 [Source:UniProtKB/TrEMBL;Acc:A0A087W1D1]	16.1732	7.17337	12.4238	0.243357	4.82791	0.012223	4.90111
EmuJ_000216600.1	Pre mRNA splicing factor 38B [Source:UniProtKB/TrEMBL;Acc:A0A087W133]	78.6668	82.6293	85.0832	37.7743	53.2643	39.9065	72.8627
EmuJ_000217700.1	Ribosomal protein l5 [Source:UniProtKB/TrEMBL;Acc:A0A087W1E5]	1414.11	914.244	1334.16	768.853	1275	644.422	1101.83
EmuJ_000218100.1		11.2578	8.29839	11.5709	2.15415	10.8068	2.05859	6.78899
EmuJ_000219700.1	Alpha actinin [Source:UniProtKB/TrEMBL;Acc:A0A087W1G2]	23.3197	23.4356	54.0043	13.6298	220.881	32.8896	123.797
EmuJ_000220300.1	Septin 4 [Source:UniProtKB/TrEMBL;Acc:A0A087W162]	183.178	156.744	159.716	57.3263	96.023	64.9619	108.279
EmuJ_000221500.1	Inhibitor of growth protein [Source:UniProtKB/TrEMBL;Acc:A0A087W103]	212.811	180.4	212.951	95.8953	193.211	129.498	169.789
EmuJ_000223500.1	Histone acetyltransferase type B catalytic [Source:UniProtKB/TrEMBL;Acc:A0A087W190]	75.8201	79.728	64.2385	26.3308	37.1603	17.6192	34.0815
EmuJ_000223800.1	Kinase [Source:UniProtKB/TrEMBL;Acc:A0A087W1K0]	48.5122	54.9644	39.1402	63.0617	125.899	287.095	90.619
EmuJ_000225200.1	CAS1 domain containing protein 1 [Source:UniProtKB/TrEMBL;Acc:A0A087W1A9]	58.9583	35.4868	41.1502	16.2406	25.6393	11.2764	21.0822
EmuJ_000225500.1	Beta adrenergic receptor kinase [Source:UniProtKB/TrEMBL;Acc:A0A087W1H8]	13.0474	23.2006	30.4081	2.83489	7.27754	2.94551	4.84838
EmuJ_000225800.1	Papilin [Source:UniProtKB/TrEMBL;Acc:A0A087W132]	12.9193	19.7144	33.5744	3.48986	7.70728	31.0318	13.1315
EmuJ_000228500.1	MAGUK p55 subfamily [Source:UniProtKB/TrEMBL;Acc:A0A087W155]	49.7763	34.6161	48.1765	18.3336	27.5531	20.9141	31.7414
EmuJ_000228900.1	SCO cytochrome oxidase deficient protein 1 [Source:UniProtKB/TrEMBL;Acc:A0A087W1E7]	271.623	197.571	218.812	147.563	220.287	126.015	175.044
EmuJ_000229200.1	F box:lrr repeat protein 7 [Source:UniProtKB/TrEMBL;Acc:A0A087W1T8]	23.529	38.7501	66.3727	2.32403	6.89497	10.7466	8.28737
EmuJ_000229300.1	F box:lrr repeat protein 7 [Source:UniProtKB/TrEMBL;Acc:A0A087W1L6]	23.6655	57.8562	100.56	2.46541	7.20639	16.6143	13.5774
EmuJ_000229500.1	Mitochondrial thiamine pyrophosphate carrier [Source:UniProtKB/TrEMBL;Acc:A0A087W1F3]	72.4206	73.8609	66.2381	32.091	59.9818	29.9551	43.5169
EmuJ_000231500.1	U6 snRNA-associated Sm-like protein LSm2 [Source:UniProtKB/TrEMBL;Acc:A0A087W1Q7]	164.953	153.08	174.959	114.24	162.29	185.96	258.177
EmuJ_000232700.1	rRNA processing protein FCF1 [Source:UniProtKB/TrEMBL;Acc:A0A087W196]	159.752	179.212	159.377	85.0333	114.408	95.6777	160.59
EmuJ_000232900.1	Transcription factor SOX 6 [Source:UniProtKB/TrEMBL;Acc:A0A087W1Q3]	17.2826	16.1173	15.2072	0.792524	5.83092	0.933257	6.22091
EmuJ_000234300.1	1-acyl-sn-glycerol-3-phosphate acyltransferase [Source:UniProtKB/TrEMBL;Acc:A0A087W1B3]	58.9426	83.4316	58.9122	4.04348	18.6189	2.31215	16.2142
EmuJ_000234600.1	PHD and RING finger domain containing protein 1 [Source:UniProtKB/TrEMBL;Acc:A0A087W1T0]	66.657	73.012	69.2399	20.8783	37.2137	14.2332	34.3599
EmuJ_000235700.1	Dna polymerase alpha subunit b [Source:UniProtKB/TrEMBL;Acc:A0A087W1T6]	61.1016	56.4072	47.3846	3.44273	25.5376	1.29277	25.2862
EmuJ_000235800.1	Expressed protein [Source:UniProtKB/TrEMBL;Acc:A0A087W1M0]	690.703	411.215	521.999	312.729	549.063	192.537	527.551
EmuJ_000236000.1		43.059	39.2725	27.5006	9.2991	14.9752	5.61944	20.2487
EmuJ_000238000.1	Surfeit locus 6 [Source:UniProtKB/TrEMBL;Acc:A0A087W1V9]	72.2613	63.336	55.8378	33.1516	46.8048	65.9734	80.3975
EmuJ_000238300.1	Transmembrane protein C9orf5 [Source:UniProtKB/TrEMBL;Acc:A0A087W1G1]	36.482	24.8572	30.5248	8.84374	17.0884	19.3917	23.8567
EmuJ_000239500.1	Nephrin [Source:UniProtKB/TrEMBL;Acc:A0A087W1W4]	4.0581	2.48026	8.73405	0.664942	1.86575	0.636797	0.912764
EmuJ_000239900.1	Seryl tRNA synthetase mitochondrial [Source:UniProtKB/TrEMBL;Acc:A0A087W217]	198.054	167.057	162.948	80.433	114.962	127.808	159.883
EmuJ_000240000.1	Tetratricopeptide repeat protein 27 [Source:UniProtKB/TrEMBL;Acc:A0A087W1W8]	439.724	284.454	340.283	168.501	269.717	188.348	270.841
EmuJ_000240200.1	Nuclear receptor 2DBD gamma [Source:UniProtKB/TrEMBL;Acc:A0A087W1Q9]	9.1799	11.0544	8.63929	1.13512	3.439	0.709942	3.55941
EmuJ_000240400.1	Neuroglian [Source:UniProtKB/TrEMBL;Acc:A0A087W221]	31.6953	15.7941	24.4551	5.94016	10.2685	4.17363	8.58901
EmuJ_000241100.1		101.315	73.0453	62.7758	14.6219	42.8769	6.8365	42.4894
EmuJ_000241800.1	Cell division cycle protein 20 [Source:UniProtKB/TrEMBL;Acc:A0A087W1J2]	62.3682	46.5321	42.7727	5.52697	32.2151	4.89677	25.7226
EmuJ_000243000.1	Expressed conserved protein [Source:UniProtKB/TrEMBL;Acc:A0A087W239]	13.907	13.1265	18.2344	4.99345	9.55985	21.8773	23.6309
EmuJ_000243200.1	Step II splicing factor slu7 [Source:UniProtKB/TrEMBL;Acc:A0A087W1Z9]	95.0439	105.747	96.6392	57.6497	77.3014	41.353	74.0368
EmuJ_000243450.1		29.6302	36.0996	26.2382	8.44922	12.951	7.82021	14.4133
EmuJ_000243550.1		52.4886	40.7892	56.0518	22.0366	33.4772	15.9202	24.4271
EmuJ_000243800.1	Annexin [Source:UniProtKB/TrEMBL;Acc:A0A087W249]	4.34651	6.71393	4.26899	0.943554	3.35609	0.548521	2.22387
EmuJ_000244200.1	Ras protein Rab 7a [Source:UniProtKB/TrEMBL;Acc:A0A087W1M1]	430.056	531.389	466.16	394.986	545.298	599.161	605.374
EmuJ_000244600.1	PolyA polymerase PAPalpha [Source:UniProtKB/TrEMBL;Acc:A0A087W1M7]	25.0391	46.3412	28.4578	5.99601	9.87404	16.4988	8.27734
EmuJ_000244800.1	Calcium-transporting ATPase [Source:UniProtKB/TrEMBL;Acc:A0A087W259]	313.577	221.909	235.167	75.9179	164.366	123.956	189.717
EmuJ_000244900.1	Exonuclease 1 [Source:UniProtKB/TrEMBL;Acc:A0A087W218]	68.646	44.7109	42.4036	2.90092	32.5782	1.07871	28.9072
EmuJ_000246200.1	Thymosin beta 4 [Source:UniProtKB/TrEMBL;Acc:A0A087W1P4]	119.674	201.531	223.347	56.1604	122.523	1509.83	616.856
EmuJ_000246800.1	Membrane associated progesterone receptor [Source:UniProtKB/TrEMBL;Acc:A0A087W1Q0]	103.181	117.523	100.868	65.1712	89.0275	57.8913	72.827
EmuJ_000248000.1	Nibrin [Source:UniProtKB/TrEMBL;Acc:A0A087W244]	162.131	90.8793	83.4124	8.7984	75.9592	4.80234	56.0821
EmuJ_000248600.1	D111 G patch [Source:UniProtKB/TrEMBL;Acc:A0A087W250]	72.4412	68.3448	69.7102	25.2255	48.9797	46.7083	63.3748
EmuJ_000249300.1	Innexin [Source:UniProtKB/TrEMBL;Acc:A0A087W248]	54.7458	40.9781	42.7281	13.8808	31.5817	5.19128	29.9167
EmuJ_000249900.1	Nucleolar protein 14 [Source:UniProtKB/TrEMBL;Acc:A0A087W215]	56.2658	57.5515	56.5671	20.5157	34.9762	24.56	41.5331
EmuJ_000250400.1	Expressed conserved protein [Source:UniProtKB/TrEMBL;Acc:A0A087W219]	143.568	205.784	149.23	78.6659	132.635	72.0413	131.573
EmuJ_000251100.1	Putative rRNA methyltransferase [Source:UniProtKB/TrEMBL;Acc:A0A087W2B3]	110.234	102.836	111.255	61.3666	93.8165	40.0348	81.7427
EmuJ_000251300.1	Expressed conserved protein [Source:UniProtKB/TrEMBL;Acc:A0A087W268]	4.45965	3.90446	5.19181	0.526138	1.29928	0.9791	1.66745
EmuJ_000251600.1	FMRFamide activated amiloride sensitive sodium [Source:UniProtKB/TrEMBL;Acc:A0A087W1V8]	1.58957	8.99144	5.84159	0.404523	2.20359	0.758241	2.19426
EmuJ_000251800.1	Cytochrome oxidase biolocus tagsis protein [Source:UniProtKB/TrEMBL;Acc:A0A087W281]	110.012	130.542	105.283	70.2886	99.1531	68.4988	98.5977
EmuJ_000252800.1	Ribosomal protein L15 [Source:UniProtKB/TrEMBL;Acc:A0A087W238]	1241.42	809.776	1163.42	598.828	940.076	775.316	1232.47
EmuJ_000253200.1	Kinetochore associated protein 1 [Source:UniProtKB/TrEMBL;Acc:A0A087W242]	34.928	16.7054	18.2597	3.88781	17.8606	3.66623	14.7217
EmuJ_000254000.1	Ras protein Rap 2a [Source:UniProtKB/TrEMBL;Acc:A0A087W1Y0]	11.3204	24.4255	26.6681	1.2889	6.17599	6.19149	12.597
EmuJ_000255200.1	Optic atrophy 1 protein opa1 [Source:UniProtKB/TrEMBL;Acc:A0A087W299]	189.217	130.886	134.776	122.052	170.978	109.396	122.464
EmuJ_000255900.1	Dynein heavy chain [Source:UniProtKB/TrEMBL;Acc:A0A087W1Z8]	11.3762	9.04711	12.414	3.43809	6.42742	9.89581	19.5409
EmuJ_000256300.1	Mitotic checkpoint protein bub3 [Source:UniProtKB/TrEMBL;Acc:A0A087W275]	177.024	164.896	153.196	88.7763	119.657	54.2027	86.0275
EmuJ_000256400.1	Serine:threonine protein phosphatase 2A 56 kDa [Source:UniProtKB/TrEMBL;Acc:A0A087W202]	16.6156	56.8055	50.2993	12.6031	23.5673	20.5352	37.3035
EmuJ_000257500.1	Corepressor interacting with RBPJ 1 [Source:UniProtKB/TrEMBL;Acc:A0A087W2P6]	145.676	174.072	155.604	107.684	189.081	103.89	134.2
EmuJ_000258500.1	Coiled coil domain containing protein 39 [Source:UniProtKB/TrEMBL;Acc:A0A087W2J8]	11.7015	13.5092	20.2187	4.34995	10.5805	15.4809	19.8928
EmuJ_000260100.1	Thymidylate synthase [Source:UniProtKB/TrEMBL;Acc:A0A087W269]	133.734	113.506	73.707	12.5753	51.3237	5.45415	38.2267
EmuJ_000260500.1	Expressed protein [Source:UniProtKB/TrEMBL;Acc:A0A087W2D3]	93.4327	65.8011	86.3825	43.4709	94.0849	119.731	115.208
EmuJ_000260700.1	STARP-like antigen [Source:UniProtKB/TrEMBL;Acc:A0A087W2R9]	16.1972	12.9939	16.3758	0.217583	9.92966	0.358985	10.0614
EmuJ_000260800.1	STARP-like antigen [Source:UniProtKB/TrEMBL;Acc:A0A087W2L6]	33.4601	24.4327	29.9233	1.421	20.1519	0.409755	18.5383
EmuJ_000262800.1	Intraflagellar transport protein 74 [Source:UniProtKB/TrEMBL;Acc:A0A087W2H3]	42.4857	37.0629	36.8667	5.92354	35.2232	3.15046	28.3998
EmuJ_000263000.1	Hypothetical transcript [Source:UniProtKB/TrEMBL;Acc:A0A087W288]	35.5059	37.4384	32.2417	1.52777	24.098	0.603873	21.4538
EmuJ_000263210.1	Conserved oligomeric Golgi complex subunit 7 [Source:UniProtKB/TrEMBL;Acc:A0A087W2N0]	48.7625	55.305	58.8428	35.5612	49.0929	34.1005	57.357
EmuJ_000276200.1	Hypothetical transcript [Source:UniProtKB/TrEMBL;Acc:A0A068Y1U0]	1.18123	0.558044	1.89187	2.60815	8.03973	49.0597	112.064
EmuJ_000283400.1	Bestrophin homolog [Source:UniProtKB/TrEMBL;Acc:A0A068XV17]	17.2273	25.8629	25.1182	2.40078	6.51194	2.05534	5.253
EmuJ_000283800.1	ABC domain containing protein kinase [Source:UniProtKB/TrEMBL;Acc:A0A068Y1V7]	50.9108	42.3843	46.3063	24.0058	34.3055	27.5381	39.5308
EmuJ_000293800.1	Hypothetical transcript [Source:UniProtKB/TrEMBL;Acc:A0A068XTB5]	55.6617	38.2535	54.7048	6.11423	23.1969	7.45016	23.1288
EmuJ_000293900.1	Hypothetical transcript [Source:UniProtKB/TrEMBL;Acc:A0A068XXB7]	10.4509	22.9903	16.4991	1.47576	5.70079	3.32973	10.5872
EmuJ_000294000.1	Hypothetical transcript [Source:UniProtKB/TrEMBL;Acc:A0A068XT13]	72.5838	43.8116	47.7623	2.49194	45.8352	1.50784	35.705
EmuJ_000294400.1	Coronin [Source:UniProtKB/TrEMBL;Acc:A0A068XTC0]	27.9861	22.3604	22.0798	7.47717	25.2149	12.0876	21.052
EmuJ_000297000.1	40S ribosomal protein S27 [Source:UniProtKB/TrEMBL;Acc:A0A068Y069]	943.113	906.553	1472.11	759.989	1441.69	1277.1	3021.72
EmuJ_000297300.1	BC026374 protein (S09 family) [Source:UniProtKB/TrEMBL;Acc:A0A068XT36]	3.85571	11.7182	27.1944	2.9407	10.2541	1.27069	1.33289
EmuJ_000299300.1	Expressed protein [Source:UniProtKB/TrEMBL;Acc:A0A068XV50]	141.954	88.5629	94.9505	32.483	76.2994	18.266	46.3689
EmuJ_000302100.1	Expressed protein [Source:UniProtKB/TrEMBL;Acc:A0A068XZJ6]	73.7628	90.9982	121.887	164.152	233.272	62.9023	104.48
EmuJ_000303900.1	DNA repair and recombination protein RAD54B [Source:UniProtKB/TrEMBL;Acc:A0A068XXH1]	92.3573	55.4987	64.0928	40.0929	91.5596	14.3579	61.0539
EmuJ_000306300.1	Hypothetical transcript [Source:UniProtKB/TrEMBL;Acc:A0A068Y207]	15.87	16.6023	11.0152	3.25899	8.94056	2.56764	8.79067
EmuJ_000306400.1	Poly adp ribose polymerase [Source:UniProtKB/TrEMBL;Acc:A0A068XV71]	16.8196	19.0195	16.741	3.18116	11.492	2.69459	9.04464
EmuJ_000308700.1	Hypothetical transcript [Source:UniProtKB/TrEMBL;Acc:A0A068XZ66]	42.4509	26.6964	11.6058	1.958	7.56603	1.0534	5.94248
EmuJ_000308800.1	Hypothetical transcript [Source:UniProtKB/TrEMBL;Acc:A0A068XUX0]	12.6335	10.9153	11.04	3.04705	15.1183	0.773898	11.3003
EmuJ_000314000.1	Expressed protein [Source:UniProtKB/TrEMBL;Acc:A0A068XZM2]	39.349	32.277	38.4644	10.9615	41.5901	25.6676	28.5659
EmuJ_000314500.1		65.9916	63.7883	60.0899	9.29968	43.4304	7.44113	33.3931
EmuJ_000314600.1		24.9593	38.2486	20.3288	2.77742	14.1591	3.57224	12.7879
EmuJ_000315200.1	Acyl-CoA dehydrogenase family member 9, mitochondrial [Source:UniProtKB/TrEMBL;Acc:A0A068Y0C9]	110.572	74.8524	87.2455	33.5411	62.0549	54.6549	78.1216
EmuJ_000317300.1	Vesicular amine transporter [Source:UniProtKB/TrEMBL;Acc:A0A068Y171]	22.939	41.0882	69.4226	1.63621	6.20712	1.59579	9.70098
EmuJ_000317500.1	Alanine aminotransferase 2 [Source:UniProtKB/TrEMBL;Acc:A0A068XV98]	77.3954	34.6983	56.6904	487.1	1481.93	250.304	292.969
EmuJ_000317600.1	RNA directed DNA polymerase (Reverse transcriptase) [Source:UniProtKB/TrEMBL;Acc:A0A0S4MMB4]	159.317	130.904	157.402	67.9706	114.101	93.5117	131.186
EmuJ_000318600.1	Netrin receptor DCC [Source:UniProtKB/TrEMBL;Acc:A0A068Y177]	16.3654	19.7622	29.9712	1.80222	5.09308	3.33956	8.74532
EmuJ_000321000.1	Protein boule [Source:UniProtKB/TrEMBL;Acc:A0A068XV15]	5.06942	8.52871	10.7659	1.54746	3.18616	4.36462	5.89884
EmuJ_000321600.1	C type lectin fold [Source:UniProtKB/TrEMBL;Acc:A0A068Y197]	23.3023	35.4322	66.8632	9.50103	14.8798	9.41965	15.4932
EmuJ_000322500.1	Hypothetical transcript [Source:UniProtKB/TrEMBL;Acc:A0A068Y1A2]	92.9	111.4	104.172	60.289	86.4075	54.562	74.8227
EmuJ_000324500.1		17.1064	16.5282	20.3115	4.72179	12.1035	24.843	15.8019
EmuJ_000325000.1	Coiled coil domain containing protein 61 [Source:UniProtKB/TrEMBL;Acc:A0A068XZF9]	77.026	110.538	77.0517	28.9968	41.0655	18.7014	46.7408
EmuJ_000328500.1		1.96328	86.7114	65.2463	3.3661	11.9255	0.748064	71.477
EmuJ_000331100.1	40S ribosomal protein S8 [Source:UniProtKB/TrEMBL;Acc:A0A068XZQ3]	853.864	544.538	711.577	429.542	727.747	467.462	736.83
EmuJ_000331200.1	COP9 signalosome complex subunit 6 [Source:UniProtKB/TrEMBL;Acc:A0A068Y0F5]	121.335	155.042	169.506	98.8071	131.854	84.0895	135.551
EmuJ_000331800.1	Phospholipase d3 [Source:UniProtKB/TrEMBL;Acc:A0A068XTN6]	125.395	159.612	138.752	34.8799	79.4833	46.9035	68.4731
EmuJ_000332300.1	RuvB-like helicase [Source:UniProtKB/TrEMBL;Acc:A0A068Y0G5]	180.085	181.739	183.941	82.1322	126.591	60.4574	97.4801
EmuJ_000332500.1	Acetyl coenzyme A hydrolase:transferase [Source:UniProtKB/TrEMBL;Acc:A0A068XXP4]	31.1979	27.9996	38.8329	2.75255	5.8842	26.3997	13.6008
EmuJ_000333000.1	Brain tumor protein [Source:UniProtKB/TrEMBL;Acc:A0A068XXQ0]	57.5542	48.204	38.1202	14.1482	25.1977	11.155	30.0083
EmuJ_000333100.1		13.3789	7.27261	9.47485	3.94297	9.79084	6.47537	6.94233
EmuJ_000334300.1	Polymerase delta interacting protein 2 [Source:UniProtKB/TrEMBL;Acc:A0A068XZS2]	253	224.646	221.23	93.4905	133.214	165.696	197.137
EmuJ_000334500.1		12.1896	5.7915	5.85389	3.40208	14.8739	1.24118	7.54173
EmuJ_000334550.1	Peptidylprolyl isomerase [Source:UniProtKB/TrEMBL;Acc:A0A068XXR5]	816.421	788.304	830.116	480.507	757.932	951.529	1383.61
EmuJ_000334800.1		22.4711	9.54198	10.9934	2.04452	16.6674	1.48545	12.3378
EmuJ_000334900.1	Ham1 protein [Source:UniProtKB/TrEMBL;Acc:A0A068Y1E0]	47.0778	23.0832	36.2262	12.4757	20.7006	17.2995	23.9436
EmuJ_000338200.1	Histone H2A [Source:UniProtKB/TrEMBL;Acc:A0A068XZM8]	149.439	186.067	170.267	63.7851	93.5415	68.8002	111.295
EmuJ_000339900.1	Tubulin alpha [Source:UniProtKB/TrEMBL;Acc:A0A068XZP7]	13.836	15.0534	12.273	4.62199	8.33513	10.8759	15.1042
EmuJ_000340300.1	Expressed protein [Source:UniProtKB/TrEMBL;Acc:A0A068XZQ2]	13.6894	7.49205	8.5243	6.42315	16.9932	98.1297	87.8182
EmuJ_000340400.1	Alpha-galactosidase [Source:UniProtKB/TrEMBL;Acc:A0A068XVE2]	65.319	51.3297	55.517	28.8871	46.1605	72.6424	55.035
EmuJ_000341600.1	Gtpase activating protein gyp2 [Source:UniProtKB/TrEMBL;Acc:A0A068Y2J8]	145.362	117.191	129.85	74.8836	123.138	84.0638	145.486
EmuJ_000342100.1	Exocyst complex component 5 [Source:UniProtKB/TrEMBL;Acc:A0A068Y2K2]	201.981	142.041	172.997	136.694	215.331	184.191	202.907
EmuJ_000342200.1	Expressed protein [Source:UniProtKB/TrEMBL;Acc:A0A068XVS8]	29.4466	42.5091	46.5347	22.5126	51.0142	226.726	244.136
EmuJ_000344200.1	WD repeat containing protein 55 [Source:UniProtKB/TrEMBL;Acc:A0A068XVI7]	61.4921	54.5152	69.0481	27.7872	56.6186	35.7334	60.3522
EmuJ_000344700.1	Neurogenic differentiation factor 1 [Source:UniProtKB/TrEMBL;Acc:A0A068XVJ3]	19.0248	16.9881	38.1673	0.0860381	2.29041	0.243279	7.42612
EmuJ_000345300.1	Palmitoyltransferase [Source:UniProtKB/TrEMBL;Acc:A0A068Y1U1]	117.215	111.471	107.699	47.4856	67.0966	53.858	78.802
EmuJ_000347400.1	Nucleolar protein [Source:UniProtKB/TrEMBL;Acc:A0A068XVM6]	83.9399	38.65	45.8398	17.4162	67.0192	11.7502	41.2081
EmuJ_000347700.1	Neuropeptide [Source:UniProtKB/TrEMBL;Acc:A0A068Y2T7]	24.062	15.0726	79.8399	1.13318	19.9277	3.54655	18.3211
EmuJ_000350200.1		230.762	143.248	202.933	78.5102	178.72	72.0125	134.083
EmuJ_000350300.1	Aminopeptidase [Source:UniProtKB/TrEMBL;Acc:A0A068Y019]	11.482	7.38179	11.1015	3.9491	9.65486	1.36187	2.20429
EmuJ_000350400.1	EF HAND 1, calcium binding site [Source:UniProtKB/TrEMBL;Acc:A0A068XVP3]	40.9212	59.0289	76.7515	3.10567	12.2108	2.41268	12.3088
EmuJ_000350500.1	Aminopeptidase [Source:UniProtKB/TrEMBL;Acc:A0A068Y204]	62.939	58.1754	74.7978	8.3282	48.5961	12.5002	21.8091
EmuJ_000350600.1	Aminopeptidase [Source:UniProtKB/TrEMBL;Acc:A0A068Y2V6]	10.1445	17.7971	40.9634	0.91923	9.09867	0.599666	3.10753
EmuJ_000351100.1	Expressed conserved protein [Source:UniProtKB/TrEMBL;Acc:A0A068Y209]	24.4343	14.3895	19.9716	1.69663	13.6274	7.02634	22.2453
EmuJ_000352300.1	Cytosolic carboxypeptidase 1 [Source:UniProtKB/TrEMBL;Acc:A0A068XVQ5]	37.5779	24.8834	32.1823	5.63481	18.8654	12.9554	20.3427
EmuJ_000354400.1		93.2296	83.8586	92.6365	37.0961	65.5418	64.0109	73.4582
EmuJ_000354900.1	Tetraspanin [Source:UniProtKB/TrEMBL;Acc:A0A068XW58]	2.64194	30.0019	29.4068	2.02186	5.95001	0.495407	1.07594
EmuJ_000355000.1	Tetraspanin [Source:UniProtKB/TrEMBL;Acc:A0A068Y051]	11.3003	35.5665	50.3843	2.13376	11.9262	1.56472	10.604
EmuJ_000355200.1	Tetraspanin [Source:UniProtKB/TrEMBL;Acc:A0A068Y237]	0.533539	4.42288	1.41147	1.32054	11.3208	1.06167	1.02365
EmuJ_000356000.1	Tetraspanin [Source:UniProtKB/TrEMBL;Acc:A0A068Y059]	23.8983	32.4412	28.0973	18.2866	37.4427	21.1956	26.1038
EmuJ_000356700.1	Puromycin sensitive aminopeptidase [Source:UniProtKB/TrEMBL;Acc:A0A068XVT8]	51.1697	37.9295	36.1105	2.22446	41.7258	6.08949	26.2059
EmuJ_000357900.1	Expressed protein [Source:UniProtKB/TrEMBL;Acc:A0A068Y256]	368.059	509.56	405.513	69.6066	166.751	33.4105	104.27
EmuJ_000358700.1	Serine incorporator 5 [Source:UniProtKB/TrEMBL;Acc:A0A068XW87]	21.9534	24.6764	27.4457	7.62683	11.1385	12.7578	15.4689
EmuJ_000358900.1		15.4944	16.4793	11.8001	1.69972	10.7034	2.53257	9.36852
EmuJ_000359840.1	Dixin [Source:UniProtKB/TrEMBL;Acc:A0A068Y088]	23.7995	23.5779	28.9233	20.1714	51.6494	7.57368	34.1342
EmuJ_000360000.1	ATPase F0 complex subunit F6 mitochondrial [Source:UniProtKB/TrEMBL;Acc:A0A068Y275]	277.851	224.008	259.406	195.016	276	271.491	360.815
EmuJ_000362000.1	Immunoglobulin [Source:UniProtKB/TrEMBL;Acc:A0A068XWB2]	56.7852	49.7775	63.7191	42.7884	66.5239	33.5105	53.3725
EmuJ_000362600.1	Bruno 4 RNA binding protein [Source:UniProtKB/TrEMBL;Acc:A0A068Y0B1]	24.973	70.6989	210.479	4.86869	10.8208	5.67238	4.365
EmuJ_000363100.1		44.7846	47.173	46.0469	16.4686	28.4238	17.2542	28.1324
EmuJ_000363700.1		108.253	127.173	107.803	63.7399	130.692	51.5467	76.6809
EmuJ_000364500.1		6.73962	7.59863	13.2631	1.26495	3.21449	0.472158	1.19115
EmuJ_000364700.1	Myosin iiia [Source:UniProtKB/TrEMBL;Acc:A0A068XWC9]	41.7385	31.6718	43.5487	12.3356	46.6689	29.4733	38.2535
EmuJ_000364800.1		15.2556	6.02172	8.88515	3.1267	10.2057	1.05363	10.455
EmuJ_000365100.1	BCL2 apoptosis inhibitordomain containing protein [Source:UniProtKB/TrEMBL;Acc:A0A068Y362]	104.784	159.567	257.49	97.0088	146.341	112.244	108.999
EmuJ_000371900.1		0.273392	0.191079	0.319323	0.201185	3.85033	0.370389	10.6032
EmuJ_000372600.1	Forkhead associated [Source:UniProtKB/TrEMBL;Acc:A0A068Y397]	3.48724	3.82727	3.70922	1.72631	4.22905	2.42696	5.10378
EmuJ_000373500.1	Fungal specific transcription protein [Source:UniProtKB/TrEMBL;Acc:A0A0S4MPX8]	115.063	94.4523	84.1245	34.8757	52.1755	29.8143	66.8269
EmuJ_000374500.1	Poly [ADP-ribose] polymerase [Source:UniProtKB/TrEMBL;Acc:A0A068XWJ1]	95.4511	62.6909	65.3903	21.9235	65.6871	15.2246	43.5099
EmuJ_000374900.1	Intraflagellar transport protein 140 [Source:UniProtKB/TrEMBL;Acc:A0A068Y2H7]	5.90038	4.52837	3.84511	0.844101	3.22173	0.293611	1.26145
EmuJ_000375000.1	Dna repair and recombination protein rad54 [Source:UniProtKB/TrEMBL;Acc:A0A068Y3B6]	41.0706	27.9493	27.521	3.44379	24.8522	1.64533	17.1079
EmuJ_000375300.1	Expressed protein [Source:UniProtKB/TrEMBL;Acc:A0A068XW70]	131.547	155.501	121.58	26.3283	55.5875	49.7957	71.9412
EmuJ_000375600.1	RNA guanine 9 methyltransferase [Source:UniProtKB/TrEMBL;Acc:A0A068Y3C1]	41.4823	36.0902	36.0254	16.8737	26.538	10.7913	22.8242
EmuJ_000375700.1	Methyltransferase nsun5 [Source:UniProtKB/TrEMBL;Acc:A0A068XWK2]	50.1219	39.6988	43.2262	27.5375	43.8247	27.6181	46.8862
EmuJ_000376200.1	Nucleic acid binding, OB fold, tRNA helicase type [Source:UniProtKB/TrEMBL;Acc:A0A068XWK7]	28.1031	33.5757	24.2584	11.7675	20.4231	11.6673	19.2124
EmuJ_000376600.1	Serine hydroxymethyltransferase [Source:UniProtKB/TrEMBL;Acc:A0A068Y2I8]	266.472	161.304	151.738	20.1678	131.267	1.40256	70.1097
EmuJ_000377550.1	Zinc finger protein 622 [Source:UniProtKB/TrEMBL;Acc:A0A068Y0K8]	75.7222	73.8716	79.9183	39.1114	62.7326	31.8029	66.4762
EmuJ_000378600.1	U2 small nuclear ribonucleoprotein A [Source:UniProtKB/TrEMBL;Acc:A0A068XWA0]	127.12	116.699	108.944	75.9333	122.902	82.1925	115.83
EmuJ_000379000.1	Pre mRNA processing factor 39 [Source:UniProtKB/TrEMBL;Acc:A0A068XWA5]	94.9913	74.1056	86.2268	36.9827	55.7166	19.5764	45.1709
EmuJ_000379100.1		25.0845	14.9424	17.035	2.01483	12.912	0.682719	9.61203
EmuJ_000379500.1	Lamin b receptor [Source:UniProtKB/TrEMBL;Acc:A0A068XWB0]	126.878	82.1844	78.787	3.58329	60.6774	1.64513	49.8579
EmuJ_000379700.1	Flotillin 1 [Source:UniProtKB/TrEMBL;Acc:A0A068Y3F6]	115.588	101.78	101.402	63.0025	88.5815	53.2154	64.0279
EmuJ_000380300.1	LIM class homeodomain transcription factor Lhx3 [Source:UniProtKB/TrEMBL;Acc:A0A068Y0P5]	6.84585	8.28017	9.37878	0.561108	3.15547	0.496331	4.11652
EmuJ_000381000.1	Prohormone 4 [Source:UniProtKB/TrEMBL;Acc:A0A068Y2M7]	22.6878	20.012	22.4072	0.443272	12.4857	1.34787	10.4214
EmuJ_000388500.1	Expressed protein [Source:UniProtKB/TrEMBL;Acc:A0A068Y3K0]	504.339	306.845	154.984	10.2213	124.33	1.54702	185.88
EmuJ_000388600.1	Non capsid protein NS 1 [Source:UniProtKB/TrEMBL;Acc:A0A068XWU9]	254.089	172.326	103.087	6.53582	74.3452	1.46426	96.2905
EmuJ_000388700.1	Membrane associated guanylate kinase ww and pdz [Source:UniProtKB/TrEMBL;Acc:A0A068Y0V2]	59.5667	21.3737	35.3007	1.49151	14.7645	0.545893	14.3823
EmuJ_000388800.1	Expressed protein [Source:UniProtKB/TrEMBL;Acc:A0A068XWG6]	140.191	83.9996	92.9416	32.4955	66.7065	14.0037	47.947
EmuJ_000389000.1	Protocadherin 1 [Source:UniProtKB/TrEMBL;Acc:A0A068Y2R5]	29.1934	20.5987	46.1587	1.37517	17.3919	0.144519	9.7448
EmuJ_000389100.1	Aldehyde dehydrogenase mitochondrial [Source:UniProtKB/TrEMBL;Acc:A0A068Y3K4]	230.742	208.37	207.398	84.8314	134.903	59.9561	134.261
EmuJ_000389200.1		13.9979	9.06164	12.1476	1.63324	8.02155	0.896958	4.08617
EmuJ_000389300.1	Tetratricopeptide repeat protein 30A [Source:UniProtKB/TrEMBL;Acc:A0A068Y0V8]	21.2257	21.2078	26.4863	1.44955	9.25774	0.678669	4.94544
EmuJ_000389600.1	Mitogen activated protein kinase kinase kinase [Source:UniProtKB/TrEMBL;Acc:A0A068Y3K8]	32.7428	22.6242	33.2051	4.15415	9.5839	5.19846	8.33321
EmuJ_000391000.1	Voltage gated hydrogen channel 1 [Source:UniProtKB/TrEMBL;Acc:A0A068Y0X5]	2.78819	3.543	5.42425	0.206204	1.38953	1.27783	1.61859
EmuJ_000392900.1	AMP deaminase 2 [Source:UniProtKB/TrEMBL;Acc:A0A068Y3N6]	81.7651	57.7092	52.0803	21.1331	59.0434	14.7877	42.6866
EmuJ_000394100.1	Tryptophanyl tRNA synthetase [Source:UniProtKB/TrEMBL;Acc:A0A068XWZ2]	285.31	204.406	277.222	163.534	254.324	151.879	218.046
EmuJ_000394900.1	Homeotic protein empty spiracles [Source:UniProtKB/TrEMBL;Acc:A0A068Y2W5]	8.37944	4.96204	5.36578	1.18956	3.10394	1.0079	2.09442
EmuJ_000395000.1	Coiled coil domain containing protein C6orf97 [Source:UniProtKB/TrEMBL;Acc:A0A068Y3Q1]	72.269	54.6861	40.238	3.50389	34.4053	1.19733	28.7615
EmuJ_000395300.1	Suppressor of hairy wing [Source:UniProtKB/TrEMBL;Acc:A0A068XWN1]	100.023	86.3092	110.861	37.9733	54.0459	33.1589	55.5011
EmuJ_000397900.1	Expressed protein [Source:UniProtKB/TrEMBL;Acc:A0A068Y2Z3]	53.7002	87.9852	90.4572	34.8477	72.6862	103.219	150.326
EmuJ_000401700.1		110.467	114.109	73.291	49.9301	195.57	737.831	551.885
EmuJ_000406500.1	Expressed conserved protein [Source:UniProtKB/TrEMBL;Acc:A0A068Y338]	108.996	96.4924	90.322	5.0329	62.4391	2.29815	66.2134
EmuJ_000407600.1	Expressed protein [Source:UniProtKB/TrEMBL;Acc:A0A068Y3V2]	8.90578	6.70596	12.0397	0.577227	7.35009	0.922125	9.6937
EmuJ_000408000.1	Expressed protein [Source:UniProtKB/TrEMBL;Acc:A0A068XWV0]	924.216	383	488.313	7724.14	21845.6	4593.03	11310.1
EmuJ_000408100.1	Expressed protein [Source:UniProtKB/TrEMBL;Acc:A0A068Y3V6]	246.698	338.86	275.634	156.762	299.764	155.782	207.938
EmuJ_000408150.1	Expressed protein; Hypothetical transcript [Source:UniProtKB/TrEMBL;Acc:U6HHR6]	7.08052	171.534	226.902	3.74318	23.5025	0.146049	19.4974
EmuJ_000408500.1		9.83064	3.05605	3.27773	30.3778	64.0086	14.0212	23.6197
EmuJ_000409900.1	Calcium binding mitochondrial carrier protein [Source:UniProtKB/TrEMBL;Acc:A0A068XXC6]	86.0737	92.6349	75.3577	32.2262	48.7668	28.5013	50.817
EmuJ_000411900.1		4.17017	7.04304	6.05125	7.86045	14.6173	20.3749	24.6026
EmuJ_000413200.1	Tubulin alpha chain [Source:UniProtKB/TrEMBL;Acc:A0A068Y1I2]	2168.66	1573.94	1841.38	968.09	1581.15	1198.97	1289.12
EmuJ_000413500.1	Sodium:potassium dependent atpase beta subunit [Source:UniProtKB/TrEMBL;Acc:A0A068XXJ4]	112.739	156.323	152.363	20.3058	57.7388	26.4328	53.0124
EmuJ_000413700.1		85.359	86.7293	68.0264	28.9529	42.4779	5.60653	23.3254
EmuJ_000413800.1	Expressed protein [Source:UniProtKB/TrEMBL;Acc:A0A068Y3T6]	39.9921	35.819	37.1319	18.4526	28.8449	18.0514	25.0339
EmuJ_000413950.1	DNA directed RNA polymerase II subunit RPB3 [Source:UniProtKB/TrEMBL;Acc:A0A087W4V9]	90.4796	103.34	98.5655	46.3643	78.7665	42.0783	64.723
EmuJ_000415500.1	Kinectin Kinesin receptor CG 1 antigen [Source:UniProtKB/TrEMBL;Acc:A0A068Y3U6]	5.23594	2.85663	4.09963	1.24939	2.67055	6.0873	4.44572
EmuJ_000415600.1	Kinectin Kinesin receptor CG 1 antigen [Source:UniProtKB/TrEMBL;Acc:A0A068Y441]	13.3612	12.9595	12.6653	4.79778	9.26305	19.7973	9.76668
EmuJ_000417300.1	Uveal autoantigen with coiled coil domains [Source:UniProtKB/TrEMBL;Acc:A0A068Y1L2]	55.8476	21.2973	25.6886	3.82405	20.7702	1.52254	18.6112
EmuJ_000417800.1	Expressed conserved protein [Source:UniProtKB/TrEMBL;Acc:A0A068XX38]	113.96	100.499	102.387	62.6568	104.16	139.572	176.755
EmuJ_000418300.1	Sorbin [Source:UniProtKB/TrEMBL;Acc:A0A068Y1M0]	11.2901	19.5895	21.5965	1.57317	4.43886	1.31239	4.84794
EmuJ_000419100.1	Kunitz protease inhibitor [Source:UniProtKB/TrEMBL;Acc:A0A068Y3X2]	8.88808	84.96	168.154	5.33987	15.6964	108.881	59.7925
EmuJ_000419400.1	Ribosomal protein smL37a [Source:UniProtKB/TrEMBL;Acc:A0A068Y1M6]	247.135	249.637	294.904	199.131	312.997	506.268	772.086
EmuJ_000419500.1	TATA box binding protein 2 [Source:UniProtKB/TrEMBL;Acc:A0A068XX51]	189.459	188.068	200.67	172.281	234.919	230.521	220.126
EmuJ_000421900.1	Zinc carboxypeptidase family protein [Source:UniProtKB/TrEMBL;Acc:A0A068XX72]	38.5379	23.9905	37.9052	87.4326	148.749	13.965	20.3386
EmuJ_000422200.1	Regulator of G protein signaling 3 [Source:UniProtKB/TrEMBL;Acc:A0A068XXQ3]	6.27665	12.9355	22.995	1.08411	5.14982	1.20652	4.23185
EmuJ_000423900.1	Ribosomal protein rpl13a [Source:UniProtKB/TrEMBL;Acc:A0A068XX88]	914.765	582.931	902.066	502.255	796.11	531.312	846.788
EmuJ_000425000.1	Nop17p [Source:UniProtKB/TrEMBL;Acc:A0A068XX97]	186.853	137.864	162.371	109.854	195.944	108.186	152.178
EmuJ_000425100.1	Krueppel factor 5 [Source:UniProtKB/TrEMBL;Acc:A0A068Y420]	40.8903	32.2117	32.3231	5.81901	15.2564	6.50987	9.61786
EmuJ_000426000.1		124.61	121.664	87.907	12.5845	55.7755	2.28352	47.0853
EmuJ_000426900.1	mRNA cap guanine-N7 methyltransferase [Source:UniProtKB/TrEMBL;Acc:A0A068Y432]	33.9904	46.3372	39.5571	19.2528	32.6307	18.6996	31.7521
EmuJ_000428600.1		30.3522	26.8233	37.4205	13.8113	35.3608	18.9447	33.1154
EmuJ_000429650.1	Hypothetical transcript [Source:UniProtKB/TrEMBL;Acc:A0A068Y4F8]	29.9537	24.5855	21.7206	2.6768	15.9782	1.21243	11.8844
EmuJ_000430100.1		6.66832	16.6231	35.7111	0.730662	2.03115	8.61219	2.70672
EmuJ_000430500.1	40S ribosomal protein S9 [Source:UniProtKB/TrEMBL;Acc:A0A068XXD6]	809.289	416.077	691.68	371.356	581.863	417.417	585.589
EmuJ_000432300.1	Kinesin-like protein [Source:UniProtKB/TrEMBL;Acc:A0A068XXY9]	46.1741	50.8416	29.4614	3.17876	21.9381	1.10995	19.1896
EmuJ_000432700.1		50.7672	57.536	59.4024	26.7341	42.2569	31.0822	40.4038
EmuJ_000434000.1	ATP-dependent (S)-NAD(P)H-hydrate dehydratase [Source:UniProtKB/TrEMBL;Acc:A0A068XXG3]	99.6306	100.98	112.908	61.9752	92.0816	87.9628	106.051
EmuJ_000434800.1	DNA repair protein REV1 [Source:UniProtKB/TrEMBL;Acc:A0A068XY13]	98.9021	80.5337	73.0322	40.7766	58.7964	21.2636	48.6356
EmuJ_000435500.1		7.28573	8.85478	5.74218	2.7047	6.01065	3.53212	7.9219
EmuJ_000437000.1	Ribonucleoside diphosphate reductase subunit [Source:UniProtKB/TrEMBL;Acc:A0A068Y215]	491.836	449.097	387.271	109.75	249.766	39.0817	158.508
EmuJ_000437500.1	Alanyl tRNA synthetase cytoplasmic [Source:UniProtKB/TrEMBL;Acc:A0A068Y4M4]	181.095	119.529	156.389	93.8245	159.491	80.6459	118.962
EmuJ_000437700.1	Expressed conserved protein [Source:UniProtKB/TrEMBL;Acc:A0A068XY37]	341.982	379.831	361.623	178.383	272.253	246.058	337.685
EmuJ_000437800.1	Transcription factor SOX 14 [Source:UniProtKB/TrEMBL;Acc:A0A068Y223]	42.8095	47.8476	35.3368	5.315	28.0767	11.4127	34.9779
EmuJ_000438000.1		15.2814	12.6701	17.7433	4.28393	12.2929	19.4809	20.4245
EmuJ_000438100.1	Dynein light chain [Source:UniProtKB/TrEMBL;Acc:A0A068Y4D6]	26.4849	28.6175	43.9878	5.40225	12.3061	26.3274	26.7618
EmuJ_000438400.1	S-formylglutathione hydrolase [Source:UniProtKB/TrEMBL;Acc:A0A068XXJ5]	164.907	120.844	144.721	89.0932	136.554	80.3215	118.623
EmuJ_000438700.1		59.0833	67.825	56.8545	25.7831	35.4369	36.3155	53.0234
EmuJ_000438900.1	Egf domain protein [Source:UniProtKB/TrEMBL;Acc:A0A068XXK0]	225.326	183.608	183.958	149.527	203.147	126.635	179.794
EmuJ_000439100.1	Histone chaperone asf1 b [Source:UniProtKB/TrEMBL;Acc:A0A068Y4N6]	163.714	135.138	134.753	178.127	250.274	237.321	198.82
EmuJ_000439300.1	Enhancer of zeste 1 ENX 2 [Source:UniProtKB/TrEMBL;Acc:A0A068Y238]	370.443	282.963	389.361	193.838	312.812	167.38	334.936
EmuJ_000439600.1	Expressed conserved protein [Source:UniProtKB/TrEMBL;Acc:A0A068Y4P2]	6.78006	17.9081	20.1645	1.13943	3.75581	1.10886	5.04925
EmuJ_000442100.1	Two pore potassium channel protein sup 9 [Source:UniProtKB/TrEMBL;Acc:A0A068Y4H7]	3.29478	2.84353	9.13033	0.446083	1.6879	0.701873	1.65425
EmuJ_000442200.1	Chloride channel nucleotide sensitivea [Source:UniProtKB/TrEMBL;Acc:A0A068Y4S3]	95.0147	83.9922	73.6533	9.47622	65.466	4.14329	54.6819
EmuJ_000442300.1	Kinetochore protein ndc80 [Source:UniProtKB/TrEMBL;Acc:A0A068XY83]	119.642	62.4333	69.41	8.62969	66.426	3.94264	50.0745
EmuJ_000442400.1		18.5444	30.8851	27.2165	3.26595	5.93787	11.4706	10.2786
EmuJ_000442500.1	Cleavage stimulation factor subunit 3 [Source:UniProtKB/TrEMBL;Acc:A0A068XXN8]	100.084	87.0328	81.3323	40.2127	60.1261	38.5852	69.9712
EmuJ_000443600.1	Locus tagral transcription factor IIF polypeptide 2 [Source:UniProtKB/TrEMBL;Acc:A0A068Y4J0]	54.7305	63.0267	53.6577	29.2878	51.1596	29.858	48.975
EmuJ_000443700.1	Non metastatic cells 7 protein expressed [Source:UniProtKB/TrEMBL;Acc:A0A068Y4T9]	47.5095	79.2333	87.3642	8.53153	24.7642	4.04307	19.8966
EmuJ_000443800.1	Prohormone 4 [Source:UniProtKB/TrEMBL;Acc:A0A068XY98]	5.35405	3.99467	6.61969	2.13657	7.18813	1.60925	4.71376
EmuJ_000444600.1	Short transient receptor potential channel 6 [Source:UniProtKB/TrEMBL;Acc:A0A068XXQ6]	7.31438	7.43422	9.52329	2.2952	3.95345	3.35113	7.75399
EmuJ_000444800.1		21.3574	25.3155	53.7705	8.66018	12.6141	9.4656	14.5563
EmuJ_000445000.1	Eukaryotic translation initiation factor 3 subunit B [Source:UniProtKB/TrEMBL;Acc:A0A068Y295]	221.844	155.586	207.481	138.651	212.011	139.164	232.338
EmuJ_000445100.1	Tyrosine protein kinase transmembrane receptor [Source:UniProtKB/TrEMBL;Acc:A0A068XXR1]	21.8696	18.3769	17.6815	1.88883	7.25484	0.531318	4.93345
EmuJ_000446000.1	Zinc finger C4H2 domain containing protein [Source:UniProtKB/TrEMBL;Acc:A0A068Y4W2]	38.8485	56.3293	48.828	5.17696	10.0519	3.58324	14.7388
EmuJ_000446300.1	60s ribosomal protein l6 [Source:UniProtKB/TrEMBL;Acc:A0A068XXS3]	1325.37	661.503	1131.1	450.176	1112.95	688.4	1170.71
EmuJ_000446400.1	Arginine:serine rich splicing factor [Source:UniProtKB/TrEMBL;Acc:A0A068Y4L5]	626.532	584.033	530.517	217.591	378.586	276.919	381.474
EmuJ_000447200.1	Queuine tRNA-ribosyltransferase catalytic subunit 1 [Source:UniProtKB/TrEMBL;Acc:A0A068XYC0]	33.7261	27.6083	38.7823	16.481	23.2655	10.1981	18.534
EmuJ_000447600.1		4.84589	5.45872	5.42632	0.272747	1.82351	1.32437	1.53885
EmuJ_000447700.1	Anosmin 1 [Source:UniProtKB/TrEMBL;Acc:A0A068XYC4]	5.59	11.758	14.6729	1.25494	2.90945	0.693955	1.45533
EmuJ_000447800.1	Schwannomin interacting protein 1 [Source:UniProtKB/TrEMBL;Acc:A0A068Y2B8]	68.9493	116.76	110.236	20.5485	35.0739	32.2115	40.0491
EmuJ_000448100.1	Adenylate cyclase [Source:UniProtKB/TrEMBL;Acc:A0A068Y4Y5]	13.8017	10.7054	7.99845	1.90321	4.54149	11.7453	6.41953
EmuJ_000448600.1	Innexin [Source:UniProtKB/TrEMBL;Acc:A0A068Y4Z1]	332.53	564.767	440.132	222.366	335.348	236.196	291.003
EmuJ_000449200.1	Meiotically up regulated locus tag 71 protein [Source:UniProtKB/TrEMBL;Acc:A0A068XYD8]	164.034	134.59	137.251	56.3539	82.6677	42.9228	83.0713
EmuJ_000449600.1	Condensin complex subunit 3 [Source:UniProtKB/TrEMBL;Acc:A0A068Y501]	56.1452	58.445	39.9619	7.40763	33.0058	15.1801	26.1457
EmuJ_000449700.1	POU domain protein [Source:UniProtKB/TrEMBL;Acc:A0A068XYE2]	6.70188	25.6602	36.2125	0.206618	2.73655	0.197372	1.35435
EmuJ_000449900.1	Prefoldin subunit 4 [Source:UniProtKB/TrEMBL;Acc:A0A068XXW3]	237.644	136.456	177.86	111.609	227.039	296.858	413.992
EmuJ_000450200.1		40.9645	38.7617	26.9167	3.37437	18.7142	1.43056	18.0312
EmuJ_000450600.1	Ous pairing protein 2 [Source:UniProtKB/TrEMBL;Acc:A0A068Y4Q6]	126.987	106.482	90.6556	6.91125	66.2337	8.8964	79.4936
EmuJ_000451100.1	Cytochrome c oxidase subunit XV assembly [Source:UniProtKB/TrEMBL;Acc:A0A068XXX4]	138.369	137.374	119.376	53.0958	76.0924	66.5693	93.6453
EmuJ_000451500.1	Basic helix loop helix dimerisation region bHLH [Source:UniProtKB/TrEMBL;Acc:A0A068Y2F4]	49.9766	27.7974	38.0451	2.33309	34.4901	0.112768	19.0235
EmuJ_000452900.1	Expressed protein [Source:UniProtKB/TrEMBL;Acc:A0A068Y2G8]	210.806	161.737	165.567	128.428	178.247	124.946	181.561
EmuJ_000453000.1	Nucleoporin NDC1 [Source:UniProtKB/TrEMBL;Acc:A0A068XXZ7]	160.895	188.252	145.327	54.0415	80.6368	45.9759	75.7154
EmuJ_000453500.1		30.2225	15.6138	16.6185	3.67306	17.2316	1.01532	15.2433
EmuJ_000455800.1		54.5447	63.8415	41.9157	4.76524	30.5293	4.79288	25.4379
EmuJ_000456150.1	Lysosomal Pro X carboxypeptidase [Source:UniProtKB/TrEMBL;Acc:A0A068Y564]	129.169	161.312	121.163	20.1317	48.3019	97.8493	81.1009
EmuJ_000456300.1	Exosome complex component RRP40 [Source:UniProtKB/TrEMBL;Acc:A0A068Y2J4]	116.304	105.303	120.667	44.9338	69.5633	46.1463	68.1628
EmuJ_000457300.1	DNA binding protein inhibitor ID 4 [Source:UniProtKB/TrEMBL;Acc:A0A068Y2K3]	114.223	83.6943	83.6599	8.38134	136.174	2.58807	111.448
EmuJ_000457600.1	Phosphatidylinositol 3 and 4 kinase [Source:UniProtKB/TrEMBL;Acc:A0A068Y577]	27.5252	19.7645	18.1215	6.15097	13.9981	6.61002	11.8034
EmuJ_000458500.1	Ribosomal protein L35A [Source:UniProtKB/TrEMBL;Acc:A0A068XY50]	647.78	512.375	620.863	319.536	510.605	580.24	848.789
EmuJ_000458600.1	F box only protein 47 [Source:UniProtKB/TrEMBL;Acc:A0A068Y4Z4]	88.6999	64.7051	51.4221	2.92479	36.3005	2.00173	39.588
EmuJ_000458700.1	Small nuclear ribonucleoprotein Sm [Source:UniProtKB/TrEMBL;Acc:A0A068Y586]	282.458	272.347	325.38	207.057	304.066	261.431	470.938
EmuJ_000458950.1	Neural proliferation differentiation [Source:UniProtKB/TrEMBL;Acc:A0A068XY56]	55.5413	46.6385	68.8942	9.27733	24.1968	10.0429	19.338
EmuJ_000459300.1	Nuclear transcription factor Y subunit gamma [Source:UniProtKB/TrEMBL;Acc:A0A068Y2M3]	321.241	357.431	304.347	184.509	256.99	144.141	250.175
EmuJ_000459800.1	Calcium binding protein [Source:UniProtKB/TrEMBL;Acc:A0A068Y2M9]	20.8645	61.9205	84.4766	5.30345	12.7003	27.7883	15.4295
EmuJ_000461400.1	Receptor protein-tyrosine kinase [Source:UniProtKB/TrEMBL;Acc:A0A068XY82]	34.6688	23.3882	30.4689	5.13979	15.4843	6.68623	15.5957
EmuJ_000462100.1	Nucleolin [Source:UniProtKB/TrEMBL;Acc:A0A068Y532]	228.478	155.49	198.799	72.6883	155.018	96.6834	174.642
EmuJ_000462200.1	Nucleolin [Source:UniProtKB/TrEMBL;Acc:A0A068Y5C6]	2121.82	1392.14	1878.94	930.558	1681.99	510.686	1292.93
EmuJ_000463600.1	Calbindin 32 [Source:UniProtKB/TrEMBL;Acc:A0A068Y550]	14.4191	21.7396	25.6849	4.25063	15.8442	5.8333	14.5499
EmuJ_000465100.1	Exosome complex exonuclease rrp43 [Source:UniProtKB/TrEMBL;Acc:A0A068XYC8]	241.543	207.623	181.783	140.109	202.099	154.475	183.086
EmuJ_000465200.1	Nucleolar protein of 40 kDa [Source:UniProtKB/TrEMBL;Acc:A0A068Y584]	107.322	104.072	99.9278	46.739	79.7154	43.8795	80.9639
EmuJ_000465500.1	Phosphatase 2a inhibitor i2pp2a [Source:UniProtKB/TrEMBL;Acc:A0A068XZ08]	1536.1	1128.68	1291.8	636.586	1148.44	598.886	1144.61
EmuJ_000466100.1	TIP41 protein [Source:UniProtKB/TrEMBL;Acc:A0A068Y2W6]	97.2128	95.7734	88.3263	29.7291	57.4743	50.8751	81.7959
EmuJ_000466500.1		61.4042	74.6381	70.2204	37.1083	54.4245	20.0196	55.427
EmuJ_000466800.1	Tubulin polyglutamylase TTLL5 [Source:UniProtKB/TrEMBL;Acc:A0A068Y594]	9.15773	13.22	21.2109	1.17456	3.88978	2.45034	6.92905
EmuJ_000467600.1	Pescadillo homolog [Source:UniProtKB/TrEMBL;Acc:A0A068Y2X7]	223.326	181.563	200.662	106.293	148.216	83.7245	149.89
EmuJ_000467800.1	Expressed protein [Source:UniProtKB/TrEMBL;Acc:A0A068Y5A0]	75.7938	68.482	59.4631	30.2026	69.9182	50.9782	84.1524
EmuJ_000467900.1	Expressed protein [Source:UniProtKB/TrEMBL;Acc:A0A068Y5L6]	176.193	137.532	156.198	58.6014	149.727	82.7993	158.036
EmuJ_000468150.1	EF hand calcium binding domain containing protein [Source:UniProtKB/TrEMBL;Acc:A0A068XYE5]	41.0516	55.0155	52.9298	7.92717	23.5652	11.6215	19.826
EmuJ_000469600.1	Expressed protein [Source:UniProtKB/TrEMBL;Acc:A0A068Y5B5]	162.169	184.811	167.469	85.6811	118.306	92.7512	143.664
EmuJ_000470200.1	Protein lin-54 homolog [Source:UniProtKB/TrEMBL;Acc:A0A068Y5B7]	120.359	80.9083	92.8522	36.1573	59.2956	30.6013	58.7337
EmuJ_000470800.1	C2 calcium lipid binding region CaLB [Source:UniProtKB/TrEMBL;Acc:A0A068XYG0]	8.74767	22.9067	26.1338	3.50644	6.66502	6.51955	9.84699
EmuJ_000471700.1	Serine/threonine-protein kinase PLK [Source:UniProtKB/TrEMBL;Acc:U6HQM1]	128.784	85.8655	83.4275	8.01319	65.2327	5.79063	63.1137
EmuJ_000471750.1	Membrane bound acyltransferase:hhat [Source:UniProtKB/TrEMBL;Acc:A0A068XYG6]	54.8769	14.4017	28.5818	15.4205	32.0456	13.0041	17.2251
EmuJ_000472900.1	Histone H2A [Source:UniProtKB/TrEMBL;Acc:U6HJS4]	5.41008	5.07201	4.12386	1.68178	8.76108	0.266006	0.936281
EmuJ_000473400.1	Eukaryotic translation initiation factor 6 [Source:UniProtKB/TrEMBL;Acc:A0A068Y5Q5]	279.265	139.219	191.441	159.947	232.248	147.104	203.707
EmuJ_000473800.1	Protein phosphatase 1 regulatory subunit 7 [Source:UniProtKB/TrEMBL;Acc:A0A068Y5E1]	187.244	192.957	158.363	47.6505	95.2337	49.5191	92.7814
EmuJ_000474600.1	Expressed conserved protein [Source:UniProtKB/TrEMBL;Acc:A0A068Y327]	6.25657	110.75	124.082	0	1.80129	11.7775	23.1272
EmuJ_000475300.1	DNA polymerase [Source:UniProtKB/TrEMBL;Acc:A0A068Y5F2]	77.4719	51.4326	49.4921	17.4882	32.9414	23.5538	32.5679
EmuJ_000475400.1	Alanine aminotransferase 2 [Source:UniProtKB/TrEMBL;Acc:A0A068Y5S3]	169.126	146.778	156.609	45.2332	112.665	95.6296	98.3816
EmuJ_000475700.1	Expressed conserved protein [Source:UniProtKB/TrEMBL;Acc:A0A068XYJ2]	69.9413	133.204	128.194	41.5503	68.9452	38.8565	39.5748
EmuJ_000476000.1	Transmembrane protein 56 [Source:UniProtKB/TrEMBL;Acc:A0A068XZ76]	53.8814	92.3095	62.7206	11.1958	21.507	8.55406	27.3835
EmuJ_000476200.1	Ribosome biogenesis regulatory protein [Source:UniProtKB/TrEMBL;Acc:A0A068XYJ7]	167.801	171.807	191.395	61.0183	116.732	58.3515	148.461
EmuJ_000476300.1	Procollagen galactosyltransferase 2 [Source:UniProtKB/TrEMBL;Acc:A0A068Y5F9]	13.8857	21.3117	24.2748	1.98665	4.81745	3.03101	5.45532
EmuJ_000476400.1	Tubulin alpha chain [Source:UniProtKB/TrEMBL;Acc:A0A068Y5T3]	14.8746	11.0262	12.9201	7.05462	14.592	5.33568	5.52044
EmuJ_000478000.1	TGF beta inducible nuclear protein 1 [Source:UniProtKB/TrEMBL;Acc:A0A068XYK9]	108.14	94.8646	105.345	63.5827	99.5072	67.0694	101.885
EmuJ_000479200.1	Expressed protein [Source:UniProtKB/TrEMBL;Acc:A0A068Y355]	58.4644	86.3715	100.332	28.5055	45.6165	143.989	80.4174
EmuJ_000479500.1	Mitochondrial carrier protein [Source:UniProtKB/TrEMBL;Acc:A0A068XZA0]	96.2795	136.525	98.4875	42.4928	58.4051	26.6041	49.5968
EmuJ_000480600.1	Ribosomal protein S19e [Source:UniProtKB/TrEMBL;Acc:A0A068XZB0]	738.21	452.567	777.272	476.403	771.182	628.83	765.278
EmuJ_000480800.1	Regulator of differentiation 1 [Source:UniProtKB/TrEMBL;Acc:A0A068XYN0]	24.8947	56.4279	88.2624	8.083	14.9227	11.9016	14.6051
EmuJ_000482700.1	Beta ureidopropionase [Source:UniProtKB/TrEMBL;Acc:A0A068XZC7]	227.764	162.508	174.256	101.545	188.276	115.81	114.999
EmuJ_000484000.1	Voltage gated potassium channel [Source:UniProtKB/TrEMBL;Acc:A0A068Y5Y7]	13.3904	6.61848	11.5026	2.7389	5.82153	1.98254	5.71475
EmuJ_000484100.1	Expressed conserved protein [Source:UniProtKB/TrEMBL;Acc:A0A068XZD6]	169.36	60.2143	99.4705	75.2669	188.867	208.045	229.088
EmuJ_000485500.1	Serine protein kinase ATM [Source:UniProtKB/TrEMBL;Acc:A0A068Y5N5]	25.3562	22.6944	18.9151	19.0779	26.9318	8.04134	17.4254
EmuJ_000486000.1	Ankyrin repeat domain containing protein 6 [Source:UniProtKB/TrEMBL;Acc:A0A068Y5P0]	7.5805	14.8865	7.61435	0.891636	1.79223	2.39339	5.65447
EmuJ_000486100.1	Protein FAM49B [Source:UniProtKB/TrEMBL;Acc:A0A068Y603]	62.2593	107.655	70.6101	46.2186	80.5433	66.7035	98.6876
EmuJ_000486800.1	NudC domain containing protein 3 [Source:UniProtKB/TrEMBL;Acc:A0A068Y5P5]	156.534	127.732	159.38	99.2566	147.745	111.549	137.308
EmuJ_000487100.1	DNA primase large subunit [Source:UniProtKB/TrEMBL;Acc:A0A068XYS9]	55.7958	39.4463	36.6744	3.22955	40.8792	6.91864	27.2183
EmuJ_000488100.1	60S ribosomal protein L38 [Source:UniProtKB/TrEMBL;Acc:A0A068Y3B9]	246.677	225.481	250.744	117.126	173.694	465.698	773.111
EmuJ_000488400.1	Phosphodiesterase [Source:UniProtKB/TrEMBL;Acc:A0A068Y621]	6.43923	5.51219	6.8243	3.29097	5.26314	5.79027	5.41341
EmuJ_000489200.1		44.4714	36.7972	41.112	9.11311	13.5681	22.444	40.4166
EmuJ_000490000.1	Expressed protein [Source:UniProtKB/TrEMBL;Acc:A0A068Y630]	73.0339	70.0559	90.9886	58.4164	100.186	29.2175	32.0722
EmuJ_000490600.1	Porphobilinogen deaminase [Source:UniProtKB/TrEMBL;Acc:A0A068Y635]	326.973	244.635	252.38	290.39	410.022	283.295	278.451
EmuJ_000491600.1	Bestrophin homolog [Source:UniProtKB/TrEMBL;Acc:A0A068Y5U0]	35.074	23.3466	28.8762	2.8769	9.77003	5.15447	10.6334
EmuJ_000492600.1	Chromobox protein 1 [Source:UniProtKB/TrEMBL;Acc:A0A068Y5V0]	243.689	202.491	204.786	38.0044	67.581	61.8095	158.769
EmuJ_000494800.1	Alpha glucosidase [Source:UniProtKB/TrEMBL;Acc:A0A068Y5X0]	872.504	1334.16	1184.24	285.565	529.034	244.954	510.846
EmuJ_000495900.1	RNA polymerase II subunit A C terminal domain [Source:UniProtKB/TrEMBL;Acc:A0A068Y681]	33.0508	31.584	23.6111	6.31048	9.72837	5.94766	8.74071
EmuJ_000496800.1	Spectrin nuclear envelope protein [Source:UniProtKB/TrEMBL;Acc:A0A068XZN6]	8.07681	6.32057	14.9648	2.53482	4.40146	4.36815	5.95882
EmuJ_000498700.1	Centromere protein s [Source:UniProtKB/TrEMBL;Acc:A0A068XZ21]	56.847	64.5376	49.6354	14.1387	23.941	3.60716	22.0341
EmuJ_000498800.1	Ankyrin [Source:UniProtKB/TrEMBL;Acc:A0A068Y604]	272.721	141.8	181.923	122.617	174.602	77.953	124.164
EmuJ_000499000.1	Protein fam79a [Source:UniProtKB/TrEMBL;Acc:A0A068XZQ1]	26.3083	29.0622	76.0884	5.64037	9.23355	11.3608	6.44626
EmuJ_000499600.1	Glutamate receptor ionotropic kainate 2 [Source:UniProtKB/TrEMBL;Acc:A0A068Y3K1]	9.69274	10.4662	13.9617	2.0022	5.01528	4.25882	9.82268
EmuJ_000499700.1	Glutamate receptor ionotropic kainate 2 [Source:UniProtKB/TrEMBL;Acc:A0A068XZ31]	4.65663	4.11068	10.093	1.29746	5.34287	1.39571	6.09578
EmuJ_000500200.1	Non-specific serine/threonine protein kinase [Source:UniProtKB/TrEMBL;Acc:A0A068XZ36]	32.9277	27.5283	31.3304	2.08861	26.3312	1.22668	14.4205
EmuJ_000500600.1	Leucine rich repeat containing protein 15 [Source:UniProtKB/TrEMBL;Acc:A0A068Y3K9]	300.241	306.318	285.601	139.191	272.5	140.537	259.246
EmuJ_000500900.1	Innexin [Source:UniProtKB/TrEMBL;Acc:A0A068Y6C7]	10.2128	7.76425	9.16703	3.34007	7.44045	7.23808	18.0823
EmuJ_000501200.1		44.6555	55.1804	42.0664	10.5888	17.8998	5.96162	22.1033
EmuJ_000501500.1	Alpha-1,4 glucan phosphorylase [Source:UniProtKB/TrEMBL;Acc:A0A068XZS0]	161.369	533.047	167.066	128.956	208.811	176.516	181.868
EmuJ_000503800.1		130.777	95.0413	99.4514	23.3059	50.5577	52.3198	78.2404
EmuJ_000506200.1	Methyltransferase-like protein [Source:UniProtKB/TrEMBL;Acc:A0A068Y6H7]	93.2926	65.2683	64.7708	44.5895	60.3314	70.7582	84.8672
EmuJ_000506500.1	Glycine receptor subunit beta [Source:UniProtKB/TrEMBL;Acc:A0A068XZA7]	8.74413	5.92547	9.71003	2.17586	11.2736	2.03052	10.145
EmuJ_000506800.1	XK-related protein [Source:UniProtKB/TrEMBL;Acc:A0A068XZW7]	75.4517	82.0647	86.0279	41.8249	66.0636	36.4133	63.0233
EmuJ_000506900.1	Propionyl coenzyme A carboxylase beta chain [Source:UniProtKB/TrEMBL;Acc:A0A068Y3Q9]	73.6647	56.3837	63.2588	19.8608	33.9243	20.8901	39.7187
EmuJ_000507100.1	Dual specificity protein phosphatase 12 [Source:UniProtKB/TrEMBL;Acc:A0A068Y685]	89.2336	134.341	114.452	45.0909	68.1508	66.4561	89.1322
EmuJ_000509900.1	Transmembrane protein 26 [Source:UniProtKB/TrEMBL;Acc:A0A068XZE2]	8.70278	30.9038	57.3383	1.76953	4.69275	2.46419	3.77636
EmuJ_000510700.1	DNA replication licensing factor MCM7 [Source:UniProtKB/TrEMBL;Acc:A0A068Y6L1]	76.75	59.6481	46.1288	4.53597	31.6608	1.69017	22.5888
EmuJ_000511900.1	NADP binding domain [Source:UniProtKB/TrEMBL;Acc:A0A068Y017]	583.769	255.445	323.63	851.332	1347.75	229.695	391.377
EmuJ_000512900.1	Zinc finger BED domain containing protein [Source:UniProtKB/TrEMBL;Acc:A0A068Y6D9]	35.8223	9.42146	22.5939	4.98249	21.3727	2.28735	17.8116
EmuJ_000513000.1		21.2462	25.4455	38.8882	10.7781	18.1971	4.50351	13.5173
EmuJ_000514900.1	Expressed protein [Source:UniProtKB/TrEMBL;Acc:A0A068Y3W6]	13.6383	21.695	31.6116	3.72237	10.2106	3.30715	4.37356
EmuJ_000517800.1	60S ribosomal protein L13 [Source:UniProtKB/TrEMBL;Acc:A0A068Y6J0]	670.903	435.247	616.501	429.029	653.756	381.565	600.822
EmuJ_000518900.1	Kinesin protein KIF1B [Source:UniProtKB/TrEMBL;Acc:A0A068Y6T5]	3.85361	3.95449	8.12236	0.555316	2.20644	1.06618	2.99124
EmuJ_000519100.1	rRNA adenine N(6)-methyltransferase [Source:UniProtKB/TrEMBL;Acc:A0A068Y412]	93.0434	97.5755	86.6207	42.1408	59.2709	42.0119	55.9123
EmuJ_000519200.1	Succinate--CoA ligase [ADP-forming] subunit beta, mitochondrial [Source:UniProtKB/TrEMBL;Acc:A0A068XZR5]	331.458	119.907	178.254	167.794	407.633	186.229	194.431
EmuJ_000519500.1	Ctd nuclear envelope phosphatase 1 [Source:UniProtKB/TrEMBL;Acc:A0A068Y0D0]	56.0257	61.2243	50.9047	16.0053	27.9153	17.4005	35.0529
EmuJ_000519900.1	ATP binding cassette sub family A [Source:UniProtKB/TrEMBL;Acc:A0A068XZS7]	17.3999	32.1271	17.5211	70.8246	106.084	95.9804	84.4121
EmuJ_000520000.1	Glutamyl tRNA synthetase cytoplasmic [Source:UniProtKB/TrEMBL;Acc:A0A068Y6M9]	115.465	80.1561	100.582	66.7181	103.449	51.1704	88.2573
EmuJ_000522500.1	Regulator of G protein signaling 7 [Source:UniProtKB/TrEMBL;Acc:A0A068Y468]	9.72033	12.7509	10.3222	0.375381	5.02129	0.185013	3.63238
EmuJ_000523600.1	Splicing factor 3b subunit 2 [Source:UniProtKB/TrEMBL;Acc:A0A068Y0G3]	215.857	223.398	226.234	131.203	180.206	84.7946	140.669
EmuJ_000523800.1	Aldo keto reductase family 1 member B4 [Source:UniProtKB/TrEMBL;Acc:A0A068XZU8]	202.509	195.218	213.252	107.794	161.037	95.5607	143.843
EmuJ_000524100.1	Expressed protein [Source:UniProtKB/TrEMBL;Acc:A0A068Y0G7]	439.808	357.648	480.445	94.6203	162.741	63.0593	131.886
EmuJ_000524900.1		24.8995	15.6972	18.2516	14.8625	33.1294	37.8398	74.5862
EmuJ_000526300.1	RNA binding protein EIF1AD [Source:UniProtKB/TrEMBL;Acc:A0A068Y6R7]	162.956	127.2	144.136	90.8161	136.955	69.3573	128.367
EmuJ_000528000.1	Vesicle associated membrane protein [Source:UniProtKB/TrEMBL;Acc:A0A068XZY0]	28.0052	56.4421	66.8392	9.05174	15.0125	17.6495	18.2685
EmuJ_000528710.1	Expressed conserved protein [Source:UniProtKB/TrEMBL;Acc:A0A068Y0K3]	70.9999	84.382	74.6647	40.8666	60.4498	42.4971	68.1337
EmuJ_000528800.1	Actin binding cofilin tropomyosin type [Source:UniProtKB/TrEMBL;Acc:A0A068XZY6]	151.242	151.695	200.899	23.4396	53.9785	33.3732	52.7878
EmuJ_000529700.1	Protocadherin gamma b17 [Source:UniProtKB/TrEMBL;Acc:A0A068Y764]	10.2025	8.71483	10.7694	1.24794	4.68995	2.8601	5.30934
EmuJ_000529800.1		13.1306	15.5543	18.7566	2.40312	5.6808	4.25397	9.10101
EmuJ_000530000.1	Ribosomal protein S2 [Source:UniProtKB/TrEMBL;Acc:A0A068XZZ4]	877.531	661.117	686.53	370.562	667.618	417.907	563.666
EmuJ_000530100.1	Serine:threonine protein phosphatase 2A [Source:UniProtKB/TrEMBL;Acc:A0A068Y6U2]	157.974	129.297	142.247	87.8807	128.027	101.97	123.416
EmuJ_000530340.1	Nucleolar complex protein 2 [Source:UniProtKB/TrEMBL;Acc:A0A068Y000]	157.86	119.859	140.891	98.5022	154.723	54.5099	99.2901
EmuJ_000531100.1	Expressed protein [Source:UniProtKB/TrEMBL;Acc:A0A068Y776]	161.286	166.339	183.282	28.4986	53.3145	27.3758	57.2788
EmuJ_000531400.1	Expressed conserved protein [Source:UniProtKB/TrEMBL;Acc:A0A068Y007]	158.073	126.922	140.902	63.8913	106.569	64.735	117.355
EmuJ_000532000.1	Eukaryotic translation initiation factor 3 subunit K [Source:UniProtKB/TrEMBL;Acc:A0A068Y4E3]	231.413	187.838	209.419	76.7752	214.063	163.684	204.992
EmuJ_000532800.1	Glucosidase II beta subunit [Source:UniProtKB/TrEMBL;Acc:A0A068Y6W2]	334.261	290.757	343.253	141.356	218.785	192.829	254.979
EmuJ_000533900.1	DH domain containing protein [Source:UniProtKB/TrEMBL;Acc:A0A068Y0P7]	85.528	72.2962	80.3762	29.454	61.3311	42.7875	42.7762
EmuJ_000535100.1		64.2809	53.7772	50.9036	16.7339	38.8349	6.07456	32.3387
EmuJ_000536700.1	RNA binding protein 4 [Source:UniProtKB/TrEMBL;Acc:A0A068Y053]	231.134	141.166	199.009	90.1714	139.574	75.1974	139.472
EmuJ_000536900.1		56.0049	56.4152	26.6502	2.69765	22.5424	4.23794	18.9968
EmuJ_000537100.1	WD repeat containing protein 69 [Source:UniProtKB/TrEMBL;Acc:A0A068Y057]	106.847	118.723	137.753	23.4055	38.6921	17.9642	56.9999
EmuJ_000537600.1	Glutathione S transferase [Source:UniProtKB/TrEMBL;Acc:A0A068Y4J2]	50.2032	45.9241	27.6773	4.73272	25.2909	25.3736	37.3468
EmuJ_000538500.1	Glutathione S transferase Mu 1 [Source:UniProtKB/TrEMBL;Acc:A0A068Y0T5]	137.233	152.772	147.486	24.7292	79.37	23.0412	64.4544
EmuJ_000538700.1	Glutathione S transferase [Source:UniProtKB/TrEMBL;Acc:A0A068Y066]	41.0094	85.535	56.0925	8.81889	22.7939	4.0706	11.3492
EmuJ_000539100.1	Prefoldin [Source:UniProtKB/TrEMBL;Acc:A0A068Y4K0]	31.565	23.0875	22.2251	8.4142	19.2891	6.63183	20.6913
EmuJ_000540300.1	T complex associated testis expressed protein [Source:UniProtKB/TrEMBL;Acc:A0A068Y079]	1.39834	7.63079	14.2807	0.213582	1.0169	0.36521	0.533406
EmuJ_000540400.1	Centrosomal protein 1 [Source:UniProtKB/TrEMBL;Acc:A0A068Y730]	109.058	65.4143	74.3902	29.4377	41.908	26.1834	53.4916
EmuJ_000543700.1		8.56324	7.33355	9.20819	4.24242	9.19459	8.17206	10.1185
EmuJ_000544500.1	Ryanodine receptor 44f [Source:UniProtKB/TrEMBL;Acc:A0A068Y4L9]	6.52647	5.94957	8.60142	1.27597	3.93876	1.10566	1.53284
EmuJ_000544800.1	G protein signaling modulator 2 [Source:UniProtKB/TrEMBL;Acc:A0A068Y7G8]	46.5011	44.4068	58.5072	15.0836	26.9711	12.3517	19.7413
EmuJ_000544900.1	Glypican 1 [Source:UniProtKB/TrEMBL;Acc:A0A068Y0W7]	6.40658	4.89575	11.1915	0.264451	2.67706	0.135697	2.78144
EmuJ_000546300.1	28S ribosomal protein S18b mitochondrial [Source:UniProtKB/TrEMBL;Acc:A0A068Y7I0]	68.261	65.6491	66.6135	21.7023	48.5171	33.1939	60.3975
EmuJ_000549500.1	Discoidin domain containing receptor 2 [Source:UniProtKB/TrEMBL;Acc:A0A068Y0D3]	11.2506	13.9219	16.7624	0.843237	5.91645	1.28046	4.83965
EmuJ_000550200.1	Abnormal spindle microcephaly associated [Source:UniProtKB/TrEMBL;Acc:A0A068Y0D7]	44.0496	19.2416	20.2756	3.25722	13.9345	2.19458	13.5724
EmuJ_000551200.1		7.26405	7.64924	11.0509	0.0561691	3.64528	1.81905	7.10287
EmuJ_000551600.1	Expressed conserved protein [Source:UniProtKB/TrEMBL;Acc:A0A068Y121]	27.6813	63.8422	88.757	1.61973	8.00224	27.2585	13.3845
EmuJ_000551900.1	Pre mRNA splicing factor ISY1 [Source:UniProtKB/TrEMBL;Acc:A0A068Y0F2]	143.832	103.368	114.142	59.4471	101.806	57.0138	89.8997
EmuJ_000552000.1	Septin [Source:UniProtKB/TrEMBL;Acc:A0A068Y7B5]	61.871	73.3703	68.3707	17.3599	36.3966	113.561	178.172
EmuJ_000553000.1		13.4078	7.37748	12.4194	1.41057	6.56869	1.58454	7.48411
EmuJ_000553600.1	Expressed protein [Source:UniProtKB/TrEMBL;Acc:A0A068Y133]	161.402	189.213	170.827	51.857	74.4097	38.9105	67.2119
EmuJ_000554800.1	Expressed conserved protein [Source:UniProtKB/TrEMBL;Acc:A0A068Y7D3]	286.899	297.622	292.16	145.936	276.507	89.785	280.601
EmuJ_000555200.1	Expressed protein [Source:UniProtKB/TrEMBL;Acc:A0A068Y0H5]	103.502	108.777	103.3	3.32272	13.7092	23.87	32.8749
EmuJ_000555900.1		62.5088	68.9065	39.5771	4.32345	28.3527	2.86037	25.1734
EmuJ_000556100.1	60S ribosomal protein L23a [Source:UniProtKB/TrEMBL;Acc:A0A068Y7Q0]	1124.77	779.822	1012.25	669.59	1034.31	727.413	1095.63
EmuJ_000558200.1	TonB box [Source:UniProtKB/TrEMBL;Acc:A0A068Y7R0]	18.4294	23.2804	19.6036	4.70074	11.3112	10.2712	14.8152
EmuJ_000564600.1		8.01233	3.02443	4.93819	0.508873	14.8057	0.122298	5.41967
EmuJ_000566400.1		321.328	152.927	123.92	86.2538	256.132	285.462	293.971
EmuJ_000566500.1	Histone H2B [Source:UniProtKB/TrEMBL;Acc:A0A068Y7J3]	9.89462	11.5834	21.1525	1.13621	6.43448	2.02435	15.9889
EmuJ_000567500.1	Expressed protein [Source:UniProtKB/TrEMBL;Acc:A0A068Y189]	2.60506	4.07236	3.98269	1.62962	5.11051	0.341341	1.7818
EmuJ_000567600.1		3.14373	3.1902	3.66268	1.77168	7.8188	0.564605	1.45689
EmuJ_000567700.1	3prime 5prime exonuclease [Source:UniProtKB/TrEMBL;Acc:A0A068Y0Q5]	16.5498	7.31744	15.164	10.1865	24.1775	3.47171	18.3601
EmuJ_000567800.1	Growth hormone regulated TBC protein [Source:UniProtKB/TrEMBL;Acc:A0A068Y7K1]	27.5973	15.5967	25.2911	20.4978	56.0696	9.65559	42.2597
EmuJ_000568900.1	Dedicator of cytokinesis protein [Source:UniProtKB/TrEMBL;Acc:A0A068Y7L2]	28.3973	19.8329	25.72	7.66589	10.8773	5.0184	10.4991
EmuJ_000569000.1	Tubulin beta chain [Source:UniProtKB/TrEMBL;Acc:A0A068Y7X2]	13.4844	4.67897	5.04968	0.765909	6.41346	0.283123	3.86845
EmuJ_000570200.1	Pleiotropic regulator 1 [Source:UniProtKB/TrEMBL;Acc:A0A068Y7Y3]	325.766	180.782	263.35	124.386	243.283	127.739	207.039
EmuJ_000570300.1	Outer arm dynein binding protein [Source:UniProtKB/TrEMBL;Acc:A0A068Y1B2]	17.5196	15.715	25.4445	5.83314	11.2209	55.5456	11.365
EmuJ_000570400.1	Protocadherin 1 [Source:UniProtKB/TrEMBL;Acc:A0A068Y543]	53.4339	31.1208	54.3125	11.7396	30.683	10.9925	19.3368
EmuJ_000571000.1	Expressed conserved protein [Source:UniProtKB/TrEMBL;Acc:A0A068Y0T9]	178.474	122.631	149.193	62.6451	107.507	50.1607	125.888
EmuJ_000571600.1	Complexin [Source:UniProtKB/TrEMBL;Acc:A0A068Y7P2]	32.7612	39.7729	66.4191	9.77132	27.337	15.4451	25.9164
EmuJ_000572000.1	Expressed protein [Source:UniProtKB/TrEMBL;Acc:A0A068Y0V1]	51.1221	76.2605	102.522	9.10773	23.2818	12.8375	33.1051
EmuJ_000572100.1	Ski oncolocus tag [Source:UniProtKB/TrEMBL;Acc:A0A068Y7P8]	42.0209	40.2095	62.5307	6.43535	15.0622	6.89995	19.2068
EmuJ_000572800.1	Cytidine deaminase [Source:UniProtKB/TrEMBL;Acc:A0A068Y806]	247.622	242.297	209.257	44.9006	82.8215	84.1674	102.001
EmuJ_000573300.1	Major facilitator superfamily domain containing protein [Source:UniProtKB/TrEMBL;Acc:A0A068Y7Q9]	7.40966	12.9074	22.9358	1.88656	4.15929	6.93558	2.97742
EmuJ_000574300.1	Nephrin [Source:UniProtKB/TrEMBL;Acc:A0A068Y0X4]	10.3674	40.7773	44.9927	1.48572	5.59682	7.78636	5.28898
EmuJ_000575400.1	28S ribosomal protein S18c mitochondrial [Source:UniProtKB/TrEMBL;Acc:A0A068Y0Y5]	43.5578	28.756	34.8408	12.6982	36.9844	37.2935	44.4426
EmuJ_000576200.1	RNA directed DNA polymerase [Source:UniProtKB/TrEMBL;Acc:A0A0S4MIE7]	81.7399	30.1911	39.9281	19.7911	35.3294	28.1054	31.555
EmuJ_000576400.1	GTP binding domain protein [Source:UniProtKB/TrEMBL;Acc:A0A068Y592]	270.474	270.504	300.012	136.095	190.847	107.42	226.791
EmuJ_000576700.1	T complex protein 1 subunit eta [Source:UniProtKB/TrEMBL;Acc:A0A068Y841]	860.119	799.25	930.644	331.954	544.08	292.74	483.841
EmuJ_000579800.1	Histone H3 [Source:UniProtKB/TrEMBL;Acc:A0A068Y7V0]	2070.25	2203.3	1908.71	417.038	1005.44	448.893	1225.39
EmuJ_000580400.1	Protein tiptop [Source:UniProtKB/TrEMBL;Acc:A0A068Y850]	30.6886	47.2479	51.2232	3.47462	12.7221	6.89935	22.3166
EmuJ_000580700.1	Dna repair endonuclease xpf [Source:UniProtKB/TrEMBL;Acc:A0A068Y114]	73.0943	55.9391	54.0979	19.7874	40.6285	25.8955	55.5736
EmuJ_000581100.1	60S ribosomal protein L18a [Source:UniProtKB/TrEMBL;Acc:A0A068Y5B4]	706.249	419.141	625.188	400.368	668.612	509.254	779.637
EmuJ_000581200.1	Ribosome production factor 2 [Source:UniProtKB/TrEMBL;Acc:A0A068Y119]	105.589	110.954	116.552	76.4562	116.384	53.7293	111.916
EmuJ_000582200.1	60S ribosomal protein L21 [Source:UniProtKB/TrEMBL;Acc:A0A068Y5C7]	1441.68	736.815	1107.57	615.627	1079.6	623.49	1123.16
EmuJ_000582300.1	Beta hexosaminidase subunit beta [Source:UniProtKB/TrEMBL;Acc:A0A068Y131]	23.1852	32.2862	57.3339	4.23824	14.4023	10.5597	13.7654
EmuJ_000582400.1	CUB [Source:UniProtKB/TrEMBL;Acc:A0A068Y7Y1]	38.001	42.6064	58.127	4.14076	15.5695	9.2578	16.6516
EmuJ_000582900.1	Small nuclear ribonucleoprotein D1 polypeptide [Source:UniProtKB/TrEMBL;Acc:A0A068Y875]	226.366	195.842	193.843	89.3822	133.869	89.4073	195.97
EmuJ_000583000.1		7.80361	6.72505	8.7486	0.438383	1.95323	0.824023	2.74586
EmuJ_000583700.1	Protocadherin 11 [Source:UniProtKB/TrEMBL;Acc:A0A068Y166]	28.1823	25.0439	34.3517	2.36453	18.5393	3.76729	14.1028
EmuJ_000583800.1	Aldehyde dehydrogenase family 3 member B1 [Source:UniProtKB/TrEMBL;Acc:A0A068Y814]	24.1416	28.9813	17.6199	2.3244	15.1873	0.826896	9.67488
EmuJ_000583900.1	40S ribosomal protein S21 [Source:UniProtKB/TrEMBL;Acc:A0A068Y8B0]	418.89	392.259	405.099	211.318	419.604	587.127	866.736
EmuJ_000585800.1	Glycerol-3-phosphate dehydrogenase [NAD(+)] [Source:UniProtKB/TrEMBL;Acc:A0A068Y196]	5.2203	14.8052	7.27975	1.25998	3.85103	2.98291	2.56126
EmuJ_000586000.1	WD repeat containing protein 46 [Source:UniProtKB/TrEMBL;Acc:A0A068Y8E3]	217.117	195.506	201.381	104.283	176.527	65.0008	138.3
EmuJ_000586200.1	SANT DNA binding [Source:UniProtKB/TrEMBL;Acc:A0A068Y5I0]	131.771	151.797	136.238	43.6064	60.874	30.6212	68.8574
EmuJ_000586300.1	Coiled coil domain containing protein 40 [Source:UniProtKB/TrEMBL;Acc:A0A068Y199]	47.2172	41.617	39.0694	24.2029	50.206	34.1356	25.9568
EmuJ_000586800.1	Oxalate:formate antiporter [Source:UniProtKB/TrEMBL;Acc:A0A068Y1A3]	49.0257	24.7341	51.1102	111.61	493.876	38.8768	136.256
EmuJ_000586900.1	Oxalate:formate antiporter [Source:UniProtKB/TrEMBL;Acc:A0A068Y846]	137.666	169.456	217.326	13.9502	110.768	14.0316	89.1618
EmuJ_000588800.1		30.2775	48.5773	28.1937	9.13866	20.538	12.4	13.8076
EmuJ_000589100.1	Glutamate dehydrogenase [Source:UniProtKB/TrEMBL;Acc:A0A068Y8H1]	481.291	238.422	357.308	392.509	1265.25	255.07	398.025
EmuJ_000590000.1	Ribosomal protein L30 [Source:UniProtKB/TrEMBL;Acc:A0A068Y8I1]	731.461	410.37	715.972	380.202	714.963	493.209	1005.91
EmuJ_000590100.1	Dynein light chain [Source:UniProtKB/TrEMBL;Acc:A0A068Y1W1]	139.943	159.49	180.919	6.41515	120.552	41.568	119.652
EmuJ_000591000.1	Nadp transhydrogenase [Source:UniProtKB/TrEMBL;Acc:A0A068Y5L2]	217.337	158.471	154.564	186.675	396.937	108.647	199.737
EmuJ_000591500.1	Trafficking protein particle complex subunit 3 [Source:UniProtKB/TrEMBL;Acc:A0A068Y5L7]	25.1328	46.286	39.6757	2.40397	9.40847	2.41055	9.12571
EmuJ_000591600.1	NAChR subunit [Source:UniProtKB/TrEMBL;Acc:A0A068Y1C5]	5.69356	14.1059	16.8175	0.926846	2.98731	5.81942	2.18702
EmuJ_000591800.1	Transcription initiation factor TFIID subunit [Source:UniProtKB/TrEMBL;Acc:A0A068Y8J4]	24.0032	29.6887	32.1752	17.0285	29.6986	46.6652	44.4339
EmuJ_000592100.1	Multidrug resistance associated protein 1 [Source:UniProtKB/TrEMBL;Acc:A0A068Y1C8]	30.7733	17.4165	27.9553	11.0994	22.6351	27.5644	23.6579
EmuJ_000592200.1	Expressed protein [Source:UniProtKB/TrEMBL;Acc:A0A068Y874]	67.3984	29.4517	40.589	34.1603	67.2878	49.7234	41.8097
EmuJ_000592500.1		28.5508	37.8187	37.1634	1.91828	8.96852	2.01114	9.23502
EmuJ_000592600.1	Pdz domain containing protein [Source:UniProtKB/TrEMBL;Acc:A0A068Y1D1]	125.61	146.016	121.082	54.5097	92.8963	53.1984	75.0794
EmuJ_000593500.1	Polyadenylate binding protein 2 [Source:UniProtKB/TrEMBL;Acc:A0A068Y8K7]	225.034	189.727	192.904	75.2164	124.816	95.4811	185.957
EmuJ_000593900.1	Helicase polq [Source:UniProtKB/TrEMBL;Acc:A0A068Y1D8]	25.2244	12.7654	14.9223	1.01333	9.70889	0.423582	9.05999
EmuJ_000594300.1	SH3 and multiple ankyrin repeat domains protein [Source:UniProtKB/TrEMBL;Acc:A0A068Y5N8]	42.4634	34.4095	83.6014	3.7389	11.0572	2.02504	26.1938
EmuJ_000594400.1		6.4924	2.63071	3.16432	0.193126	3.18637	0.455155	1.88183
EmuJ_000594500.1		11.5404	5.7813	7.35196	0.625359	5.42819	1.08668	3.183
EmuJ_000594900.1	Zinc finger RING type [Source:UniProtKB/TrEMBL;Acc:A0A068Y1E5]	94.2302	103.972	99.4742	40.9123	81.0338	34.5821	70.8725
EmuJ_000595100.1	Dual specificity serine:threonine tyrosine [Source:UniProtKB/TrEMBL;Acc:A0A0S4MLF2]	63.5471	59.5941	42.9423	10.5462	34.2135	15.8293	32.5443
EmuJ_000595200.1	Four and A half lim domains [Source:UniProtKB/TrEMBL;Acc:A0A068Y1Z9]	251.279	335.416	408.953	33.9446	130.02	62.0225	82.8029
EmuJ_000595600.1	Myophilin [Source:UniProtKB/TrEMBL;Acc:A0A068Y897]	412.595	358.878	437.096	393.655	702.166	282.347	358.32
EmuJ_000596000.1	Dynein heavy chain [Source:UniProtKB/TrEMBL;Acc:A0A068Y5P9]	7.10174	5.51951	8.47477	1.45418	5.06737	1.37816	2.47602
EmuJ_000596200.1	Cyclin dependent kinase 9 [Source:UniProtKB/TrEMBL;Acc:A0A068Y8A0]	92.1638	73.4183	85.9937	43.4736	69.159	62.2264	90.8797
EmuJ_000596500.1		51.8231	53.8781	34.4046	6.07553	18.4289	3.5598	18.1172
EmuJ_000596600.1	Zinc finger protein 271 [Source:UniProtKB/TrEMBL;Acc:A0A068Y1F6]	122.844	114.009	109.787	41.837	65.3633	41.0688	82.618
EmuJ_000597000.1	Spindle assembly abnormal protein 6 [Source:UniProtKB/TrEMBL;Acc:A0A068Y5Q8]	40.1956	64.1636	46.6184	9.37287	15.5992	3.70483	13.553
EmuJ_000598200.1	Tyrosine-protein kinase [Source:UniProtKB/TrEMBL;Acc:A0A068Y8B8]	19.2259	23.5345	21.7091	4.00497	6.56522	7.50848	8.49285
EmuJ_000599100.1	H/ACA ribonucleoprotein complex subunit [Source:UniProtKB/TrEMBL;Acc:A0A068Y1H3]	143.615	79.7696	98.985	33.4209	91.4509	41.8328	117.101
EmuJ_000600600.1	Pyridoxal kinase [Source:UniProtKB/TrEMBL;Acc:A0A068Y8R4]	91.2952	141.879	94.8419	14.5946	86.8233	9.08474	27.6353
EmuJ_000600900.1	DDB1 and CUL4 associated factor 11 [Source:UniProtKB/TrEMBL;Acc:A0A068Y1I6]	36.7192	23.0864	23.3606	2.42168	13.4727	1.39167	11.7937
EmuJ_000601000.1	Nuclear transport factor 2 [Source:UniProtKB/TrEMBL;Acc:A0A068Y8E2]	281.202	361.483	335.304	147.237	200.873	104.043	181.172
EmuJ_000601600.1	DNA topoisomerase 2 [Source:UniProtKB/TrEMBL;Acc:A0A068Y8E7]	152.618	64.1907	78.1657	50.6084	93.1306	58.0567	94.0515
EmuJ_000602000.1		19.5638	29.5463	41.5116	6.01614	11.4849	34.2474	17.7011
EmuJ_000604400.1	Glutamate dehydrogenase [Source:UniProtKB/TrEMBL;Acc:A0A068Y1L4]	17.9365	17.1479	16.0853	5.19412	8.54643	3.13033	6.70147
EmuJ_000604700.1	Replication protein A 32 kDa subunit [Source:UniProtKB/TrEMBL;Acc:A0A068Y274]	139.238	154.056	131.913	56.0397	86.8251	70.9241	105.205
EmuJ_000604900.1	Double strand break repair protein rad21 [Source:UniProtKB/TrEMBL;Acc:A0A068Y1L9]	83.0667	89.2467	77.6173	33.6363	46.1952	21.869	42.4002
EmuJ_000605000.1		19.5085	19.048	16.6042	4.78879	7.9222	12.1961	11.3958
EmuJ_000605900.1	Natriuretic peptide receptor 1 [Source:UniProtKB/TrEMBL;Acc:A0A068Y1M9]	41.2849	37.5392	43.1891	27.4204	39.205	38.5987	51.557
EmuJ_000606100.1	Oxalate:formate antiporter [Source:UniProtKB/TrEMBL;Acc:A0A068Y8J1]	144.029	147.102	182.232	23.8526	76.2372	119.418	124.494
EmuJ_000606200.1	Nanos protein; Nanos-like protein 2 [Source:UniProtKB/TrEMBL;Acc:U6HPN4]	26.6877	16.2989	18.4178	4.22216	44.6877	1.00935	13.6726
EmuJ_000607200.1	Clathrin light chain [Source:UniProtKB/TrEMBL;Acc:A0A068Y8W9]	17.9437	36.7829	51.0864	2.65906	9.1439	6.10455	11.164
EmuJ_000607400.1	DNA-directed RNA polymerase subunit beta [Source:UniProtKB/TrEMBL;Acc:A0A068Y5Z7]	73.4116	51.8109	57.4427	38.8064	52.7773	30.1763	45.8486
EmuJ_000607500.1	Protein kinase [Source:UniProtKB/TrEMBL;Acc:A0A068Y1P1]	3.40007	2.38107	4.07832	1.01221	5.36119	0.924245	1.0322
EmuJ_000608300.1	Sister chromatid cohesion protein dcc1 [Source:UniProtKB/TrEMBL;Acc:A0A068Y2A7]	38.8133	25.5813	24.0275	0.914656	21.3241	0.448728	15.0453
EmuJ_000608400.1	Leucine rich repeat containing protein 42 [Source:UniProtKB/TrEMBL;Acc:A0A068Y607]	16.7531	11.0255	10.8584	0.567234	7.5	0.443827	8.89969
EmuJ_000608600.1	Tumor necrosis factor alpha induced protein [Source:UniProtKB/TrEMBL;Acc:A0A068Y8L7]	7.32607	7.12888	7.91201	3.02866	15.6947	1.16723	10.7954
EmuJ_000608900.1	Geminin [Source:UniProtKB/TrEMBL;Acc:A0A068Y612]	267.925	285.118	191.639	13.3744	120.968	3.53988	122.681
EmuJ_000609000.1	Equilibrative nucleoside transporter 3 [Source:UniProtKB/TrEMBL;Acc:A0A068Y1Q3]	379.321	417.225	348.479	76.9685	142.141	111.432	152.459
EmuJ_000609200.1	Equilibrative nucleoside transporter [Source:UniProtKB/TrEMBL;Acc:A0A068Y8M2]	104.165	100.874	79.2078	28.1095	59.4505	57.7223	95.7014
EmuJ_000609400.1	Chromatin assembly factor 1 subunit A B [Source:UniProtKB/TrEMBL;Acc:A0A068Y617]	68.7331	61.3312	46.9499	11.5009	42.0784	9.85002	34.6957
EmuJ_000609800.1	Protein cereblon [Source:UniProtKB/TrEMBL;Acc:A0A068Y8Y9]	99.9798	96.2401	108.682	51.0153	81.7433	66.2453	82.8415
EmuJ_000610200.1		72.4594	130.133	157.546	12.3226	29.0368	25.6687	31.8624
EmuJ_000611000.1	Transcription factor TFIIIC tau55 [Source:UniProtKB/TrEMBL;Acc:A0A068Y2D1]	81.4877	92.3651	90.2506	30.9963	46.7015	60.5891	79.9075
EmuJ_000611800.1	Histone binding protein Caf1 [Source:UniProtKB/TrEMBL;Acc:A0A068Y633]	107.462	93.991	108.071	44.1018	64.68	54.0201	83.2411
EmuJ_000613950.1	Rest corepressor corest protein [Source:UniProtKB/TrEMBL;Acc:A0A068Y2F5]	27.126	27.8252	23.2277	7.73834	13.0481	7.56291	15.6279
EmuJ_000615000.1	Nuclear pore complex protein Nup153 [Source:UniProtKB/TrEMBL;Acc:A0A068Y2G5]	189.012	121.993	120.226	107.94	148.892	92.318	143.086
EmuJ_000615200.1		48.8265	40.2155	34.6615	2.33575	19.3405	1.64263	18.5023
EmuJ_000615900.1	PHD finger 5A [Source:UniProtKB/TrEMBL;Acc:A0A068Y1V0]	157.576	139.042	144.036	84.7399	146.849	158.99	221.972
EmuJ_000616200.1	tRNA dihydrouridine synthase 1 [Source:UniProtKB/TrEMBL;Acc:A0A068Y674]	90.6947	116.577	90.2599	47.3293	67.4448	48.6097	72.7711
EmuJ_000616300.1	Afg3 protein 2 [Source:UniProtKB/TrEMBL;Acc:A0A068Y1V4]	236.262	212.753	187.149	109.057	143.872	79.5037	112.332
EmuJ_000616400.1	Rna terminal phosphate cyclase domain 1 [Source:UniProtKB/TrEMBL;Acc:A0A068Y8U3]	98.501	86.2959	96.5211	46.082	70.9364	62.7107	81.1493
EmuJ_000618700.1	Glutamate receptor ionotropic kainate 2 [Source:UniProtKB/TrEMBL;Acc:A0A068Y965]	31.958	27.9409	45.544	7.30099	17.6464	12.4469	33.3559
EmuJ_000618800.1	Poly [ADP-ribose] polymerase [Source:UniProtKB/TrEMBL;Acc:A0A068Y2J1]	92.1751	80.5253	79.5042	32.7884	48.9181	24.4202	40.001
EmuJ_000619300.1	Collagen alpha 1VII chain [Source:UniProtKB/TrEMBL;Acc:A0A068Y2J7]	5.39206	4.785	4.44438	2.80877	4.33975	2.04563	5.04574
EmuJ_000619600.1	Eukaryotic translation initiation factor 3 subunit E [Source:UniProtKB/TrEMBL;Acc:A0A068Y1Y4]	272.434	189.477	249.751	120.836	209.001	146.399	199.53
EmuJ_000620000.1	D glucuronyl C5 epimerase [Source:UniProtKB/TrEMBL;Acc:A0A068Y6B3]	94.2896	79.8715	73.0475	30.6662	54.1525	25.1643	52.6033
EmuJ_000620100.1		56.2574	35.4371	46.5614	29.4472	40.3421	18.2037	32.3396
EmuJ_000620700.1	Gem associated protein 5 [Source:UniProtKB/TrEMBL;Acc:A0A068Y8Y5]	91.141	49.3714	55.7405	37.8701	55.5127	40.0975	46.2977
EmuJ_000621100.1	Vacuolar import degradation protein Vid24 [Source:UniProtKB/TrEMBL;Acc:A0A068Y200]	184.714	193.488	184.86	66.4826	120.448	137.157	145.172
EmuJ_000621300.1	Xaa Pro dipeptidase [Source:UniProtKB/TrEMBL;Acc:A0A068Y989]	80.2335	120.361	92.5505	23.8401	39.9185	27.2566	42.0576
EmuJ_000621400.1	Expressed protein [Source:UniProtKB/TrEMBL;Acc:A0A068Y2L4]	71.5721	57.0642	69.6495	40.3696	65.5162	34.4109	60.0192
EmuJ_000622800.1	60S acidic ribosomal protein P0 [Source:UniProtKB/TrEMBL;Acc:A0A068Y9A4]	1052.97	935.126	1151.41	733.6	1024.14	561.197	866.432
EmuJ_000622900.1	Purine nucleoside phosphorylase [Source:UniProtKB/TrEMBL;Acc:A0A068Y2N0]	273.012	256.969	249.248	56.2501	147.658	37.5787	111.095
EmuJ_000624850.1	CDP diacylglycerol glycerol 3 phosphate [Source:UniProtKB/TrEMBL;Acc:A0A068Y242]	51.778	42.4407	89.3727	17.4014	27.47	27.2928	30.0317
EmuJ_000624900.1	CDP-diacylglycerol--glycerol-3-phosphate 3-phosphatidyltransferase [Source:UniProtKB/TrEMBL;Acc:A0A068Y930]	32.9541	15.0726	23.3476	10.058	20.0733	6.81725	18.3777
EmuJ_000625000.1	Nitric oxide synthase interacting protein [Source:UniProtKB/TrEMBL;Acc:A0A068Y9C3]	119.21	113.774	115.329	53.0055	114.602	61.6055	109.707
EmuJ_000625300.1	Nitric oxide synthase interacting protein [Source:UniProtKB/TrEMBL;Acc:A0A068Y937]	17.6117	15.5337	16.3463	3.04817	8.36586	6.55436	5.97855
EmuJ_000626200.1	Mitotic spindle assembly checkpoint protein [Source:UniProtKB/TrEMBL;Acc:A0A068Y6H2]	46.551	39.0635	29.6497	2.28266	25.3179	1.05989	24.3687
EmuJ_000626600.1	Mitochondrial pyruvate carrier [Source:UniProtKB/TrEMBL;Acc:A0A068Y2Q9]	275.9	172.893	182.448	143.217	288.152	90.2303	196.73
EmuJ_000627400.1	U4:u6.u5 tri snrnp associated protein 2 [Source:UniProtKB/TrEMBL;Acc:A0A068Y9E9]	110.863	104.289	98.9348	57.9566	90.4721	60.7084	101.747
EmuJ_000627500.1	Achaete scute transcription factor [Source:UniProtKB/TrEMBL;Acc:A0A068Y2R9]	42.3464	61.3565	42.3165	0.138588	5.27388	0.204841	8.01553
EmuJ_000627600.1	Tumor suppressor p53 binding protein 1 [Source:UniProtKB/TrEMBL;Acc:A0A068Y6I8]	43.4658	30.5038	26.0556	3.2332	19.191	2.63463	17.3613
EmuJ_000628500.1		58.7991	30.062	40.3597	16.8422	27.2955	24.5482	30.8965
EmuJ_000629000.1	Dynein beta chain ciliary [Source:UniProtKB/TrEMBL;Acc:A0A068Y2T2]	5.28342	10.0664	23.3522	2.60832	4.38285	7.82865	7.41873
EmuJ_000629500.1	Lysine--tRNA ligase [Source:UniProtKB/TrEMBL;Acc:A0A068Y2T6]	594.688	486.869	583.964	171.647	422.026	144.615	295.491
EmuJ_000631300.1	28S ribosomal protein S2 mitochondrial [Source:UniProtKB/TrEMBL;Acc:A0A068Y9I5]	55.3514	55.3515	62.4906	35.2066	58.0837	34.1085	50.515
EmuJ_000631800.1	Serine rich repeat protein [Source:UniProtKB/TrEMBL;Acc:A0A068Y9J0]	40.1383	43.4899	44.7433	9.4044	17.061	17.1149	21.7937
EmuJ_000632200.1		32.047	20.2818	27.9692	17.8001	34.0771	12.6486	27.2519
EmuJ_000632600.1		57.691	52.8022	55.2526	36.1743	62.5627	33.3727	48.2547
EmuJ_000632800.1	Flap endonuclease 1 [Source:UniProtKB/TrEMBL;Acc:A0A068Y6N4]	25.1246	33.0201	20.5652	2.15342	10.1046	2.65068	10.5989
EmuJ_000633400.1	Oxalate:formate antiporter [Source:UniProtKB/TrEMBL;Acc:A0A068Y6N8]	25.1493	22.128	20.4936	2.50541	12.0516	1.39496	7.25806
EmuJ_000634200.1	Pro neuregulin 2 membrane bound [Source:UniProtKB/TrEMBL;Acc:A0A068Y9E3]	6.57965	10.9246	14.0266	0.34723	1.46731	2.72806	3.44895
EmuJ_000635200.1	Purine nucleoside phosphorylase [Source:UniProtKB/TrEMBL;Acc:A0A068Y2F6]	241.227	138.431	181.155	9.40817	193.239	8.3401	89.3293
EmuJ_000636000.1	Purine nucleoside phosphorylase [Source:UniProtKB/TrEMBL;Acc:A0A068Y9N1]	139.974	101.236	132.107	46.1851	70.8656	36.2844	79.7408
EmuJ_000636300.1		77.2462	54.1373	47.2718	3.56847	41.3084	1.65349	29.1511
EmuJ_000636500.1	Frizzled [Source:UniProtKB/TrEMBL;Acc:A0A068Y2G6]	52.0063	46.4442	81.5814	3.51639	17.37	9.87567	22.9744
EmuJ_000637700.1	Deoxyhypusine hydroxylase [Source:UniProtKB/TrEMBL;Acc:A0A068Y6U4]	124.956	66.899	116.114	72.2019	126.53	54.0188	80.0133
EmuJ_000638000.1	Netrin 1 [Source:UniProtKB/TrEMBL;Acc:A0A0S4MKR0]	17.4043	16.7626	32.4608	1.11816	4.99407	1.43725	5.03447
EmuJ_000638600.1	Zinc finger C2H2 type [Source:UniProtKB/TrEMBL;Acc:A0A068Y387]	13.2941	15.8955	17.1519	0.270134	13.6973	0.254135	8.26311
EmuJ_000638700.1	6 phosphofructo 2 kinase:fructose 2 [Source:UniProtKB/TrEMBL;Acc:A0A068Y6V1]	72.6418	146.866	86.9188	21.7099	32.5349	30.4261	46.6954
EmuJ_000639400.1	Myosin va [Source:UniProtKB/TrEMBL;Acc:A0A068Y9K6]	113.455	61.3939	65.2061	45.6936	81.5466	74.8071	107.195
EmuJ_000640000.1	Regulator of telomere length splice variant [Source:UniProtKB/TrEMBL;Acc:A0A068Y9L0]	39.0004	30.0706	28.4665	11.6836	19.7308	8.32892	19.4763
EmuJ_000641600.1	Alpha ketoglutarate dependent [Source:UniProtKB/TrEMBL;Acc:A0A068Y9M0]	84.0799	88.5958	78.0776	51.5434	78.3713	51.9882	68.9746
EmuJ_000643600.1		64.5713	35.1844	32.1967	4.53922	13.9751	22.4574	8.38676
EmuJ_000643900.1	Expressed protein [Source:UniProtKB/TrEMBL;Acc:A0A068Y9Y5]	30.0842	31.1414	28.2072	16.1492	41.378	10.7697	24.8429
EmuJ_000644800.1	40S ribosomal protein S4 [Source:UniProtKB/TrEMBL;Acc:A0A068Y6Z3]	886.381	559.525	791.281	418.058	660.673	352.921	610.032
EmuJ_000645600.1	Leucine rich repeat domain containing protein [Source:UniProtKB/TrEMBL;Acc:A0A068Y3D2]	7.16575	6.70562	8.15489	0.225018	2.99572	1.38811	5.77985
EmuJ_000646000.1	Mitotic checkpoint serine:threonine protein [Source:UniProtKB/TrEMBL;Acc:A0A068YA02]	24.3969	15.9814	15.6447	1.8493	14.1614	1.72496	9.5187
EmuJ_000646100.1		22.2457	27.0772	19.7	2.20047	11.326	5.53316	23.0096
EmuJ_000647300.1	Expressed protein [Source:UniProtKB/TrEMBL;Acc:A0A068Y716]	3.27135	6.97132	8.22574	0	2.58228	1.74901	3.8223
EmuJ_000650600.1		5.56653	10.9857	42.7217	1.00724	2.95522	3.73268	5.32155
EmuJ_000651200.1	N6 adenosine methyltransferase 70 kDa [Source:UniProtKB/TrEMBL;Acc:A0A068Y733]	68.5656	91.5469	70.9911	41.8608	75.043	46.1888	62.1907
EmuJ_000651300.1		13.0123	8.798	15.6104	1.6388	6.19175	8.67513	15.9924
EmuJ_000652000.1	Rac GTPase activating protein 1 [Source:UniProtKB/TrEMBL;Acc:A0A068Y9T5]	79.6253	76.4151	64.7552	2.95835	34.8039	1.28652	38.6961
EmuJ_000652200.1	Flj37770 protein [Source:UniProtKB/TrEMBL;Acc:A0A068Y3G6]	29.383	22.686	22.9065	26.4591	42.6124	18.2261	29.9304
EmuJ_000652300.1	Expressed conserved protein [Source:UniProtKB/TrEMBL;Acc:A0A068Y743]	687.039	656.456	638.796	241.889	405.937	169.055	332.299
EmuJ_000652800.1	Protein notum [Source:UniProtKB/TrEMBL;Acc:A0A068Y747]	16.316	17.7539	12.4039	2.02471	3.54158	4.2893	21.1218
EmuJ_000653000.1	Coiled coil domain containing 57 [Source:UniProtKB/TrEMBL;Acc:A0A068Y9U3]	54.3739	60.27	59.5073	6.91844	36.4651	5.54297	24.472
EmuJ_000653200.1	Calreticulin [Source:UniProtKB/TrEMBL;Acc:A0A068Y3H4]	97.9639	49.3054	45.0359	26.0562	100.548	35.3262	46.0596
EmuJ_000653300.1	Superkiller viralicidic activity 2 2 [Source:UniProtKB/TrEMBL;Acc:A0A068Y750]	54.1477	40.2206	41.149	18.5835	27.0942	18.1159	29.0468
EmuJ_000653400.1	Gamma-tubulin complex component [Source:UniProtKB/TrEMBL;Acc:A0A068Y2V4]	38.382	30.948	25.4327	7.26175	22.3629	3.97886	14.3128
EmuJ_000653500.1	DNA mismatch repair protein MSH2 [Source:UniProtKB/TrEMBL;Acc:A0A068Y9U7]	58.6515	30.7324	29.3761	2.2847	35.3404	0.724619	19.7348
EmuJ_000653700.1	DNA mismatch repair protein MSH2 [Source:UniProtKB/TrEMBL;Acc:A0A068Y3I2]	51.0707	33.1878	32.8312	4.20371	27.3688	4.15968	19.1807
EmuJ_000654100.1	Cathepsin l cysteine peptidase [Source:UniProtKB/TrEMBL;Acc:A0A0S4MN34]	9.86235	7.48036	7.50257	1.12462	6.37883	2.15403	4.34302
EmuJ_000654500.1	Cathepsin L-like proteinase; Cysteine protease [Source:UniProtKB/TrEMBL;Acc:Q0WYD8]	7.05919	2.98432	4.45409	1.15358	5.07353	0.205962	0.273447
EmuJ_000654700.1	Folylpolyglutamate synthase mitochondrial [Source:UniProtKB/TrEMBL;Acc:A0A068Y765]	125.116	76.4909	65.4214	21.3809	49.0738	21.8326	46.1878
EmuJ_000655200.1	Inositol monophosphatase [Source:UniProtKB/TrEMBL;Acc:A0A068YA59]	82.6253	99.6971	95.516	42.3379	63.1298	29.7119	65.5837
EmuJ_000655300.1	Dystrobrevin [Source:UniProtKB/TrEMBL;Acc:A0A068Y3J2]	17.4507	20.387	25.4596	7.08938	10.8727	7.24006	10.9399
EmuJ_000655700.1	Receptor type tyrosine protein phosphatase F [Source:UniProtKB/TrEMBL;Acc:A0A068Y9W7]	33.0264	26.3036	49.1826	5.53116	10.5489	5.2253	14.5537
EmuJ_000657000.1	N acetylgalactosamine kinase [Source:UniProtKB/TrEMBL;Acc:A0A068YA71]	54.6687	57.43	40.8953	12.2835	19.9888	42.8391	48.0116
EmuJ_000657600.1	Jun protein [Source:UniProtKB/TrEMBL;Acc:A0A068YA75]	99.6986	131.014	96.2725	22.9588	38.0729	11.3961	34.7378
EmuJ_000659300.1	40S ribosomal protein S26 [Source:UniProtKB/TrEMBL;Acc:A0A068YA88]	295.269	188.968	300.03	175.857	307.074	237.661	471.895
EmuJ_000659400.1	Wee1 protein kinase [Source:UniProtKB/TrEMBL;Acc:A0A068Y3L9]	60.1251	76.1456	41.6736	1.5734	23.7312	0.782768	23.8502
EmuJ_000659500.1	Cyclin dependent kinase [Source:UniProtKB/TrEMBL;Acc:A0A068Y7A0]	93.8984	103.507	59.5282	4.0382	20.3567	2.23019	29.2173
EmuJ_000659600.1	40S ribosomal protein S26 [Source:UniProtKB/TrEMBL;Acc:A0A068Y305]	256.722	171.142	213.984	51.3934	147.675	65.2202	137.881
EmuJ_000660100.1	Forkhead box protein J1 A [Source:UniProtKB/TrEMBL;Acc:A0A068Y3M2]	4.1316	76.6347	87.459	0.123564	0.967099	0.303833	0.736835
EmuJ_000660400.1	Neural cadherin [Source:UniProtKB/TrEMBL;Acc:A0A068YA05]	23.2056	9.75722	10.1666	3.90609	10.2492	2.76031	8.65356
EmuJ_000660800.1	L-lactate dehydrogenase [Source:UniProtKB/TrEMBL;Acc:U6HPC6]	16.29	15.1175	42.7552	7.49164	103.421	1.49272	4.26632
EmuJ_000661000.1	L-lactate dehydrogenase [Source:UniProtKB/TrEMBL;Acc:U6HPC6]	0.942672	0.969571	1.4881	0.646235	1.86066	19.8183	35.9645
EmuJ_000662400.1	Expressed protein [Source:UniProtKB/TrEMBL;Acc:A0A068YA20]	9.6445	13.6141	8.71088	0.587626	8.99623	0.712182	8.01389
EmuJ_000662800.1		42.6034	27.7523	25.8659	1.69818	12.6298	0.49815	11.9855
EmuJ_000663300.1	Expressed protein [Source:UniProtKB/TrEMBL;Acc:A0A0S4MLY4]	5.19313	4.36716	5.67266	0.351941	2.03975	0.329678	2.43505
EmuJ_000663700.1	Spermatolocus tagsis associated protein 6 [Source:UniProtKB/TrEMBL;Acc:A0A068Y333]	74.0561	180.586	190.276	16.7755	28.8479	8.68302	25.5844
EmuJ_000665500.1	Cadherin EGF LAG seven pass G type receptor 1 [Source:UniProtKB/TrEMBL;Acc:A0A0S4MLA1]	4.61622	5.96786	8.45924	7.78679	11.9132	3.30141	3.70652
EmuJ_000665600.1	Lipoxygenase domain containing protein [Source:UniProtKB/TrEMBL;Acc:A0A068Y3Q6]	8.12416	10.9464	11.8488	2.78643	5.76056	2.25819	4.23253
EmuJ_000666100.1	Zinc finger C2H2 type [Source:UniProtKB/TrEMBL;Acc:A0A068Y3R0]	8.86365	8.92167	11.1043	1.8513	8.99148	4.08977	4.98885
EmuJ_000666800.1	Thioredoxin [Source:UniProtKB/TrEMBL;Acc:A0A068Y7F6]	2.92987	52.8877	10.3636	2.28397	6.29561	5.87973	12.3192
EmuJ_000667300.1	RNA binding motif protein 2 [Source:UniProtKB/TrEMBL;Acc:A0A068Y3R7]	48.5185	39.758	41.3151	27.3216	49.4808	30.709	41.9583
EmuJ_000667500.1		28.8493	22.5429	23.0998	3.55209	11.6085	3.56429	13.3807
EmuJ_000667900.1	Lipopolysaccharide choline [Source:UniProtKB/TrEMBL;Acc:A0A068Y7G6]	50.6579	55.4806	77.0905	40.8279	79.3355	16.3578	44.7289
EmuJ_000668200.1	Glycine receptor subunit alpha 1 [Source:UniProtKB/TrEMBL;Acc:A0A068YAE9]	14.1432	14.1353	29.3263	1.08939	2.54829	2.91062	4.31419
EmuJ_000670700.1	Glycine receptor subunit beta [Source:UniProtKB/TrEMBL;Acc:A0A068Y380]	9.15811	9.00952	12.6428	1.88794	6.0241	2.17866	4.874
EmuJ_000670900.1	Transcription elongation factor A SII 1 [Source:UniProtKB/TrEMBL;Acc:A0A068YAG9]	133.249	159.415	137.484	94.1499	154.197	101.271	147.51
EmuJ_000671900.1	Calcyphosin protein [Source:UniProtKB/TrEMBL;Acc:A0A068YA96]	11.6681	33.2092	36.9764	1.72819	8.12233	44.0099	12.3214
EmuJ_000672200.1	Tubulin beta-2 chain [Source:UniProtKB/Swiss-Prot;Acc:Q9NFZ6]	2490.02	2463.15	2675.55	1149.93	1753.82	858.316	1172.78
EmuJ_000673400.1	GTP binding protein REM 1 [Source:UniProtKB/TrEMBL;Acc:A0A068Y7K4]	10.3731	11.33	14.9603	0.443665	5.85867	0.43615	7.1691
EmuJ_000677850.1	Ribosomal protein L34a [Source:UniProtKB/TrEMBL;Acc:A0A068Y3E3]	701.584	457.609	643.892	361.728	572.184	221.164	278.527
EmuJ_000678300.1	Leucine rich repeat cysteine containing subtype [Source:UniProtKB/TrEMBL;Acc:A0A068Y3E6]	31.2461	32.4509	28.1109	10.4397	26.5577	4.31939	11.26
EmuJ_000679400.1	Peptidyl prolyl cis trans isomerase 4 [Source:UniProtKB/TrEMBL;Acc:A0A068Y3F7]	73.3846	60.98	62.4427	15.2808	49.5803	45.3424	69.9875
EmuJ_000683500.1	Tetratricopeptide repeat protein 4 [Source:UniProtKB/TrEMBL;Acc:A0A068Y7V9]	165.589	115.455	113.178	72.6275	117.577	57.5983	87.8109
EmuJ_000683800.1	T complex protein 1 subunit theta [Source:UniProtKB/TrEMBL;Acc:A0A068YAT9]	627.477	496.232	537.599	306.419	454.458	202.458	326.673
EmuJ_000685000.1	N terminal of biotin protein ligase [Source:UniProtKB/TrEMBL;Acc:A0A068Y3J8]	8.76484	18.5447	9.31877	0.42851	3.46848	0.271069	2.32032
EmuJ_000686000.1	Ras gtpase activating protein [Source:UniProtKB/TrEMBL;Acc:A0A068Y3K6]	51.8756	37.0468	45.2243	5.68719	12.7856	4.70739	17.9179
EmuJ_000686100.1	Glycerol-3-phosphate dehydrogenase [NAD(+)] [Source:UniProtKB/TrEMBL;Acc:A0A068YAM8]	103.291	174.185	131.782	65.0565	94.1175	67.2755	74.4766
EmuJ_000686800.1		18.6197	29.5449	33.2924	1.76587	15.4087	2.11286	7.68975
EmuJ_000687900.1		28.0231	24.9167	19.3538	2.12731	21.6355	0.639299	11.9818
EmuJ_000688500.1		30.5706	20.1641	17.6493	6.0252	14.0822	10.6044	14.4381
EmuJ_000688600.1	Innexin [Source:UniProtKB/TrEMBL;Acc:A0A068YAQ8]	5.26403	18.9606	65.1053	1.22591	2.46159	4.25685	3.48015
EmuJ_000688800.1	Alpha and gamma adaptin binding protein [Source:UniProtKB/TrEMBL;Acc:A0A068Y4D9]	51.478	64.3793	58.5658	20.614	32.691	36.9724	48.4654
EmuJ_000689900.1	Elav [Source:UniProtKB/TrEMBL;Acc:A0A068Y3N7]	82.4778	121.952	93.775	122.074	215.719	118.247	102.448
EmuJ_000690000.1	Expressed protein [Source:UniProtKB/TrEMBL;Acc:A0A068YAS4]	161.451	228.648	228.122	180.44	327.453	272.818	200.252
EmuJ_000694380.1	Ribosomal protein S23 putative [Source:UniProtKB/TrEMBL;Acc:A0A068YAU6]	952.767	609.577	970.881	504.209	922.507	651.216	1032.89
EmuJ_000694450.1	116 kDa U5 small nuclear ribonucleoprotein [Source:UniProtKB/TrEMBL;Acc:A0A068YB17]	135.729	123.318	117.974	61.6657	96.3191	31.6272	88.615
EmuJ_000694500.1		27.4287	37.8313	42.9372	13.18	27.1792	10.0272	29.3695
EmuJ_000694900.1	Glycine cleavage system H protein [Source:UniProtKB/TrEMBL;Acc:A0A068YB22]	102.734	68.5932	91.0943	49.6481	83.5975	71.2207	100.425
EmuJ_000695200.1	NADP dependent malic enzyme [Source:UniProtKB/TrEMBL;Acc:A0A068Y3R1]	435.523	507.292	359.814	112.039	269.885	139.098	278.617
EmuJ_000695600.1	Ubiquitin carboxyl terminal hydrolase 24 [Source:UniProtKB/TrEMBL;Acc:A0A068Y4J9]	7.41312	9.31853	9.13186	1.52737	3.68013	1.57799	3.03885
EmuJ_000695800.1	Expressed protein [Source:UniProtKB/TrEMBL;Acc:A0A068Y3T5]	1290.24	863.718	1486.26	749.137	1222.86	1166.52	1812.98
EmuJ_000697500.1	Serine/threonine-protein phosphatase [Source:UniProtKB/TrEMBL;Acc:A0A068YB86]	6.39225	4.93551	5.86383	1.08204	2.91522	1.15621	3.74226
EmuJ_000698600.1	Inhibitor of apoptosis protein [Source:UniProtKB/TrEMBL;Acc:A0A068Y4Q2]	458.748	667.987	885.874	548.737	911.305	1005.68	506.046
EmuJ_000699600.1	Zinc finger C2H2 [Source:UniProtKB/TrEMBL;Acc:A0A068YBA3]	29.7664	18.6386	18.7014	1.02299	11.5594	0.301667	6.64759
EmuJ_000699800.1	Nucleolar protein 5A [Source:UniProtKB/TrEMBL;Acc:A0A068Y8B1]	123.794	118.717	118.882	80.4361	106.951	53.4011	85.7888
EmuJ_000699900.1	Ester hydrolase C11orf54 [Source:UniProtKB/TrEMBL;Acc:A0A068Y3Y1]	148.626	178.103	144.032	113.654	202.403	196.716	175.176
EmuJ_000700100.1	Serine:threonine protein kinase LATS2 [Source:UniProtKB/TrEMBL;Acc:A0A068YB09]	10.7091	15.6786	18.8695	0.737928	3.08344	1.92215	3.44602
EmuJ_000700700.1	Ribosomal protein L3 [Source:UniProtKB/TrEMBL;Acc:A0A068Y4R5]	840.577	515.918	813.55	407.689	685.251	402.552	660.374
EmuJ_000701700.1	Actin [Source:UniProtKB/TrEMBL;Acc:A0A068YB19]	168.118	429.739	551.831	22.1383	62.1271	146.328	75.2162
EmuJ_000702900.1	Separin [Source:UniProtKB/TrEMBL;Acc:A0A068YBC9]	71.4148	51.8771	41.7847	3.82398	38.4573	1.50145	26.0343
EmuJ_000703700.1	Metastasis suppressor protein 1 [Source:UniProtKB/TrEMBL;Acc:A0A068YB29]	39.8446	35.329	37.6927	2.25826	16.6902	3.13011	16.4207
EmuJ_000704600.1	Expressed conserved protein [Source:UniProtKB/TrEMBL;Acc:A0A068Y409]	38.3525	26.6427	26.2612	12.1655	38.4057	6.13087	33.0209
EmuJ_000704700.1	Transcription factor Sox1a [Source:UniProtKB/TrEMBL;Acc:A0A068YB35]	1.95338	2.42036	5.56913	0.105965	1.24715	0.0189443	0.733673
EmuJ_000704800.1	Coiled coil domain containing protein 130 [Source:UniProtKB/TrEMBL;Acc:A0A068YBE6]	64.5401	66.5345	57.2031	28.2061	38.0222	42.0046	65.0165
EmuJ_000706300.1	Activating signal cointegrator 1 complex subunit [Source:UniProtKB/TrEMBL;Acc:A0A068YB46]	76.6219	94.3063	83.781	29.4444	48.7309	22.3814	46.1398
EmuJ_000706500.1	Beta 1 syntrophin [Source:UniProtKB/TrEMBL;Acc:A0A068Y4V5]	192.633	230.738	221.932	25.9936	77.4636	19.4094	72.7233
EmuJ_000706600.1	Isoamyl acetate hydrolyzing esterase 1 [Source:UniProtKB/TrEMBL;Acc:A0A068Y8G4]	69.1072	124.368	81.6482	12.0472	31.0464	5.33338	32.4217
EmuJ_000707300.1	Adenylate kinase 7 [Source:UniProtKB/TrEMBL;Acc:A0A068YB52]	15.8513	60.1371	71.9378	12.9891	20.0679	21.8237	22.0067
EmuJ_000707800.1	MICOS complex subunit [Source:UniProtKB/TrEMBL;Acc:A0A068Y431]	182.645	186.379	193.097	101.17	144.814	127.124	183.248
EmuJ_000707900.1	NAChR subunit ShAR1 beta2 [Source:UniProtKB/TrEMBL;Acc:A0A068YB59]	308.025	215.247	250.276	130.324	207.339	73.7893	186.076
EmuJ_000708500.1	Epimerase family protein sdr39u1 [Source:UniProtKB/TrEMBL;Acc:A0A068Y435]	311.285	265.834	277.364	195.797	280.753	230.779	282.265
EmuJ_000708900.1	Long chain fatty acid coenzyme A ligase 1 [Source:UniProtKB/TrEMBL;Acc:A0A068Y8I0]	55.2105	36.1787	37.6436	29.2903	54.7937	85.6812	114.009
EmuJ_000709100.1	Transformer 2 protein [Source:UniProtKB/TrEMBL;Acc:A0A068Y440]	400.254	343.149	330.053	199.348	301.041	192.583	272.303
EmuJ_000710700.1	Expressed protein [Source:UniProtKB/TrEMBL;Acc:A0A068Y453]	113.364	89.6486	91.0501	35.002	83.1043	36.116	57.108
EmuJ_000710900.1	FUS interacting serine arginine rich protein 1 [Source:UniProtKB/TrEMBL;Acc:A0A068YBJ7]	488.365	374.579	436.072	189.488	257.224	177.078	293.173
EmuJ_000711000.1	Zinc finger transcription factor gli2 [Source:UniProtKB/TrEMBL;Acc:A0A068Y4Y6]	7.61538	5.4721	12.201	0.497429	2.04148	0.816222	3.31708
EmuJ_000712000.1		10.4167	8.45013	16.8802	2.39154	5.83254	4.86224	11.6559
EmuJ_000712200.1	Serine:threonine protein kinase greatwall [Source:UniProtKB/TrEMBL;Acc:A0A068Y469]	26.0829	20.2683	25.6174	1.40917	10.5391	0.163269	3.21039
EmuJ_000713050.1	Villin headpiece [Source:UniProtKB/TrEMBL;Acc:A0A068Y502]	52.1976	60.0242	84.9382	18.0572	28.6206	105.998	56.5855
EmuJ_000714200.1	28S ribosomal protein S11 mitochondrial [Source:UniProtKB/TrEMBL;Acc:A0A068YBB0]	81.372	106.749	101.908	52.9553	85.9936	64.2637	100.343
EmuJ_000715400.1	Pyruvate kinase [Source:UniProtKB/TrEMBL;Acc:A0A068YBN2]	80.3601	77.8762	70.3653	3.75703	18.7953	6.33243	28.8665
EmuJ_000716700.1	Polycomb protein suz12 A [Source:UniProtKB/TrEMBL;Acc:A0A068Y4B0]	40.6401	33.0049	26.6736	10.3182	17.7161	7.66365	18.3862
EmuJ_000718000.1	Tubulin-specific chaperone A [Source:UniProtKB/TrEMBL;Acc:A0A068YBE8]	133.846	100.641	101.33	15.7265	88.0465	35.6957	98.6564
EmuJ_000718600.1	Low density lipoprotein receptor class A cysteine rich [Source:UniProtKB/TrEMBL;Acc:A0A068YBR1]	186.816	257.676	194.546	61.1753	168.912	30.7303	97.2415
EmuJ_000720100.1	40S ribosomal protein SA [Source:UniProtKB/TrEMBL;Acc:A0A068Y4E0]	772.042	493.732	649.576	395.523	850.089	379.807	665.674
EmuJ_000720500.1	ATP synthase subunit alpha [Source:UniProtKB/TrEMBL;Acc:A0A068Y4E4]	551.171	421.352	484.699	324.014	458.207	272.47	369.325
EmuJ_000720700.1	S adenosylmethionine mitochondrial carrier [Source:UniProtKB/TrEMBL;Acc:A0A068YBS6]	36.8664	33.1768	39.1989	16.8724	31.9172	10.6538	22.081
EmuJ_000722800.1	Prefoldin subunit 2 [Source:UniProtKB/TrEMBL;Acc:A0A068YBU0]	224.666	241.212	246.923	108.537	162.404	182.481	261.045
EmuJ_000722900.1	Meiotic recombination protein rec8 [Source:UniProtKB/TrEMBL;Acc:A0A068Y568]	84.0312	82.2459	65.5087	26.862	38.4557	19.9403	45.6308
EmuJ_000723100.1	RNA binding protein [Source:UniProtKB/TrEMBL;Acc:A0A068Y4G9]	4.18187	7.65396	6.25919	0.397502	2.29594	0.823172	2.19667
EmuJ_000723700.1	Heat shock 70 kDa protein [Source:UniProtKB/TrEMBL;Acc:A0A068YBK3]	146.151	225.619	99.8432	34.0002	54.1232	11.6083	22.1065
EmuJ_000724100.1	Serine:threonine protein kinase 17A [Source:UniProtKB/TrEMBL;Acc:A0A068Y4I1]	53.6721	64.1246	52.8552	13.9671	29.4555	17.9885	29.7122
EmuJ_000724200.1	Solute carrier family 26 [Source:UniProtKB/TrEMBL;Acc:A0A068YBK8]	43.1052	30.4549	51.9501	44.1345	65.6224	31.4147	55.2292
EmuJ_000724800.1	60S ribosomal protein L27 [Source:UniProtKB/TrEMBL;Acc:A0A068YBW0]	879.914	617.039	835.78	345.976	652.406	446.151	823.168
EmuJ_000724900.1	cAMP dependent protein kinase regulatory subunit type I II alpha beta [Source:UniProtKB/TrEMBL;Acc:A0A068Y583]	30.6938	37.7686	27.9477	10.7222	23.1372	16.4799	22.0482
EmuJ_000726300.1	40S ribosomal protein S2 [Source:UniProtKB/TrEMBL;Acc:A0A068YBX4]	842.504	501.049	780.51	342.262	649.961	377.708	803.024
EmuJ_000727700.1	Exosome complex component CSL4 [Source:UniProtKB/TrEMBL;Acc:A0A068Y4L3]	151.78	94.9532	142.69	60.5042	104.659	43.6966	93.2183
EmuJ_000728500.1	OTU domain containing protein 6B [Source:UniProtKB/TrEMBL;Acc:A0A068Y5B1]	133.828	226.363	111.071	47.2765	86.5945	24.2781	70.307
EmuJ_000728700.1	Zinc finger HIT domain containing protein 3 [Source:UniProtKB/TrEMBL;Acc:A0A068YBQ4]	49.2541	61.2589	56.913	28.6252	44.1525	36.901	52.9692
EmuJ_000729300.1	Procollagen type XV [Source:UniProtKB/TrEMBL;Acc:A0A068YC04]	6.41956	9.01009	23.6452	0.750389	2.15547	1.73994	1.91593
EmuJ_000730800.1		90.4143	85.1894	93.389	46.2965	67.703	57.2105	82.7207
EmuJ_000731400.1		15.914	14.6914	12.0215	1.86714	8.27849	0.249652	9.93108
EmuJ_000731500.1	Expressed protein [Source:UniProtKB/TrEMBL;Acc:A0A068Y5E3]	76.4244	65.0678	60.5795	3.68865	49.354	0.839414	28.5988
EmuJ_000731600.1		44.0958	94.0372	100.856	38.5896	67.1426	32.3432	63.0405
EmuJ_000731900.1	Zinc transporter zip8 [Source:UniProtKB/TrEMBL;Acc:A0A068YC24]	12.2834	28.754	20.4855	1.17792	3.8894	1.45749	4.02212
EmuJ_000732000.1	Homeobox protein pknox [Source:UniProtKB/TrEMBL;Acc:A0A068Y5E9]	68.9892	61.1399	45.1391	41.5257	61.9457	21.8189	34.1223
EmuJ_000732400.1	Acetylcholinesterase [Source:UniProtKB/TrEMBL;Acc:A0A068Y5F4]	10.9937	18.1265	24.2478	2.93051	5.57133	9.44628	8.68169
EmuJ_000733050.1	Arginyl-tRNA--protein transferase 1 [Source:UniProtKB/TrEMBL;Acc:A0A068Y4R4]	68.4989	154.764	134.726	54.7333	118.111	27.2246	60.8323
EmuJ_000733800.1	Death associated protein kinase 1 [Source:UniProtKB/TrEMBL;Acc:A0A068YC42]	42.1726	56.7877	67.8957	8.11233	35.324	14.0616	37.169
EmuJ_000733900.1	Heterolocus tagous nuclear ribonucleoprotein [Source:UniProtKB/TrEMBL;Acc:A0A068Y5G6]	416.531	359.744	444.166	301.556	439.222	181.699	261.611
EmuJ_000734400.1	Uridine phosphorylase 1 [Source:UniProtKB/TrEMBL;Acc:A0A068Y5H2]	63.8146	81.0522	104.24	5.48931	71.0619	5.55723	21.8911
EmuJ_000735200.1	Cleavage stimulation factor subunit 2 [Source:UniProtKB/TrEMBL;Acc:A0A068YC59]	82.3533	103.588	78.3943	41.129	75.299	29.2802	66.8048
EmuJ_000735500.1	Nucleolar complex protein 3 [Source:UniProtKB/TrEMBL;Acc:A0A068Y4U3]	93.7753	68.2835	79.4326	76.2656	128.941	57.0906	90.5851
EmuJ_000735600.1	Peptidyl tRNA hydrolase 2 mitochondrial [Source:UniProtKB/TrEMBL;Acc:A0A068YBW4]	63.9492	35.2874	45.7985	21.1969	52.6435	33.2267	51.1749
EmuJ_000736300.1	Tetraspanin 74f [Source:UniProtKB/TrEMBL;Acc:A0A068Y5K1]	33.5623	40.0775	39.9841	4.60024	13.0609	2.91475	15.7863
EmuJ_000736400.1	60S acidic ribosomal protein P2 [Source:UniProtKB/TrEMBL;Acc:A0A068Y975]	1268.16	944.735	1358.66	896.453	1473.84	1019.81	1369.15
EmuJ_000736700.1	ATP binding cassette sub family G [Source:UniProtKB/TrEMBL;Acc:A0A068YC74]	19.7795	16.6694	15.7273	4.00688	7.62883	6.32853	10.0681
EmuJ_000737000.1	WD repeat containing protein 70 [Source:UniProtKB/TrEMBL;Acc:A0A068Y980]	95.6271	109.084	97.3506	52.5433	87.8773	50.06	78.6474
EmuJ_000737500.1	Immunoglobulin [Source:UniProtKB/TrEMBL;Acc:A0A068Y986]	47.0725	56.978	53.1177	5.22835	19.3991	8.93504	22.9074
EmuJ_000738100.1	Protein regulator of cytokinesis 1 [Source:UniProtKB/TrEMBL;Acc:A0A068Y990]	59.9066	52.6124	43.1906	2.92939	31.7378	0.860063	25.2213
EmuJ_000738600.1	Expressed protein [Source:UniProtKB/TrEMBL;Acc:A0A0S4MMQ5]	87.4789	73.3227	80.7038	23.7859	66.8773	27.9531	124.992
EmuJ_000739000.1		7.04602	9.38444	5.12175	1.02257	3.57132	12.6954	10.0105
EmuJ_000739800.1	Variable lymphocyte receptor [Source:UniProtKB/TrEMBL;Acc:A0A068YC11]	5.87345	10.9633	18.0521	0.490733	1.41471	1.07238	4.26335
EmuJ_000740200.1	NAD dependent deacetylase sirtuin 7 [Source:UniProtKB/TrEMBL;Acc:A0A068Y9B1]	20.6798	24.5151	18.8673	7.66002	12.2739	10.815	16.0044
EmuJ_000741000.1	Interferon developmental regulator [Source:UniProtKB/TrEMBL;Acc:A0A068YC23]	170.364	135.314	160.283	45.0188	69.8728	48.5003	74.5187
EmuJ_000742500.1	SAGA associated factor 29 [Source:UniProtKB/TrEMBL;Acc:A0A068Y9D2]	165.631	215.212	154.197	62.7389	106.319	69.0097	128.644
EmuJ_000742600.1	Twinkle protein mitochondrial [Source:UniProtKB/TrEMBL;Acc:A0A068Y515]	22.4005	19.0317	20.2971	11.1752	18.4833	10.01	15.3766
EmuJ_000744400.1	Dna2 helicase [Source:UniProtKB/TrEMBL;Acc:A0A068Y5V7]	13.2563	12.8657	12.4935	2.53311	5.58915	6.63639	9.37146
EmuJ_000745500.1	Proto oncolocus tag serine:threonine protein kinase [Source:UniProtKB/TrEMBL;Acc:U6HXE7]	5.70693	10.0698	7.84038	0.837756	2.51526	0.243506	0.492493
EmuJ_000747200.1	RNA binding protein 15B [Source:UniProtKB/TrEMBL;Acc:A0A068Y557]	123.606	122.735	113.497	55.4274	76.1209	56.7297	82.4574
EmuJ_000747600.1	Nucleoporin p58:p45 [Source:UniProtKB/TrEMBL;Acc:A0A068Y9H9]	57.193	55.3741	53.4329	12.9589	29.375	13.488	31.3936
EmuJ_000747900.1	Leucine rich repeat protein 1 [Source:UniProtKB/TrEMBL;Acc:A0A068Y5Z9]	32.3381	15.0381	15.3347	0.705823	13.4595	0.227158	7.08892
EmuJ_000748000.1	ATP dependent DNA helicase HFM1 [Source:UniProtKB/TrEMBL;Acc:A0A068Y9I3]	9.56276	7.41116	7.40729	0.860904	2.57734	1.27319	2.77716
EmuJ_000748200.1		14.7426	24.085	27.5826	3.63179	9.06498	2.01136	8.12822
EmuJ_000748500.1	Roundabout 2 [Source:UniProtKB/TrEMBL;Acc:A0A068Y9I9]	19.826	25.4058	40.3019	0.405778	1.99969	1.39847	5.36998
EmuJ_000751300.1	Uridine cytidine kinase 2 [Source:UniProtKB/TrEMBL;Acc:A0A068YCE5]	108.202	177.28	120.931	44.9199	61.2161	72.8057	98.6956
EmuJ_000751500.1	Histone H4 transcription factor [Source:UniProtKB/TrEMBL;Acc:A0A068Y659]	17.7447	22.6869	19.7424	6.91109	11.5575	8.57273	13.6783
EmuJ_000751800.1	Folate receptor beta [Source:UniProtKB/TrEMBL;Acc:A0A068Y5C3]	88.7171	126.47	76.6435	15.2834	61.5659	24.142	51.1318
EmuJ_000752200.1		44.0547	54.3569	41.3174	11.3999	20.8921	17.1728	29.6563
EmuJ_000753200.1		69.9235	60.7194	48.176	24.1883	37.3957	13.643	32.0772
EmuJ_000754200.1	Oxidoreductase [Source:UniProtKB/TrEMBL;Acc:A0A068YCG2]	14.5908	28.5033	25.1685	3.10086	6.98679	2.71341	6.93951
EmuJ_000755300.1	BRCT and ankyrin repeats domain containing protein [Source:UniProtKB/TrEMBL;Acc:A0A068YCS0]	20.0235	15.6413	16.3052	0.790985	9.61544	0.270131	8.34498
EmuJ_000755500.1	Innexin [Source:UniProtKB/TrEMBL;Acc:A0A068Y5E6]	103.888	86.3681	87.5072	4.78019	40.8582	5.12768	39.0738
EmuJ_000755900.1	N acetyltransferase ESCO1 [Source:UniProtKB/TrEMBL;Acc:A0A068Y9S2]	12.8955	11.0597	8.47473	1.15496	5.47823	1.6747	5.702
EmuJ_000756000.1	Citron Rho interacting kinase [Source:UniProtKB/TrEMBL;Acc:A0A068Y5F1]	58.1686	34.9647	34.5357	4.34297	20.7394	1.65239	19.4584
EmuJ_000758300.1	Expressed conserved protein [Source:UniProtKB/TrEMBL;Acc:A0A068Y6A5]	217.26	205.461	211.07	57.9382	82.5864	64.1475	100.372
EmuJ_000758400.1	Receptor protein serine/threonine kinase [Source:UniProtKB/TrEMBL;Acc:A0A068Y9T9]	74.6721	84.5316	95.3508	12.4544	20.0488	50.5233	47.7403
EmuJ_000759300.1	Anaphase promoting complex subunit 4 [Source:UniProtKB/TrEMBL;Acc:A0A068Y6B2]	81.8786	52.3493	54.7378	23.8822	50.3815	27.3901	56.6657
EmuJ_000759400.1	Metaxin 2 [Source:UniProtKB/TrEMBL;Acc:A0A068Y9U9]	68.0279	45.5398	49.3713	27.228	41.7454	39.2174	59.2759
EmuJ_000759500.1	Lamino associated polypeptide 2 emerin [Source:UniProtKB/TrEMBL;Acc:A0A068Y5H0]	231.236	264.306	229.644	66.7772	139.575	35.4086	145.293
EmuJ_000759800.1	Zinc finger C2H2 [Source:UniProtKB/TrEMBL;Acc:A0A068Y6B7]	90.7963	45.8902	58.2745	39.4235	59.2827	75.7213	85.36
EmuJ_000759820.1	Hypothetical transcript [Source:UniProtKB/TrEMBL;Acc:A0A068Y9V3]	89.1346	36.8315	43.3145	53.0441	101.299	65.2581	67.6542
EmuJ_000759860.1	Hypothetical transcript [Source:UniProtKB/TrEMBL;Acc:A0A068Y5H4]	67.2804	20.8082	25.6224	43.6899	86.0225	46.7631	47.6162
EmuJ_000761100.1	DNA mismatch repair protein Mlh1 [Source:UniProtKB/TrEMBL;Acc:A0A068Y6C3]	32.8089	19.3795	20.8333	1.06717	14.4214	1.97573	13.9477
EmuJ_000762500.1	Centrosomal protein of 135 kDa [Source:UniProtKB/TrEMBL;Acc:A0A068YCL3]	27.7677	25.1682	23.0715	8.49413	19.7719	4.97263	11.9458
EmuJ_000763000.1		7.38413	3.2863	11.3469	0	4.65616	0	0.669535
EmuJ_000764700.1	Mechanosensory protein 2 [Source:UniProtKB/TrEMBL;Acc:A0A068Y9Y8]	39.8561	62.5317	124.849	13.15	26.8099	37.8789	28.3545
EmuJ_000764900.1	Origin recognition complex subunit 2 [Source:UniProtKB/TrEMBL;Acc:A0A068Y5L0]	60.1761	40.7929	39.8239	2.39691	33.665	0.537841	28.2408
EmuJ_000765000.1		21.7358	34.8195	37.9146	2.67095	10.2864	0.905431	9.45558
EmuJ_000765400.1	Protein lin 9 [Source:UniProtKB/TrEMBL;Acc:A0A068Y5L4]	49.1821	56.7198	42.2748	4.2907	24.8669	2.50525	21.7852
EmuJ_000766400.1		56.2769	49.1455	46.619	18.9203	40.6624	14.7686	36.06
EmuJ_000766600.1	Peptidase inhibitor 16 [Source:UniProtKB/TrEMBL;Acc:A0A068YCP3]	49.867	127.221	148.854	6.96906	20.6106	44.8899	19.934
EmuJ_000767100.1	tRNA pseudouridine synthase D [Source:UniProtKB/TrEMBL;Acc:A0A068YCP7]	80.6932	57.681	59.5748	18.9586	46.1661	19.5405	43.4761
EmuJ_000767900.1	Cysteine rich hydrophobic domain 1 protein [Source:UniProtKB/TrEMBL;Acc:A0A068Y6G9]	69.9652	86.577	87.8838	87.8782	155.745	85.0102	84.0914
EmuJ_000768100.1	DNA repair protein RAD51 homolog [Source:UniProtKB/TrEMBL;Acc:A0A068Y5P1]	85.3313	60.1174	63.0744	3.4126	62.0687	0.91879	37.7048
EmuJ_000768300.1	High mobility group protein [Source:UniProtKB/TrEMBL;Acc:A0A068YD26]	96.0985	77.9954	99.4204	41.9723	83.0797	57.9046	80.7882
EmuJ_000768900.1	Glycosyl transferase family 8 [Source:UniProtKB/TrEMBL;Acc:A0A068YD30]	26.6527	13.0909	15.9758	61.42	124.579	97.5237	96.1126
EmuJ_000769200.1	Glycosyltransferase protein LARGE2 [Source:UniProtKB/TrEMBL;Acc:A0A068Y5Q3]	10.3028	4.33534	4.71885	31.7629	49.6711	143.742	91.4848
EmuJ_000770300.1	ETS transcription factor Elf 2 [Source:UniProtKB/TrEMBL;Acc:A0A068YA37]	56.7255	19.2625	64.0969	3.97447	43.0024	0.571127	45.0059
EmuJ_000770500.1		49.9397	54.966	52.7437	18.9338	27.0486	20.3131	32.5122
EmuJ_000770800.1	Phosphoribosyl pyrophosphokinase [Source:UniProtKB/TrEMBL;Acc:A0A068YA42]	110.344	99.3715	106.395	59.654	81.4313	52.2879	81.5078
EmuJ_000771600.1	Cat eye syndrome critical region protein 5 [Source:UniProtKB/TrEMBL;Acc:A0A068YD55]	93.1159	402.478	104.879	196.541	335.196	59.5395	299.525
EmuJ_000771900.1	Ribosomal protein L19 [Source:UniProtKB/TrEMBL;Acc:A0A068Y5S7]	50.2374	31.1989	51.644	22.5128	37.5555	16.2287	23.5882
EmuJ_000774800.1		14.7925	27.7161	32.9406	3.00206	6.25874	3.17273	7.31938
EmuJ_000774900.1	Spermatolocus tagsis associated protein 7 [Source:UniProtKB/TrEMBL;Acc:A0A068YCX4]	26.2056	44.9176	42.5028	4.831	9.32171	2.0117	7.65576
EmuJ_000775100.1	Carnitine deficiency associated protein [Source:UniProtKB/TrEMBL;Acc:A0A068Y6M4]	159.81	159.881	156.581	92.6609	158.903	109.309	129.679
EmuJ_000775800.1	Solute carrier family 43 [Source:UniProtKB/TrEMBL;Acc:A0A068Y5W5]	33.3321	47.6972	38.675	2.5448	11.3624	2.55154	10.5941
EmuJ_000776500.1	Ribosomal protein [Source:UniProtKB/TrEMBL;Acc:A0A068Y6N5]	1122.24	635.252	985.409	415.525	933.136	479.222	909.964
EmuJ_000777100.1	Aspartyl tRNA synthetase cytoplasmic [Source:UniProtKB/TrEMBL;Acc:A0A068YAA8]	689.513	550.517	600.786	299.719	441.171	201.139	410.103
EmuJ_000777250.1	DEAD box ATP dependent RNA helicase [Source:UniProtKB/TrEMBL;Acc:A0A068YCZ8]	160.029	101.531	141.531	73.9378	113.469	68.6527	98.0213
EmuJ_000777800.1	Protein FAM50 [Source:UniProtKB/TrEMBL;Acc:A0A068YD03]	308.597	305.135	294.538	124.531	206.786	137.744	232.495
EmuJ_000778100.1	Kinesin protein kif26a [Source:UniProtKB/TrEMBL;Acc:A0A068YAB8]	26.1845	27.3606	42.2508	5.50215	10.3779	10.4892	13.8387
EmuJ_000778700.1	Zinc finger protein YGR067C [Source:UniProtKB/TrEMBL;Acc:A0A068Y6Q1]	23.6328	16.7204	21.8621	1.61624	7.80381	0.628339	6.5474
EmuJ_000778900.1	Aspartate aminotransferase [Source:UniProtKB/TrEMBL;Acc:A0A068Y5Z4]	158.798	181.236	147.153	42.5372	75.255	52.0374	75.8565
EmuJ_000779400.1		12.243	15.7557	23.3908	2.47272	7.92411	3.98813	4.32041
EmuJ_000780300.1	Protein SAAL1 [Source:UniProtKB/TrEMBL;Acc:A0A068Y6R6]	80.4788	87.3574	102.973	52.0227	86.8189	58.3788	83.3772
EmuJ_000780800.1	Surface protein PspC [Source:UniProtKB/TrEMBL;Acc:A0A068Y6S0]	36.6696	61.0697	112.392	8.53387	30.4898	76.4066	31.9633
EmuJ_000781200.1	Proliferation associated protein 2G4 [Source:UniProtKB/TrEMBL;Acc:A0A068YAE1]	142.785	126.553	155.062	67.2103	119.009	33.1556	71.5552
EmuJ_000782400.1	40S ribosomal protein S10 [Source:UniProtKB/TrEMBL;Acc:A0A068YD43]	666.613	403.223	690.46	351.061	705.377	425.504	776.602
EmuJ_000782500.1	Integrin alpha ps [Source:UniProtKB/TrEMBL;Acc:A0A068YDF9]	33.5027	24.9743	33.5979	7.89014	12.2864	8.34477	18.9476
EmuJ_000783700.1	Hypothetical transcript [Source:UniProtKB/TrEMBL;Acc:A0A0S4MLK2]	126.093	127.315	156.688	54.4143	83.2474	61.8736	89.4567
EmuJ_000784000.1	Chromosome transmission fidelity protein 18 [Source:UniProtKB/TrEMBL;Acc:A0A068YAG7]	85.7939	57.0804	77.0607	27.5131	46.2496	28.0574	57.927
EmuJ_000785600.1	Ubiquitin 40S ribosomal protein S27a [Source:UniProtKB/TrEMBL;Acc:A0A068Y650]	801.726	499.563	734.634	473.927	731.464	474.631	754.019
EmuJ_000786500.1	Cyclin-dependent kinases regulatory subunit [Source:UniProtKB/TrEMBL;Acc:A0A068YDJ6]	119.013	87.9539	101.579	4.39045	88.133	2.05424	129.635
EmuJ_000786600.1	Protein unc 80 [Source:UniProtKB/TrEMBL;Acc:A0A068Y6W9]	2.96336	3.7081	9.87185	1.10711	2.1995	1.44997	3.98019
EmuJ_000786900.1	Microtubule associated tumor suppressor 1 [Source:UniProtKB/TrEMBL;Acc:A0A068YD77]	60.4192	42.3473	67.4523	41.4477	58.9279	78.4074	57.3431
EmuJ_000787100.1	F box only protein 28 [Source:UniProtKB/TrEMBL;Acc:A0A068Y6X4]	58.8025	45.9238	69.8905	37.5678	52.8025	38.7363	56.5166
EmuJ_000787500.1	Expressed conserved protein [Source:UniProtKB/TrEMBL;Acc:A0A068YDK7]	81.9903	50.6624	62.6163	3.72239	46.958	2.36709	45.0705
EmuJ_000787700.1	Tropomyosin [Source:UniProtKB/TrEMBL;Acc:A0A068Y6X9]	310.722	173.647	260.668	340.894	510.863	337.927	447.703
EmuJ_000788100.1	Zinc finger LIM type [Source:UniProtKB/TrEMBL;Acc:A0A068YDL2]	16.4431	42.626	74.0309	3.50443	7.03705	11.5075	8.25167
EmuJ_000788700.1	Apoptosis inhibitor 5 [Source:UniProtKB/TrEMBL;Acc:A0A068Y6Z1]	118.294	71.108	103.78	47.2116	82.9452	54.4566	78.6305
EmuJ_000789000.1	NICE 3 family protein [Source:UniProtKB/TrEMBL;Acc:A0A068YD97]	217.33	196.544	185.546	94.162	155.871	110.219	173.056
EmuJ_000789550.1	ATP dependent RNA helicase DDX20 [Source:UniProtKB/TrEMBL;Acc:A0A068YDA2]	48.7838	33.0343	47.9867	25.8686	36.0764	24.3946	30.6529
EmuJ_000790800.1	3 hydroxyacyl coenzyme A dehydrogenase type 2 [Source:UniProtKB/TrEMBL;Acc:A0A068YAP4]	121.91	91.3118	99.5173	60.5538	97.9281	57.5113	91.6524
EmuJ_000791000.1	Protein quiver [Source:UniProtKB/TrEMBL;Acc:A0A068YDC1]	49.4	71.7337	76.0531	5.55806	14.4243	24.2116	27.176
EmuJ_000791200.1	RING zinc finger protein [Source:UniProtKB/TrEMBL;Acc:A0A068Y724]	7.16369	4.77852	6.13088	1.58859	4.45704	0.655729	1.86056
EmuJ_000791400.1	Expressed conserved protein [Source:UniProtKB/TrEMBL;Acc:A0A068Y6B5]	101.397	106.873	87.0246	28.8827	65.3987	56.3163	89.1211
EmuJ_000792600.1	ATP-dependent DNA helicase [Source:UniProtKB/TrEMBL;Acc:A0A068YDQ6]	107.865	85.2693	80.0401	15.8613	39.8844	11.548	35.9239
EmuJ_000794000.1	Cytoskeleton associated protein 5 [Source:UniProtKB/TrEMBL;Acc:A0A068Y6E6]	54.7209	19.3343	23.025	3.2505	30.9728	1.42463	22.3478
EmuJ_000794700.1	Rho GTPase activating protein [Source:UniProtKB/TrEMBL;Acc:A0A068Y6F1]	58.3758	50.6765	33.6466	7.11772	25.4434	21.7164	42.0478
EmuJ_000794800.1	Strabismus [Source:UniProtKB/TrEMBL;Acc:A0A068YDG4]	36.8145	35.2176	35.4861	7.29045	15.0031	15.7062	18.0358
EmuJ_000794900.1	Paramyosin [Source:UniProtKB/TrEMBL;Acc:A0A068YDS2]	96.9596	84.8107	88.0799	37.7082	70.2808	26.8399	54.8919
EmuJ_000795300.1	DNA replication complex GINS protein PSF2 [Source:UniProtKB/TrEMBL;Acc:A0A068YDS9]	33.3954	29.1536	18.3643	1.02633	14.7403	0.455562	13.7324
EmuJ_000795600.1	DNA polymerase [Source:UniProtKB/TrEMBL;Acc:A0A068Y6G2]	148.123	71.6385	77.2588	35.3998	71.7438	66.0075	70.981
EmuJ_000795700.1	26S proteasome regulatory subunit N11 [Source:UniProtKB/TrEMBL;Acc:A0A068YDH5]	212.605	183.558	196.505	105.744	154.785	123.743	171.841
EmuJ_000796200.1	mRNA export protein rae1 [Source:UniProtKB/TrEMBL;Acc:A0A068Y6G8]	57.4934	64.9586	56.172	19.6389	36.8502	21.3629	35.3769
EmuJ_000797300.1		7.43012	7.92348	8.00975	4.42716	12.602	3.14498	8.79599
EmuJ_000797400.1	Polyubiquitin C [Source:UniProtKB/TrEMBL;Acc:A0A068YDU8]	5.6416	12.2432	9.49525	3.15742	8.23314	3.44954	6.65357
EmuJ_000797500.1	Zinc finger CW type PWWP domain protein 1 [Source:UniProtKB/TrEMBL;Acc:A0A068Y7A7]	15.3569	22.3402	27.3459	5.74383	15.6609	8.65456	19.9728
EmuJ_000798000.1	Intraflagellar transport protein 122 [Source:UniProtKB/TrEMBL;Acc:A0A068Y7B3]	150.948	127.138	140.081	69.4623	130.485	53.9616	122.9
EmuJ_000798100.1	Intraflagellar transport protein 122 [Source:UniProtKB/TrEMBL;Acc:A0A068YAX0]	78.0243	30.2609	40.1582	70.325	123.438	35.4761	89.0992
EmuJ_000798300.1	Phospholipase DDHD1 [Source:UniProtKB/TrEMBL;Acc:A0A068YDK3]	10.4926	17.2577	9.88004	2.38428	4.85127	3.43649	7.86279
EmuJ_000798900.1	Expressed conserved protein [Source:UniProtKB/TrEMBL;Acc:A0A068YDW3]	283.931	307.735	228.142	55.0644	126.445	78.448	170.602
EmuJ_000799000.1	Expressed protein [Source:UniProtKB/TrEMBL;Acc:A0A068Y7C8]	57.9829	37.6855	51.6711	27.24	55.0338	35.6007	56.5024
EmuJ_000799200.1		2.73782	7.77717	6.68285	0.214567	0.838465	0.637618	0.918008
EmuJ_000800000.1	Centromere protein j [Source:UniProtKB/TrEMBL;Acc:A0A068YDX7]	71.3057	47.7263	40.6078	16.8864	45.737	13.4544	28.783
EmuJ_000800900.1	Ribosome biolocus tagsis protein Nop16 [Source:UniProtKB/TrEMBL;Acc:A0A068Y6M0]	204.823	275.546	204.342	72.3425	111.309	98.6968	185.783
EmuJ_000801700.1	Cytidine and deoxycytidylate deaminase [Source:UniProtKB/TrEMBL;Acc:A0A068Y6M6]	104.283	69.7442	92.1901	56.4707	78.0475	70.0745	78.4234
EmuJ_000802000.1	Splicing factor arginine:serine rich 2 [Source:UniProtKB/TrEMBL;Acc:A0A068YDZ5]	175.378	127.508	133.249	48.0435	87.5259	50.832	94.9099
EmuJ_000802800.1		5.83184	10.0043	11.7234	2.44981	4.64942	11.0163	12.3331
EmuJ_000803500.1	NEDD8 conjugating enzyme UBE2F [Source:UniProtKB/TrEMBL;Acc:A0A068YDS5]	153.694	188.685	182.403	120.424	165.384	147.003	152.614
EmuJ_000804100.1	Zinc finger protein [Source:UniProtKB/TrEMBL;Acc:A0A068YE41]	35.0211	21.8391	21.637	0.393378	18.3116	0.388532	11.5317
EmuJ_000804300.1		41.5474	36.7504	31.5189	4.20473	21.3342	2.05193	19.4821
EmuJ_000804500.1		103.821	121.171	123.403	29.6365	54.7938	14.4786	43.6145
EmuJ_000805500.1	Roundabout 2 [Source:UniProtKB/TrEMBL;Acc:A0A068Y6T6]	25.6459	34.4755	25.9389	3.15999	14.1026	14.3775	28.1597
EmuJ_000806700.1	KRAB A domain containing protein [Source:UniProtKB/TrEMBL;Acc:A0A068Y7M8]	22.4774	18.7172	41.912	19.2193	33.1019	18.9024	31.0163
EmuJ_000806900.1	Heterolocus tagous nuclear ribonucleoprotein A1 [Source:UniProtKB/TrEMBL;Acc:A0A068YB60]	1022.16	751.346	1042.29	386.717	555.201	344.856	557.483
EmuJ_000807100.1	Heterolocus tagous nuclear ribonucleoprotein A1 [Source:UniProtKB/TrEMBL;Acc:A0A068Y6U5]	399.154	290.409	322.151	182.928	262.134	145.223	237.944
EmuJ_000807200.1	Cupredoxin [Source:UniProtKB/TrEMBL;Acc:A0A068YDU7]	30.5921	56.9035	55.4356	7.45968	21.0974	4.99557	19.5866
EmuJ_000809100.1	WD repeat containing protein 66 [Source:UniProtKB/TrEMBL;Acc:A0A068YB73]	23.7975	27.6361	34.4613	3.46411	12.3042	2.38051	8.29465
EmuJ_000810600.1	Zinc finger LIM type [Source:UniProtKB/TrEMBL;Acc:A0A068Y6X0]	226.056	176.643	159.791	19.8305	102.197	50.6602	76.3588
EmuJ_000811700.1		73.8144	69.6774	76.3969	29.5019	65.0827	64.8532	89.6967
EmuJ_000812200.1	Claspin protein [Source:UniProtKB/TrEMBL;Acc:A0A068Y7R2]	62.4762	60.523	42.6701	6.22284	29.0403	11.8841	37.8169
EmuJ_000812300.1	Transmembrane protein 180 [Source:UniProtKB/TrEMBL;Acc:A0A068YB96]	86.1177	55.8726	54.1429	36.8282	55.897	41.8562	67.8078
EmuJ_000813400.1	Glycosyltransferase protein LARGE1 [Source:UniProtKB/TrEMBL;Acc:A0A068Y7S0]	18.6498	19.2686	20.8458	16.8161	43.8824	37.5889	39.1019
EmuJ_000813500.1	Glycosyltransferase protein LARGE2 [Source:UniProtKB/TrEMBL;Acc:A0A068YBA4]	38.4129	63.0204	50.7892	26.522	50.8723	58.8677	57.6075
EmuJ_000813900.1	Homeobox protein Hox B4a [Source:UniProtKB/TrEMBL;Acc:A0A068Y7S3]	23.4143	14.8492	27.9974	4.58635	14.8938	5.57555	8.16156
EmuJ_000814200.1	Dna repair protein xrcc2 [Source:UniProtKB/TrEMBL;Acc:A0A068YDY3]	62.8919	65.6718	42.4633	4.29289	37.7804	7.43011	37.5175
EmuJ_000815000.1		15.1472	14.479	21.5731	3.17457	8.26358	11.7433	9.0995
EmuJ_000815250.1	Protocadherin 11 [Source:UniProtKB/TrEMBL;Acc:A0A068YEC5]	0.856299	4.37494	6.25142	0.449705	1.63211	63.8532	33.5674
EmuJ_000816100.1	Expressed conserved protein [Source:UniProtKB/TrEMBL;Acc:A0A068Y715]	53.1223	61.3839	49.3982	45.3379	62.7864	26.0929	46.6875
EmuJ_000816500.1	Transcription initiation factor tfiid subunit 9 [Source:UniProtKB/TrEMBL;Acc:A0A068YBD1]	96.2113	94.283	88.1125	31.1957	65.3954	42.8553	73.1642
EmuJ_000817500.1	Breast cancer type 2 susceptibility protein [Source:UniProtKB/TrEMBL;Acc:A0A068YBE0]	24.6244	11.9372	11.6846	2.15258	13.2426	0.948492	14.264
EmuJ_000817600.1	N alpha acetyltransferase 15 NatA auxiliary [Source:UniProtKB/TrEMBL;Acc:A0A068Y728]	261.122	248.989	216.355	176.649	233.029	165.929	217.353
EmuJ_000817900.1	mRNA splicing factor Cwf18 [Source:UniProtKB/TrEMBL;Acc:A0A068Y7V5]	120.315	82.1183	137.799	71.1371	104.889	156.747	166.05
EmuJ_000818100.1	Succinyl coenzyme A ligase GDP forming subunit beta [Source:UniProtKB/TrEMBL;Acc:A0A068Y734]	172.548	126.12	140.848	63.9769	108.544	67.2352	105.788
EmuJ_000818300.1	Cytochrome c oxidase assembly protein PET191 N terminal [Source:UniProtKB/TrEMBL;Acc:A0A068YEF0]	87.3131	79.9764	68.7039	20.9653	48.1051	91.8557	97.4084
EmuJ_000818800.1		41.5277	40.9166	35.9021	14.3007	26.2834	16.5792	28.387
EmuJ_000818900.1	Expressed protein [Source:UniProtKB/TrEMBL;Acc:A0A068Y7W4]	16.7565	27.5989	27.0438	4.47824	15.8944	50.292	57.4918
EmuJ_000819000.1	Protein fam13a [Source:UniProtKB/TrEMBL;Acc:A0A068YBF5]	13.4638	12.0445	11.9321	1.51655	4.24001	1.23478	3.24585
EmuJ_000821000.1	Expressed protein [Source:UniProtKB/TrEMBL;Acc:A0A068Y7X8]	174.059	129.461	127.431	42.6022	112.979	59.7875	119.221
EmuJ_000821100.1	Cyclic nucleotide gated cation channel [Source:UniProtKB/TrEMBL;Acc:A0A068YBH1]	12.4488	16.5912	17.2628	3.45191	7.53869	5.39259	16.7592
EmuJ_000821300.1	40S ribosomal protein S16 [Source:UniProtKB/TrEMBL;Acc:A0A068YE33]	291.67	234.509	283.791	127.217	231.509	135.427	249.026
EmuJ_000822300.1	Voltage gated potassium channel subunit [Source:UniProtKB/TrEMBL;Acc:A0A068YE44]	14.3588	22.669	33.2019	7.00522	19.2849	16.3496	18.9376
EmuJ_000822900.1	Dna mismatch repair protein msh6 [Source:UniProtKB/TrEMBL;Acc:A0A068YEJ1]	85.9762	54.1235	49.9417	21.4289	46.8878	56.4635	50.5961
EmuJ_000823000.1	Ribonucleoside-diphosphate reductase [Source:UniProtKB/TrEMBL;Acc:A0A068Y7Z4]	201.281	135.993	140.5	22.5752	66.9677	2.98858	32.5303
EmuJ_000823400.1	G2:mitotic specific cyclin B3 [Source:UniProtKB/TrEMBL;Acc:A0A068YEJ5]	176.736	106.681	97.5371	21.1263	52.7261	9.4844	56.1062
EmuJ_000823600.1	Pachytene checkpoint protein 2 [Source:UniProtKB/TrEMBL;Acc:A0A068YBJ2]	51.1715	40.8178	52.3195	15.7484	24.6018	14.819	27.9817
EmuJ_000824000.1	Estrogen regulated protein EP45; Serine protease inhibitor 2b [Source:UniProtKB/TrEMBL;Acc:A0A068Y801]	78.4137	315.229	466.43	9.03559	17.5654	103.683	33.0909
EmuJ_000825300.1		127.055	106.012	101.642	45.9559	86.2413	35.5367	66.5619
EmuJ_000825450.1	Hsp70 binding protein [Source:UniProtKB/TrEMBL;Acc:A0A068YEL4]	177.706	233.879	182.625	49.4777	91.2846	93.6678	134.933
EmuJ_000827950.1	G patch domain and KOW motifs containing [Source:UniProtKB/TrEMBL;Acc:A0A068YEA2]	95.6233	119.762	99.2136	48.2018	74.978	63.879	80.6131
EmuJ_000828000.1		106.383	111.716	140.664	69.6112	106.986	76.1869	75.7247
EmuJ_000828700.1	Multidrug resistance associated protein 7 [Source:UniProtKB/TrEMBL;Acc:A0A068YEB2]	355.399	181.873	200.527	191.647	281.748	193.454	245.946
EmuJ_000829700.1	ATP dependent RNA helicase DDX56 [Source:UniProtKB/TrEMBL;Acc:A0A068YBP7]	287.164	259.316	266.097	169.363	218.774	150.796	215.336
EmuJ_000830700.1		10.5632	24.5296	47.4487	4.73709	8.24168	7.33358	7.83244
EmuJ_000831800.1	Pyridoxal phosphate dependent transferase major region subdomain 1 [Source:UniProtKB/TrEMBL;Acc:A0A068YBR5]	81.9358	68.8617	64.7636	13.8306	41.7272	3.31657	31.0186
EmuJ_000831900.1	Thiamin pyrophosphokinase 1 [Source:UniProtKB/TrEMBL;Acc:A0A068Y7G4]	126.139	176.107	138.357	25.9684	53.497	17.104	53.7821
EmuJ_000832700.1		25.2211	28.8594	39.0804	3.97859	16.0218	8.53379	11.7122
EmuJ_000833000.1	DNA repair protein RAD51 3 [Source:UniProtKB/TrEMBL;Acc:A0A068YEF3]	90.2123	96.203	56.2094	20.4188	42.8865	23.6495	42.5569
EmuJ_000833900.1	Lipoyltransferase 1 mitochondrial [Source:UniProtKB/TrEMBL;Acc:A0A068YBT5]	51.8453	23.2806	38.1049	30.6989	42.7835	23.3828	29.3838
EmuJ_000834800.1	Leucine rich repeat ribonuclease inhibitor subtype [Source:UniProtKB/TrEMBL;Acc:A0A068YEV2]	3.71211	12.8912	20.672	0.534925	2.65819	1.8837	1.86983
EmuJ_000835700.1	KRAB-A domain-containing protein [Source:UniProtKB/TrEMBL;Acc:A0A068Y7J4]	11.1409	9.24719	13.0013	6.28415	15.2023	4.24956	3.49
EmuJ_000837300.1		164.849	172.721	111.531	24.0159	76.4719	2.31812	62.5548
EmuJ_000837600.1	Transient receptor potential cation channel [Source:UniProtKB/TrEMBL;Acc:A0A068YEY0]	73.0407	51.2689	47.7865	31.3995	51.94	32.2883	70.3584
EmuJ_000837700.1	Digestive organ expansion factor [Source:UniProtKB/TrEMBL;Acc:A0A068Y8A7]	329.752	239.868	263.377	124.244	182.309	120.81	173.553
EmuJ_000838200.1		27.9161	22.4105	23.5402	3.52501	19.8078	3.30012	13.0237
EmuJ_000839200.1	Armadillo repeat containing protein 4 [Source:UniProtKB/TrEMBL;Acc:A0A068Y8C5]	25.6278	42.7163	58.2811	5.56106	13.4393	10.1928	13.7731
EmuJ_000839600.1	3 oxoacyl acyl carrier protein synthase [Source:UniProtKB/TrEMBL;Acc:A0A068YEZ9]	80.5001	79.5255	96.919	47.3733	65.1316	78.9174	76.3375
EmuJ_000839900.1	Signal recognition particle 19 kDa protein [Source:UniProtKB/TrEMBL;Acc:A0A068Y7N5]	146.947	147.303	141.462	74.197	157.26	127.857	160.643
EmuJ_000840300.1	Expressed protein [Source:UniProtKB/TrEMBL;Acc:A0A068Y7P1]	247.679	204.616	221.864	106.206	204.706	327.202	478.37
EmuJ_000840400.1		138.928	143.394	119.906	54.2752	86.1525	23.7713	43.3324
EmuJ_000840500.1		9.63053	17.6542	18.6714	1.4753	3.42847	3.32101	3.27722
EmuJ_000840600.1	U3 small nucleolar RNA associated protein 18 [Source:UniProtKB/TrEMBL;Acc:A0A068Y8E4]	167.662	134.109	155.643	82.836	124.342	70.1291	115.414
EmuJ_000842100.1	7sk snrna methylphosphate capping enzyme [Source:UniProtKB/TrEMBL;Acc:A0A068Y7Q7]	122.752	103.488	116.772	62.1763	87.8177	77.7074	88.0377
EmuJ_000842300.1	Armadillo type fold [Source:UniProtKB/TrEMBL;Acc:A0A068YF27]	7.03585	23.4044	34.5286	0.940427	3.11516	0.433868	2.43763
EmuJ_000842800.1		17.6684	15.049	23.1768	5.59354	12.8216	4.24669	15.6574
EmuJ_000842900.1	Fgfr protein [Source:UniProtKB/TrEMBL;Acc:A0A068Y8G8]	46.0381	53.6001	86.8321	3.70515	11.2995	2.80734	18.1168
EmuJ_000843100.1	ATP dependent RNA helicase DDX51 [Source:UniProtKB/TrEMBL;Acc:A0A068Y7R8]	234.46	203.56	171.048	127.575	181.466	150.081	151.216
EmuJ_000844100.1	40S ribosomal protein S7 [Source:UniProtKB/TrEMBL;Acc:A0A068YER8]	1025.85	746.761	1147.06	543.373	1140.49	876.45	1324.45
EmuJ_000844600.1	Zinc finger RING type [Source:UniProtKB/TrEMBL;Acc:A0A068YES4]	79.0611	120.323	152.061	24.831	58.3239	165.339	153.032
EmuJ_000844900.1	SUMO activating enzyme subunit 1 [Source:UniProtKB/TrEMBL;Acc:A0A068YC56]	131.173	111.947	115.358	37.5173	71.2364	46.8214	69.0476
EmuJ_000845300.1	Neuroligin [Source:UniProtKB/TrEMBL;Acc:A0A068YF54]	3.38443	4.36093	8.48582	1.02985	1.96539	1.58914	1.35398
EmuJ_000845800.1		4.7635	4.25049	6.8205	1.12533	3.12741	1.7925	3.32568
EmuJ_000846200.1	Tropomyosin [Source:UniProtKB/TrEMBL;Acc:A0A068Y7V3]	42.7642	50.3031	26.1856	3.36443	22.0311	4.43464	20.7363
EmuJ_000846300.1		211.586	214.456	247.174	188.664	266.271	244.978	251.004
EmuJ_000846650.1	Protein Daple [Source:UniProtKB/TrEMBL;Acc:A0A068YEV0]	13.8542	15.9044	26.9545	1.46785	6.96976	2.49124	3.18096
EmuJ_000847500.1		84.3522	112.377	80.8665	12.8358	37.9843	3.16177	37.1141
EmuJ_000848200.1	Protocadherin alpha 7 [Source:UniProtKB/TrEMBL;Acc:A0A068YEX1]	4.93542	13.2319	12.7298	0.554058	3.44194	0.739758	3.7287
EmuJ_000848700.1	Disks large associated protein 5 [Source:UniProtKB/TrEMBL;Acc:A0A068Y7X9]	107.053	111.632	81.1312	3.68093	44.9834	3.46396	40.5863
EmuJ_000849300.1	Rho GTP binding protein RhoG [Source:UniProtKB/TrEMBL;Acc:A0A068Y7Y5]	9.00195	8.86488	8.6043	0.967333	2.78737	1.39286	2.01064
EmuJ_000850200.1	Mediator of RNA polymerase II transcription subunit 4 [Source:UniProtKB/TrEMBL;Acc:A0A068YCA7]	177.607	136.414	157.422	79.1587	110.809	101.307	167.267
EmuJ_000850500.1	DNA methylase N 6 adenine specific [Source:UniProtKB/TrEMBL;Acc:A0A068YEZ6]	54.8084	62.3787	55.8707	13.7402	29.2095	21.7558	40.2975
EmuJ_000850700.1	Ribosomal protein L31 [Source:UniProtKB/TrEMBL;Acc:A0A068YF97]	513.049	307.054	496.542	249.123	438.894	309.472	462.538
EmuJ_000850800.1	Meiotic nuclear division protein 1 homolog [Source:UniProtKB/TrEMBL;Acc:A0A068Y8Q9]	144.742	143.23	114.863	24.2456	81.6162	14.2639	89.9499
EmuJ_000852400.1	Translation initiation factor eIF 2B subunit [Source:UniProtKB/TrEMBL;Acc:A0A068YFB5]	140.731	115.383	138.932	63.7213	95.7222	73.0801	108.283
EmuJ_000852600.1	Hypothetical transcript [Source:UniProtKB/TrEMBL;Acc:A0A068YCC3]	120.938	136.166	115.003	98.7868	133.428	117.676	125.81
EmuJ_000852700.1	Mitochondrial ribonuclease P protein 3 [Source:UniProtKB/TrEMBL;Acc:A0A068Y813]	76.2845	63.1251	68.9567	21.2618	41.3807	35.0214	56.8562
EmuJ_000852800.1		18.6607	19.1999	22.3474	0.72699	5.87465	2.15664	6.34151
EmuJ_000852900.1	Dna replication licensing factor mcm3 [Source:UniProtKB/TrEMBL;Acc:A0A068YFC1]	336.829	167.476	174.911	18.0847	145.601	4.83043	94.3456
EmuJ_000853000.1	Ribokinase [Source:UniProtKB/TrEMBL;Acc:A0A068Y8T3]	249.391	165.612	193.186	113.945	159.292	128.39	167.455
EmuJ_000853500.1	Solute carrier family 2 facilitated glucose [Source:UniProtKB/TrEMBL;Acc:A0A068YFC7]	62.6666	55.2333	94.2435	23.8406	43.0353	22.835	20.6795
EmuJ_000853700.1	Solute carrier family 2 facilitated glucose [Source:UniProtKB/TrEMBL;Acc:A0A068YCD3]	4.30094	4.01413	6.34417	1.66003	5.40773	0.130677	0
EmuJ_000854400.1		41.9093	28.7776	35.6787	10.0269	18.6533	11.5851	24.0294
EmuJ_000855000.1	Leucyl aminopeptidase [Source:UniProtKB/TrEMBL;Acc:A0A068YFE6]	40.8646	10.3125	28.0026	3.39301	18.3044	0.828315	5.25597
EmuJ_000855300.1	Small subunit ribosomal protein s30e [Source:UniProtKB/TrEMBL;Acc:A0A068YF45]	147.232	95.8577	167.52	70.5131	131.608	90.2939	130.302
EmuJ_000855400.1	Peptidase aspartic active site [Source:UniProtKB/TrEMBL;Acc:A0A068YFF2]	68.8098	52.5696	58.8312	35.5357	49.6733	52.7321	72.3227
EmuJ_000855500.1	Uracil-DNA glycosylase [Source:UniProtKB/TrEMBL;Acc:A0A068Y8W1]	96.137	103.673	90.4562	51.0228	74.1597	38.8063	50.6633
EmuJ_000856000.1	Zinc finger RING domain containing protein 2 [Source:UniProtKB/TrEMBL;Acc:A0A068YFH8]	17.6207	23.1567	24.4282	3.8086	10.2583	5.08643	6.38959
EmuJ_000856200.1	ATP dependent RNA helicase DDX11 [Source:UniProtKB/TrEMBL;Acc:A0A068YCH6]	18.5083	9.49492	15.1273	3.6426	9.15941	2.26143	7.51154
EmuJ_000856500.1	Zinc finger protein [Source:UniProtKB/TrEMBL;Acc:A0A068YF79]	83.5885	59.5373	54.2249	7.79489	19.2416	14.3734	38.1753
EmuJ_000856600.1	Rassf1 [Source:UniProtKB/TrEMBL;Acc:A0A068YFJ3]	53.9444	56.7268	64.1568	6.91767	17.8304	7.45721	20.2183
EmuJ_000856900.1	40S ribosomal protein S13 [Source:UniProtKB/TrEMBL;Acc:A0A068YCH8]	548.303	446.546	572.687	395.598	649.226	686.752	848.56
EmuJ_000857200.1	Synaptotagmin [Source:UniProtKB/TrEMBL;Acc:A0A068YFJ8]	20.4074	24.9892	38.0242	4.66335	13.5437	1.1854	8.78532
EmuJ_000860550.1	Hypothetical transcript [Source:UniProtKB/TrEMBL;Acc:A0A068YFA3]	32.0551	17.2465	21.3261	3.99771	23.5022	1.64444	10.0718
EmuJ_000860900.1	Nuclear pore complex protein nup85 [Source:UniProtKB/TrEMBL;Acc:A0A068YCK2]	134.585	107.793	112.955	51.2245	84.665	79.2623	98.6562
EmuJ_000861000.1	39S ribosomal protein L15 mitochondrial [Source:UniProtKB/TrEMBL;Acc:A0A068Y8A4]	146.193	119.509	131.429	71.6495	101.003	73.3119	114.447
EmuJ_000861400.1	Leucyl tRNA synthetase [Source:UniProtKB/TrEMBL;Acc:A0A068Y933]	85.2384	57.2114	52.2551	36.4922	50.8229	29.4231	50.9292
EmuJ_000861500.1	Nanos protein; Nanos-like protein 1 [Source:UniProtKB/TrEMBL;Acc:U6I0H9]	56.1323	38.3425	40.3559	1.27546	18.3941	2.36696	30.3422
EmuJ_000861700.1	40S ribosomal protein S11 [Source:UniProtKB/TrEMBL;Acc:A0A068Y8A8]	893.38	549.782	820.966	627.388	861.444	628.726	884.716
EmuJ_000861900.1	Protocadherin 11 [Source:UniProtKB/TrEMBL;Acc:A0A068YFN4]	22.5466	18.7614	22.5219	3.02007	12.2606	5.26326	11.7376
EmuJ_000862100.1	Zinc finger CCHC domain containing protein 4 [Source:UniProtKB/TrEMBL;Acc:A0A068Y938]	122.969	116.446	104.066	62.1328	90.1651	55.4177	90.2663
EmuJ_000862800.1	Transforming acidic coiled coil containing [Source:UniProtKB/TrEMBL;Acc:A0A068YCL2]	251.06	163.822	182.723	42.7545	119.779	30.0243	113.439
EmuJ_000863700.1		19.666	37.5543	35.8549	2.51379	9.57653	1.89682	8.16122
EmuJ_000863800.1	Expressed protein [Source:UniProtKB/TrEMBL;Acc:A0A068YFP4]	35.041	93.0994	93.7914	5.0388	19.6173	3.99517	13.6122
EmuJ_000864100.1	Xaa pro aminopeptidase [Source:UniProtKB/TrEMBL;Acc:A0A068YFP8]	381.997	265.176	287.447	187.67	243.062	192.33	232.045
EmuJ_000864200.1	Nucleolar protein 6 [Source:UniProtKB/TrEMBL;Acc:A0A068Y952]	115.019	117.876	94.9253	43.6468	71.2365	58.2566	92.8085
EmuJ_000864300.1	Nuclear receptor coactivator 2 NCoA 2 [Source:UniProtKB/TrEMBL;Acc:A0A068YCM3]	66.6707	78.6177	69.9836	6.7097	21.5634	7.14387	23.8575
EmuJ_000864600.1	EGF region domain containing protein [Source:UniProtKB/TrEMBL;Acc:A0A068YFC6]	162.544	181	156.889	53.9811	93.6887	45.5375	88.2867
EmuJ_000864900.1	Proteasome alpha subunit [Source:UniProtKB/TrEMBL;Acc:A0A068Y8D2]	51.5061	58.2151	77.7107	16.0383	28.8278	13.7256	27.3517
EmuJ_000865200.1	UDP N acetylglucosamine transferase subunit [Source:UniProtKB/TrEMBL;Acc:A0A068YFQ7]	126.72	125.829	119.3	50.2497	98.2539	54.5104	78.2675
EmuJ_000865300.1	Elongation factor 2 [Source:UniProtKB/TrEMBL;Acc:A0A068Y960]	1246.55	864.406	1110.33	1072.01	1619.95	817.233	1052.36
EmuJ_000866000.1	Small nuclear ribonucleoprotein G [Source:UniProtKB/TrEMBL;Acc:A0A068Y8E1]	100.837	117.525	123.508	55.1973	87.1117	254.176	376.073
EmuJ_000866200.1	Replication factor C 38 kDa subunit [Source:UniProtKB/TrEMBL;Acc:A0A068YFR4]	105.414	88.1532	89.4416	41.7338	65.0413	35.6882	61.6423
EmuJ_000866500.1	tRNA pseudouridine synthase Pus10 [Source:UniProtKB/TrEMBL;Acc:A0A068YCP4]	51.2744	43.5879	52.1631	19.2828	30.093	18.5183	27.2786
EmuJ_000867400.1	Gem-associated protein 2 [Source:UniProtKB/TrEMBL;Acc:A0A068YFS2]	248.64	287.951	230.907	39.9833	100.568	10.6411	87.5927
EmuJ_000869800.1	Adiponectin receptor [Source:UniProtKB/TrEMBL;Acc:A0A068Y992]	149.286	108.444	140.78	63.683	92.0607	85.8543	87.3297
EmuJ_000870200.1	Dihydrolipoyl dehydrogenase [Source:UniProtKB/TrEMBL;Acc:A0A068Y997]	616.076	537.624	465.635	322.484	451.642	224.36	332.94
EmuJ_000871700.1	Phosphopantothenoylcysteine decarboxylase [Source:UniProtKB/TrEMBL;Acc:A0A068Y8I9]	65.8511	42.1182	55.7751	33.2148	54.9555	48.0753	70.4192
EmuJ_000872000.1	Serine rich repeat protein [Source:UniProtKB/TrEMBL;Acc:A0A068Y9A7]	43.0924	33.2614	28.6999	5.45064	19.0022	9.2164	20.5883
EmuJ_000872200.1	Ubiquitin domain containing protein UBFD1 [Source:UniProtKB/TrEMBL;Acc:A0A068Y8J2]	156.467	114.467	137.446	115.627	170.186	143.07	167.575
EmuJ_000872500.1	Neuropeptide s receptor [Source:UniProtKB/TrEMBL;Acc:A0A068YFW0]	11.8918	9.20183	19.7771	4.78549	22.8759	0.57704	1.46629
EmuJ_000872600.1	Neuropeptide receptor A26 [Source:UniProtKB/TrEMBL;Acc:A0A068Y9B2]	6.1102	6.76798	15.0308	2.89818	12.7693	2.39431	2.53231
EmuJ_000872700.1	Kinesin-like protein [Source:UniProtKB/TrEMBL;Acc:A0A068YCU5]	10.0693	14.7419	21.1405	2.51459	4.00446	1.42651	4.09781
EmuJ_000873000.1	Amino acid polyamine transporter i [Source:UniProtKB/TrEMBL;Acc:A0A068YFW5]	25.3698	31.848	53.5407	5.02754	11.3351	3.94417	6.01872
EmuJ_000873800.1	Universal stress protein [Source:UniProtKB/TrEMBL;Acc:A0A068Y8K9]	75.905	79.8548	96.4509	20.5939	41.7975	53.9847	66.5144
EmuJ_000874000.1		6.88738	8.4346	9.08616	1.28234	5.3348	1.41468	4.28692
EmuJ_000874700.1	Expressed conserved protein [Source:UniProtKB/TrEMBL;Acc:A0A068YCW3]	311.654	187.477	175.882	141.541	297.902	167.406	215.64
EmuJ_000874800.1	E3 ubiquitin protein ligase RNF146 [Source:UniProtKB/TrEMBL;Acc:A0A068Y8L9]	89.5494	130.908	116.633	72.8791	123.472	63.4971	76.6256
EmuJ_000876100.1	Lin 52 [Source:UniProtKB/TrEMBL;Acc:A0A068YFL1]	66.053	56.8237	59.0055	37.5853	85.1411	141.197	180.602
EmuJ_000877100.1	Tubulin delta chain [Source:UniProtKB/TrEMBL;Acc:A0A068YFM1]	87.2769	89.5689	101.744	35.5157	48.4038	39.8189	60.9544
EmuJ_000877400.1	Proteasome endopeptidase complex [Source:UniProtKB/TrEMBL;Acc:A0A068YCY5]	235.851	258.265	357.162	196.722	305.505	248.538	289.287
EmuJ_000877900.1	40S ribosomal protein S6 [Source:UniProtKB/TrEMBL;Acc:A0A068YG06]	1030.01	705.299	878.903	487.902	860.874	683.034	1052.6
EmuJ_000878000.1	Dynamin 1 [Source:UniProtKB/TrEMBL;Acc:A0A068Y9F2]	40.6388	34.9792	50.7202	5.24846	13.6926	5.04638	14.3145
EmuJ_000878500.1	Protocadherin 9 [Source:UniProtKB/TrEMBL;Acc:A0A068Y9F6]	60.0867	30.6372	35.088	5.3242	47.759	1.6039	23.5259
EmuJ_000878700.1	Fanconi anemia group I protein [Source:UniProtKB/TrEMBL;Acc:A0A068Y8Q3]	40.6164	25.1789	26.1386	5.33499	16.8432	6.19798	15.1913
EmuJ_000879000.1	Something about silencing protein 10 [Source:UniProtKB/TrEMBL;Acc:A0A068Y9G0]	446.904	261.552	292.34	97.5205	163.898	93.1606	177.39
EmuJ_000879900.1	Beta D xylosidase 2 [Source:UniProtKB/TrEMBL;Acc:A0A068Y8R3]	20.3373	23.4097	19.1163	2.49003	10.636	1.69425	7.08928
EmuJ_000880000.1		32.5523	43.209	25.1941	5.13259	14.7505	20.5106	23.9783
EmuJ_000880300.1	Membrane bound acyltransferase:hhat [Source:UniProtKB/TrEMBL;Acc:A0A068Y9G7]	43.8866	33.7071	33.4524	5.50005	18.7157	3.69426	16.9393
EmuJ_000880400.1	Origin recognition complex subunit 4 [Source:UniProtKB/TrEMBL;Acc:A0A068YD09]	65.8852	43.1773	43.5755	9.75224	40.5075	1.99773	25.3456
EmuJ_000880600.1	Intraflagellar transport protein 88 [Source:UniProtKB/TrEMBL;Acc:A0A068YFQ8]	40.1317	39.9097	35.5695	7.27514	13.6373	23.5454	25.7476
EmuJ_000880700.1		2.84733	5.9068	11.0387	1.27147	2.7328	1.63739	1.69848
EmuJ_000880900.1	WD repeat containing protein 52 [Source:UniProtKB/TrEMBL;Acc:A0A068YD14]	10.7851	10.5731	15.8608	3.27156	5.10456	1.53205	4.49278
EmuJ_000881100.1	WD repeat containing protein 74 [Source:UniProtKB/TrEMBL;Acc:A0A068YFR3]	100.554	67.6185	84.336	34.0374	59.7106	29.6993	54.1646
EmuJ_000881300.1	Coiled coil domain containing protein 41 [Source:UniProtKB/TrEMBL;Acc:A0A068Y9H5]	12.7549	20.5615	16.852	3.77657	6.47943	3.1793	7.62522
EmuJ_000882400.1	Gelsolin [Source:UniProtKB/TrEMBL;Acc:A0A068YD27]	3.71658	4.36405	7.74154	1.41273	4.05566	1.49886	2.98431
EmuJ_000886000.1	THAP domain containing protein 4 [Source:UniProtKB/TrEMBL;Acc:A0A068Y8W3]	51.556	55.3881	43.6834	21.8998	36.4536	79.0727	35.5972
EmuJ_000886700.1	Small nuclear ribonucleoprotein sm d3 [Source:UniProtKB/TrEMBL;Acc:A0A068YG75]	224.825	204.004	199.522	75.3368	180.053	138.837	239.229
EmuJ_000886800.1	Microsomal glutathione S transferase 3 [Source:UniProtKB/TrEMBL;Acc:A0A068Y9K2]	1034.08	644.552	713.839	381.095	684.638	587.892	705.203
EmuJ_000887200.1	Mismatch repair endonuclease PMS2 [Source:UniProtKB/TrEMBL;Acc:A0A068YG80]	74.2082	59.7247	44.7332	3.92383	36.5804	23.6022	31.7339
EmuJ_000887400.1	Ribosomal protein l7a [Source:UniProtKB/TrEMBL;Acc:A0A068YD67]	1303.38	826.912	1209.76	873.904	1153.99	874.05	1142.17
EmuJ_000888200.1	60S ribosomal protein L22 [Source:UniProtKB/TrEMBL;Acc:A0A068Y9L8]	738.304	464.114	583.383	295.731	546.051	390.438	678.81
EmuJ_000888800.1	Glutamyl tRNA synthetase [Source:UniProtKB/TrEMBL;Acc:A0A068YD78]	26.227	51.3312	26.3975	14.28	21.6574	11.233	19.5174
EmuJ_000888900.1	Anosmin 1 [Source:UniProtKB/TrEMBL;Acc:A0A068YFY7]	37.805	17.0853	25.0347	3.24883	18.0654	6.11843	17.6679
EmuJ_000891900.1	Serine:threonine protein kinase 12 B [Source:UniProtKB/TrEMBL;Acc:A0A068Y9Q2]	67.3375	58.5979	47.1675	4.70753	36.6373	2.63472	27.8319
EmuJ_000892000.1	V-type proton ATPase subunit G [Source:UniProtKB/TrEMBL;Acc:A0A068YDA1]	86.4149	101.855	94.0889	55.0337	86.7263	161.092	193.438
EmuJ_000892700.1	Blood coagulation inhibitor Disintegrin [Source:UniProtKB/TrEMBL;Acc:A0A068Y917]	7.33486	5.53199	7.27797	0.467886	3.65834	3.12184	3.66541
EmuJ_000893100.1	Malate dehydrogenase 1b [Source:UniProtKB/TrEMBL;Acc:A0A068YDB2]	4.55291	14.051	15.876	1.32929	3.25703	1.0413	2.41138
EmuJ_000893600.1	FGF receptor; Tyrosine protein kinase Fes:Fps [Source:UniProtKB/TrEMBL;Acc:A0A068Y9S0]	22.9266	23.9141	24.6917	2.45692	6.44767	2.96246	11.6191
EmuJ_000894700.1	GPN loop GTPase 2 [Source:UniProtKB/TrEMBL;Acc:A0A068Y939]	72.4783	96.7655	81.5903	52.7212	74.0585	56.5625	74.9464
EmuJ_000896850.1		5.26489	2.03861	3.26462	0.477878	1.97401	0.589009	1.60547
EmuJ_000897200.1	Nucleolar protein 5 [Source:UniProtKB/TrEMBL;Acc:A0A068YGH8]	213.862	159.922	189.135	101.163	153.488	53.0954	130.462
EmuJ_000897400.1		14.07	22.5142	36.4442	0.762797	6.27352	1.58956	9.79444
EmuJ_000897600.1	NTF2 export protein 2 [Source:UniProtKB/TrEMBL;Acc:A0A068YG62]	56.5347	42.6886	45.9677	22.5416	44.0577	39.0445	70.1195
EmuJ_000898000.1	Histone acetyltransferase [Source:UniProtKB/TrEMBL;Acc:A0A068Y9X6]	44.9788	46.4429	51.5246	9.89224	19.7736	7.99209	24.8806
EmuJ_000898100.1	F box protein 36 [Source:UniProtKB/TrEMBL;Acc:A0A068Y971]	69.7812	60.1128	52.4042	3.93393	32.4799	3.96267	39.2188
EmuJ_000898400.1	Protein ddi1 2 [Source:UniProtKB/TrEMBL;Acc:A0A068Y9Y4]	68.3681	66.5457	67.2369	59.4937	87.7139	50.9064	48.2183
EmuJ_000898600.1	Iroquois class homeodomain protein IRX 6 [Source:UniProtKB/TrEMBL;Acc:A0A068YDG7]	19.8859	16.8799	22.7114	4.50462	7.82495	4.66546	13.8393
EmuJ_000899300.1	RNA recognition motif RNP 1 [Source:UniProtKB/TrEMBL;Acc:A0A068YDH2]	307.681	259.828	259.378	94.2586	150.882	57.1946	124.065
EmuJ_000899800.1	Ribonuclease [Source:UniProtKB/TrEMBL;Acc:A0A068Y9Z7]	29.8377	43.2526	35.4341	5.97636	18.0461	8.55394	21.5361
EmuJ_000899900.1	Gcn5proteinral control of amino acid synthesis [Source:UniProtKB/TrEMBL;Acc:A0A068YDH8]	77.929	51.1258	58.5814	22.8254	41.3882	20.8849	47.8715
EmuJ_000900300.1	Methyltransferase NSUN7 [Source:UniProtKB/TrEMBL;Acc:A0A068YGK1]	6.68491	15.1297	16.2855	2.50449	5.84728	2.99887	5.93145
EmuJ_000900500.1	Nuclear pore complex protein nup50 [Source:UniProtKB/TrEMBL;Acc:A0A068YA04]	189.324	164.575	165.053	94.8963	144.551	108.35	143.146
EmuJ_000901300.1	ATP binding cassette subfamily B MDR TAP [Source:UniProtKB/TrEMBL;Acc:A0A068Y998]	657.235	117.982	252.313	32.754	170.748	15.7514	44.8464
EmuJ_000901500.1	Tyrosine--tRNA ligase [Source:UniProtKB/TrEMBL;Acc:A0A068YGL1]	69.2337	48.4121	56.7284	19.1219	46.3619	21.5614	42.2916
EmuJ_000901600.1	Glycerate kinase [Source:UniProtKB/TrEMBL;Acc:A0A068YA17]	18.3307	10.5185	13.6841	8.10952	15.062	8.80445	14.4576
EmuJ_000901700.1	Wd40 repeat [Source:UniProtKB/TrEMBL;Acc:A0A068YDJ4]	28.2926	20.7314	30.8027	13.8615	21.0805	18.1841	23.9317
EmuJ_000901900.1	Beta-hexosaminidase [Source:UniProtKB/TrEMBL;Acc:A0A068YGA1]	62.0672	57.9226	51.1279	45.4744	68.108	96.4419	70.7945
EmuJ_000902200.1	Protein unc 79 [Source:UniProtKB/TrEMBL;Acc:A0A068YDJ9]	14.9442	8.52815	14.1734	1.81641	8.00073	1.75953	5.94301
EmuJ_000902550.1	DEAD box ATP-dependent RNA helicase family member protein [Source:UniProtKB/TrEMBL;Acc:A0A068YGL9]	53.6427	22.8816	17.6356	9.87225	26.2507	3.38885	20.9701
EmuJ_000902800.1		73.0705	90.5631	59.6975	19.3386	28.8822	27.8874	41.8168
EmuJ_000903300.1	UNCoordinated family member unc 62 [Source:UniProtKB/TrEMBL;Acc:A0A068YDL0]	4.56923	4.12126	6.47952	0.203552	0.994282	0.136174	1.70119
EmuJ_000905000.1	Potassium voltage gated channel subfamily H [Source:UniProtKB/TrEMBL;Acc:A0A068YGD5]	23.1555	17	26.4084	10.4137	24.512	5.76085	27.4822
EmuJ_000905300.1	2-methoxy-6-polyprenyl-1,4-benzoquinol methylase, mitochondrial [Source:UniProtKB/TrEMBL;Acc:A0A068YDN1]	54.471	38.2038	46.0286	18.7946	29.5899	25.0173	42.6137
EmuJ_000906000.1	Histone H1 delta [Source:UniProtKB/TrEMBL;Acc:A0A068YGE6]	799.021	489.752	629.804	148.299	727.934	182.912	409.956
EmuJ_000906600.1	Receptor protein serine/threonine kinase [Source:UniProtKB/TrEMBL;Acc:A0A068YGF3]	21.6319	31.7613	31.5264	2.96204	9.67162	2.81516	6.52833
EmuJ_000907300.1	SLAIN motif containing protein 2 [Source:UniProtKB/TrEMBL;Acc:A0A068YGR3]	187.07	214.157	229.87	100.065	145.287	88.0034	158.394
EmuJ_000907500.1	Protein Wnt [Source:UniProtKB/TrEMBL;Acc:A0A068YDQ3]	108.022	177.221	317.539	21.0647	50.5198	54.4621	44.3017
EmuJ_000907700.1	Condensin complex subunit 2 [Source:UniProtKB/TrEMBL;Acc:A0A068YGG5]	70.56	72.3007	60.6869	25.2367	38.1218	22.3562	38.2892
EmuJ_000907800.1	Phosphoglycerate mutase [Source:UniProtKB/TrEMBL;Acc:A0A068YGR8]	5.97419	4.57638	4.62788	0.409878	3.67405	4.8932	3.88013
EmuJ_000907900.1	Phosphoglycerate mutase [Source:UniProtKB/TrEMBL;Acc:A0A068YA90]	14.7162	23.4157	20.9585	2.06619	9.34031	5.72541	9.82968
EmuJ_000909200.1	Expressed conserved protein [Source:UniProtKB/TrEMBL;Acc:A0A068YDR5]	52.8511	50.5665	53.9507	12.45	29.8878	17.3833	29.1091
EmuJ_000909300.1	Glycoside hydrolase chitinase domain containing protein 1 [Source:UniProtKB/TrEMBL;Acc:A0A068Y9H6]	122.004	101.342	120.111	50.7014	77.2293	48.6254	85.8591
EmuJ_000909400.1	T-complex protein 1 subunit delta [Source:UniProtKB/TrEMBL;Acc:A0A068YGI4]	623.583	643.865	591.23	334.087	467.619	244.131	391.749
EmuJ_000909600.1	MYB [Source:UniProtKB/TrEMBL;Acc:A0A068YGT7]	63.3303	57.4822	41.3034	1.7944	25.3508	0.456244	23.7876
EmuJ_000910300.1	Signal recognition particle receptor beta [Source:UniProtKB/TrEMBL;Acc:A0A068YDS6]	99.9196	107.283	112.77	41.9677	68.027	49.8249	86.1214
EmuJ_000910400.1	Nesprin 1 [Source:UniProtKB/TrEMBL;Acc:A0A068Y9I6]	26.0816	13.5474	15.9388	14.1947	36.9375	13.3214	29.0772
EmuJ_000913400.1	Expressed protein [Source:UniProtKB/TrEMBL;Acc:A0A068Y9M2]	239.65	88.4156	95.7899	21.0717	187.182	3.86771	104.889
EmuJ_000913600.1	Large neutral amino acids transporter small [Source:UniProtKB/TrEMBL;Acc:A0A068YH18]	246.215	120.451	101.854	38.2442	180.492	28.1364	94.3816
EmuJ_000913800.1	Cationic amino acid transporter [Source:UniProtKB/TrEMBL;Acc:A0A068YDY4]	28.8543	22.2705	22.3813	2.46812	14.5125	0.700305	5.76255
EmuJ_000913900.1	Large neutral amino acids transporter small [Source:UniProtKB/TrEMBL;Acc:A0A068Y9M6]	33.7219	83.7765	51.7338	8.85555	26.4521	1.21565	13.0389
EmuJ_000914100.1	Cationic amino acid transporter [Source:UniProtKB/TrEMBL;Acc:A0A068YGP3]	95.7168	242.924	152.567	21.9279	71.8695	2.6445	20.9845
EmuJ_000914200.1	Amino acids transporter [Source:UniProtKB/TrEMBL;Acc:A0A068YH22]	14.6265	30.7011	17.4025	2.66372	8.85925	0.0921552	1.48438
EmuJ_000915200.1	Growth arrest specific 2 [Source:UniProtKB/TrEMBL;Acc:A0A068YGQ0]	25.3116	25.9966	38.5467	4.31828	11.787	6.82261	15.0513
EmuJ_000916610.1	Rrna methyltransferase 1 mitochondrial [Source:UniProtKB/TrEMBL;Acc:A0A068Y9P2]	53.5613	33.0796	34.0525	29.299	43.0075	40.4829	46.7328
EmuJ_000919100.1	Multidrug and toxin extrusion protein 2 [Source:UniProtKB/TrEMBL;Acc:A0A068YAK2]	39.005	39.7656	38.0267	2.72068	18.7666	2.76067	6.3437
EmuJ_000919200.1	Multidrug and toxin extrusion protein [Source:UniProtKB/TrEMBL;Acc:A0A068YE13]	54.361	14.9436	26.1277	2.29631	26.146	1.31545	3.62068
EmuJ_000919700.1	Tho complex subunit 3 [Source:UniProtKB/TrEMBL;Acc:A0A068YAK5]	84.0728	85.6369	77.3584	24.7039	59.8793	35.9823	65.3
EmuJ_000920600.1	Peptidyl-prolyl cis-trans isomerase [Source:UniProtKB/TrEMBL;Acc:A0A068YAK8]	4120.58	3432.59	2911.22	1564.3	2837.5	2383.25	3669.27
EmuJ_000921100.1		26.2844	25.1812	23.1014	4.99909	14.0423	3.02714	13.3811
EmuJ_000921300.1	60S ribosomal protein L14 [Source:UniProtKB/TrEMBL;Acc:A0A068YH76]	771.671	604.328	693.231	363.1	586.674	496.763	864.65
EmuJ_000921400.1	Xaa Pro dipeptidase [Source:UniProtKB/TrEMBL;Acc:A0A068YAL2]	35.6478	58.0619	74.4508	6.3762	11.5737	9.10844	13.9528
EmuJ_000922800.1	Centromere specific histone H3 CENP A [Source:UniProtKB/TrEMBL;Acc:A0A068YAL9]	37.2979	35.5204	28.3793	2.71639	20.1494	3.89055	25.4499
EmuJ_000924000.1	3' phosphoadenosine 5' phosphosulfate synthase [Source:UniProtKB/TrEMBL;Acc:A0A068YGU8]	33.1125	32.6918	26.4006	2.50344	12.3784	3.52415	17.2491
EmuJ_000924300.1		39.3642	44.3147	25.1717	7.13669	15.5662	16.0094	15.5
EmuJ_000924600.1	Transmembrane protease serine 3 [Source:UniProtKB/TrEMBL;Acc:A0A068YH98]	4.69231	5.36495	7.3967	2.01855	5.11008	2.7198	3.03471
EmuJ_000924800.1		42.2254	27.2402	22.5808	3.26908	28.3343	2.78527	15.4135
EmuJ_000927000.1	Ribosome binding factor A [Source:UniProtKB/TrEMBL;Acc:A0A068Y9V9]	91.147	52.6491	80.3969	37.812	71.7381	43.3195	67.4621
EmuJ_000927200.1	Paraplegin [Source:UniProtKB/TrEMBL;Acc:A0A068YHB9]	110.274	117.602	96.502	69.1607	107.762	53.6342	65.3464
EmuJ_000927600.1		69.9773	56.8478	50.9146	5.81953	29.7991	5.67489	31.3139
EmuJ_000927700.1	Histone H2A [Source:UniProtKB/TrEMBL;Acc:A0A068YHC4]	317.963	282.668	256.004	50.9223	204.576	74.7626	269.553
EmuJ_000928300.1	ATP binding cassette sub family B [Source:UniProtKB/TrEMBL;Acc:A0A068YE79]	136.32	98.8148	109.392	47.0867	70.4521	56.0714	72.6754
EmuJ_000928600.1	Myosin vi [Source:UniProtKB/TrEMBL;Acc:A0A068YGY6]	5.50357	12.5118	6.70997	1.38912	2.73504	0.973323	2.26254
EmuJ_000929400.1	Expressed conserved protein [Source:UniProtKB/TrEMBL;Acc:A0A068YE89]	285.264	235.355	197.158	4.4932	129.213	1.68609	135.166
EmuJ_000929700.1	Uro adherence factor A [Source:UniProtKB/TrEMBL;Acc:A0A068YHE1]	45.0316	47.6083	56.2612	19.777	27.8652	32.8312	33.2196
EmuJ_000930000.1	Erlin 1 [Source:UniProtKB/TrEMBL;Acc:A0A068Y9Z1]	321.097	405.711	301.536	272.903	405.017	235.033	419.719
EmuJ_000930200.1	Wd40 repeat [Source:UniProtKB/TrEMBL;Acc:A0A068YHE5]	21.3403	24.6064	25.037	3.24194	7.57657	7.35897	13.0378
EmuJ_000930300.1	Coproporphyrinogen III oxidase [Source:UniProtKB/TrEMBL;Acc:A0A068YAS2]	94.6679	126.444	99.28	18.9236	58.8281	12.2075	44.0162
EmuJ_000933300.1	COP9 signalosome complex subunit 1 [Source:UniProtKB/TrEMBL;Acc:A0A068YA22]	177.288	223.495	190.757	78.5303	116.165	77.8702	131.157
EmuJ_000933500.1		74.5915	143.189	75.108	21.6544	37.835	22.0497	64.0573
EmuJ_000934100.1		28.7167	10.4678	16.6024	9.86923	35.9955	1.64515	18.1939
EmuJ_000935000.1	Sal protein 3 [Source:UniProtKB/TrEMBL;Acc:A0A068YED9]	5.32835	9.43313	8.46223	0.0956	1.2108	0.151083	1.01587
EmuJ_000936000.1	SAM domain containing protein [Source:UniProtKB/TrEMBL;Acc:A0A068YH55]	4.89951	34.5389	27.4587	1.20709	2.78938	1.15473	5.73598
EmuJ_000936200.1	Expressed conserved protein [Source:UniProtKB/TrEMBL;Acc:A0A068YAW2]	10.3024	7.92605	5.38067	2.96647	8.12732	5.83508	3.41996
EmuJ_000936700.1	Neuron navigator 3 [Source:UniProtKB/TrEMBL;Acc:A0A068YHJ3]	1.32947	3.32119	6.60336	0.158779	0.607739	0.492582	0.775005
EmuJ_000936800.1	Neuron navigator 2 [Source:UniProtKB/TrEMBL;Acc:A0A068YAW6]	18.6516	41.2788	41.6458	2.01631	4.39435	9.71415	10.5745
EmuJ_000937300.1	Immunoglobulin [Source:UniProtKB/TrEMBL;Acc:A0A068YAW8]	14.3811	21.7949	31.8727	4.03848	8.20061	5.70231	7.53573
EmuJ_000937500.1	Rab3 [Source:UniProtKB/TrEMBL;Acc:A0A068YA61]	223.23	144.853	164.97	104.819	155.873	100.635	133.997
EmuJ_000938200.1	Hypothetical transcript [Source:UniProtKB/TrEMBL;Acc:A0A068YH77]	13.5197	28.7808	55.2733	2.67212	228.257	0.761778	313.864
EmuJ_000939400.1	Beta LACTamase domain containing family member [Source:UniProtKB/TrEMBL;Acc:A0A068YH88]	47.8291	44.4937	43.7558	5.73027	18.7663	8.38832	25.1375
EmuJ_000939600.1		73.2115	83.495	62.5018	22.1241	42.3507	24.1806	43.0498
EmuJ_000939700.1	Tetratricopeptide repeat protein 24 [Source:UniProtKB/TrEMBL;Acc:A0A068YEH5]	9.25843	17.5942	12.4512	1.65231	3.41081	2.27445	4.34293
EmuJ_000940000.1	Complement component 1 Q subcomponent binding [Source:UniProtKB/TrEMBL;Acc:A0A068YH94]	707.996	519.774	673.182	176.3	475.72	198.482	385.706
EmuJ_000941700.1	ATP dependent RNA helicase abstrakt [Source:UniProtKB/TrEMBL;Acc:A0A068YHN8]	59.4547	33.5596	50.3249	38.8195	54.5454	35.4251	49.6461
EmuJ_000941800.1	ATP dependent RNA helicase abstrakt [Source:UniProtKB/TrEMBL;Acc:A0A068YAZ8]	59.2961	27.0934	41.6869	36.7563	52.4988	33.8646	51.6763
EmuJ_000942990.1	CUG BP and ETR3 factor [Source:UniProtKB/TrEMBL;Acc:A0A068YAB2]	225.904	241.005	216.623	20.9952	81.0992	16.2263	78.0478
EmuJ_000943000.1	Bruno-like rna binding protein [Source:UniProtKB/TrEMBL;Acc:A0A068YHC5]	212.393	249.478	217.718	18.5267	68.0389	16.1905	74.1523
EmuJ_000943100.1		6.78945	11.0161	13.183	0.590733	2.61988	0.878889	6.13488
EmuJ_000943200.1		27.0018	43.1565	36.2905	7.94713	13.8557	6.53779	15.8104
EmuJ_000944100.1	Protein lin 9 [Source:UniProtKB/TrEMBL;Acc:A0A068YAC5]	206.896	195.345	174.021	106.913	160.703	104.743	162.004
EmuJ_000944200.1		8.44308	9.96794	8.98883	2.5824	4.89179	5.12499	14.2739
EmuJ_000944700.1	Ras gtpase [Source:UniProtKB/TrEMBL;Acc:A0A068YEL9]	123.748	220.899	158.597	49.9115	113.379	53.2165	82.9076
EmuJ_000944800.1	RhoGAP [Source:UniProtKB/TrEMBL;Acc:A0A068YAC9]	21.4759	25.6119	21.961	1.1558	4.47482	2.21732	9.26909
EmuJ_000945200.1	Monocarboxylate transporter [Source:UniProtKB/TrEMBL;Acc:A0A068YEM3]	90.9563	35.998	56.0647	33.8207	50.2861	61.2648	70.8404
EmuJ_000946900.1	Dynein light chain [Source:UniProtKB/TrEMBL;Acc:A0A068YHU2]	184.712	125.551	369.125	94.6774	603.051	65.8762	248.025
EmuJ_000947000.1	Dynein light chain [Source:UniProtKB/TrEMBL;Acc:A0A068YB38]	2.56143	0.433401	11.2258	0.0761268	1.43119	0	1.00634
EmuJ_000947700.1	Ndr [Source:UniProtKB/TrEMBL;Acc:A0A068YEP2]	12.3723	18.2013	37.7659	1.10338	5.20879	3.7727	6.00965
EmuJ_000949200.1	Expressed conserved protein [Source:UniProtKB/TrEMBL;Acc:A0A068YEQ6]	135.86	118.627	110.896	70.4299	120.427	66.1979	89.2452
EmuJ_000949500.1	Peptidase [Source:UniProtKB/TrEMBL;Acc:A0A068YHX0]	169.079	189.362	150.407	76.6276	112.096	103.391	137.198
EmuJ_000950600.1		3.01495	0.540387	1.30888	0.893716	31.4928	1.07497	12.7313
EmuJ_000950900.1	Dnaj subfamily c [Source:UniProtKB/TrEMBL;Acc:A0A068YHY6]	74.0848	59.5881	50.2257	26.5812	41.3221	23.8597	37.4433
EmuJ_000951500.1	RNA polymerase I specific transcription initiation factor RRN3 [Source:UniProtKB/TrEMBL;Acc:A0A068YB93]	48.8982	36.3883	44.8473	14.0606	25.636	10.6245	27.877
EmuJ_000951900.1	Expressed conserved protein [Source:UniProtKB/TrEMBL;Acc:A0A068YHM2]	293.772	170.836	175.962	50.5975	88.4853	85.432	47.8342
EmuJ_000952700.1	Tetratricopeptide repeat protein 21b [Source:UniProtKB/TrEMBL;Acc:A0A068YI02]	6.50801	11.0067	8.94779	1.23724	4.61033	1.59228	6.76082
EmuJ_000952900.1	Checkpoint protein HUS1 [Source:UniProtKB/TrEMBL;Acc:A0A068YEU3]	31.5549	21.2207	20.5138	10.4119	21.0905	18.3143	22.7882
EmuJ_000953200.1	Dihydropyrimidinase 2 [Source:UniProtKB/TrEMBL;Acc:A0A068YI05]	120.316	122.12	129.471	10.5378	26.3546	11.5124	37.1418
EmuJ_000954000.1	Elongation factor 1 beta [Source:UniProtKB/TrEMBL;Acc:A0A068YBB9]	477.622	343.537	432.099	182.177	371.809	155.774	330.358
EmuJ_000954400.1		6.48318	5.08917	5.85343	1.05419	3.20849	2.83134	3.3707
EmuJ_000954600.1	Large subunit ribosomal protein 23 [Source:UniProtKB/TrEMBL;Acc:A0A068YEW0]	765.75	505.724	758.751	473.844	700.38	537.562	771.126
EmuJ_000955000.1	Protein CIP2A [Source:UniProtKB/TrEMBL;Acc:A0A068YBD4]	88.9312	67.4365	61.8663	4.93788	35.1942	2.686	34.2486
EmuJ_000955400.1	Ribosomal protein S15Aa [Source:UniProtKB/TrEMBL;Acc:A0A068YI25]	742.99	442.001	592.367	313.898	584.91	412.634	713.54
EmuJ_000955600.1	FERM domain containing protein 3 [Source:UniProtKB/TrEMBL;Acc:A0A068YEX0]	39.4008	63.5543	61.8781	6.75572	15.6327	6.00433	19.3709
EmuJ_000955750.1		481.45	297.627	359.202	320.017	491.899	272.344	341.088
EmuJ_000955900.1	Phosphodiesterase [Source:UniProtKB/TrEMBL;Acc:A0A068YBE7]	9.09818	21.7955	35.2535	2.88657	8.04297	3.57447	5.64713
EmuJ_000956000.1	DNA replication licensing factor MCM6 [Source:UniProtKB/TrEMBL;Acc:A0A068YEX6]	134.134	83.2882	83.3807	9.80818	74.3207	4.36362	48.6315
EmuJ_000956200.1	Pyruvate dehydrogenase [Source:UniProtKB/TrEMBL;Acc:A0A068YHS6]	523.93	422.907	415.514	309.335	398.468	250.72	301.813
EmuJ_000956500.1	Expressed conserved protein [Source:UniProtKB/TrEMBL;Acc:A0A068YEY1]	22.3481	51.6077	74.1507	4.03755	17.7215	35.9748	24.0154
EmuJ_000957500.1		94.5782	68.935	90.7923	61.4442	93.7747	47.8765	74.2042
EmuJ_000958400.1	Eukaryotic translation initiation factor 3 subunit j [Source:UniProtKB/TrEMBL;Acc:A0A068YAS3]	347.226	248.788	297.333	111.793	245.39	277.663	351.752
EmuJ_000958900.1	Expressed protein [Source:UniProtKB/TrEMBL;Acc:A0A068YBI0]	35.7521	30.6858	36.1118	12.4698	27.9604	21.4098	57.9581
EmuJ_000959300.1	MAGUK p55 subfamily [Source:UniProtKB/TrEMBL;Acc:A0A068YHV9]	47.4459	17.5037	39.3075	95.6685	135.024	50.9727	67.6622
EmuJ_000959600.1		7.06571	3.7387	4.09746	0.815802	3.93198	1.00219	3.56866
EmuJ_000959700.1	Hox class homeodomain containing protein Post2 [Source:UniProtKB/TrEMBL;Acc:A0A068YAT6]	100.494	74.8146	81.8928	20.9147	44.7284	10.0237	40.4848
EmuJ_000961500.1	Expressed protein [Source:UniProtKB/TrEMBL;Acc:A0A068YHY4]	184.742	319.29	250.242	81.3522	139.585	125.886	171.642
EmuJ_000961600.1	Protocadherin 1 [Source:UniProtKB/TrEMBL;Acc:A0A068YI84]	3.46288	9.28021	9.4045	0.140324	1.35095	0.26707	0.843053
EmuJ_000961700.1	Ubiquitin associated translation elongation factor EF1B [Source:UniProtKB/TrEMBL;Acc:A0A068YBL2]	85.7301	61.3325	80.4157	71.7257	115.06	32.7077	50.948
EmuJ_000962000.1	Oncosphere protein tso22 [Source:UniProtKB/TrEMBL;Acc:A0A068YHZ0]	93.7998	162.185	275.113	20.879	37.9878	123.874	118.859
EmuJ_000962200.1	Protocadherin 1 [Source:UniProtKB/TrEMBL;Acc:A0A068YI90]	110.29	64.2565	71.6922	8.13544	39.6155	11.1783	51.9818
EmuJ_000964200.1	Suppressor of cytokine signaling 7 [Source:UniProtKB/TrEMBL;Acc:A0A068YIB8]	51.6898	51.8619	75.401	6.0696	17.1834	10.4819	20.9699
EmuJ_000964400.1	Mitochondrial folate transporter:carrier [Source:UniProtKB/TrEMBL;Acc:A0A068YF57]	133.951	134.741	111.607	56.5469	88.9133	57.3981	80.3957
EmuJ_000964700.1	AT rich interactive domain containing protein [Source:UniProtKB/TrEMBL;Acc:A0A068YI17]	23.2687	14.0649	13.9118	1.58476	7.70578	2.50536	10.9206
EmuJ_000965000.1	Ribosomal RNA processing protein 1 [Source:UniProtKB/TrEMBL;Acc:A0A068YF60]	352.622	390.444	325.997	135.383	210.109	141.693	243.831
EmuJ_000965700.1	Cytochrome c heme lyase [Source:UniProtKB/TrEMBL;Acc:A0A068YF64]	158.577	147.137	166.294	78.0221	164.728	154.544	218.057
EmuJ_000965900.1	S phase kinase associated protein SKR 1 [Source:UniProtKB/TrEMBL;Acc:A0A068YI28]	442.363	312.451	355.523	203.983	273.801	165.364	223.664
EmuJ_000967100.1	Immunoglobulin [Source:UniProtKB/TrEMBL;Acc:A0A068YII9]	55.3153	42.81	68.6901	17.1765	29.7567	52.5762	42.0663
EmuJ_000967500.1		18.1264	8.37301	7.91462	2.37192	12.8231	8.96212	8.92011
EmuJ_000967700.1	Dna replication factor cdt1 [Source:UniProtKB/TrEMBL;Acc:A0A068YBU6]	48.4178	29.1815	32.1852	2.99456	23.1865	1.38458	17.1009
EmuJ_000968100.1	Syndecan [Source:UniProtKB/TrEMBL;Acc:A0A068YIJ9]	18.3623	31.4032	37.3414	3.85916	9.14751	6.98042	7.87909
EmuJ_000968400.1	Probable tRNA N6-adenosine threonylcarbamoyltransferase, mitochondrial [Source:UniProtKB/TrEMBL;Acc:A0A068YB34]	87.1024	63.2499	76.2855	36.5189	57.2869	35.8103	52.7395
EmuJ_000968700.1	COX assembly mitochondrial protein [Source:UniProtKB/TrEMBL;Acc:A0A068YBV4]	85.6348	37.1424	58.1605	34.0538	98.8461	48.1415	63.1093
EmuJ_000969000.1	Kinetochore Ndc80 complex subunit Spc25 [Source:UniProtKB/TrEMBL;Acc:A0A068YI85]	50.4474	39.2108	38.4207	12.7353	25.9508	13.272	27.5869
EmuJ_000969500.1	Dual specificity protein phosphatase 10 [Source:UniProtKB/TrEMBL;Acc:A0A068YFC0]	99.709	103.161	73.6059	39.0034	72.1317	51.5146	92.2218
EmuJ_000970400.1	Translin associated factor X interacting protein [Source:UniProtKB/TrEMBL;Acc:A0A068YFC8]	12.9998	21.1887	33.625	2.54657	6.40503	7.34468	5.06184
EmuJ_000970500.1	Cathepsin d lysosomal aspartyl protease [Source:UniProtKB/TrEMBL;Acc:A0A068YB50]	320.47	363.989	262.073	187.64	283.187	313.583	326.17
EmuJ_000971100.1	Phosphate transporter [Source:UniProtKB/TrEMBL;Acc:A0A068YIA0]	60.5073	94.0465	95.3146	4.69067	36.2466	10.2248	35.8745
EmuJ_000972500.1	60S ribosomal protein L26 [Source:UniProtKB/TrEMBL;Acc:A0A068YB66]	866.484	585.59	841.554	406.215	703.701	649.229	873.411
EmuJ_000973400.1	Lamin [Source:UniProtKB/TrEMBL;Acc:A0A068YFE8]	418.28	368.152	342.36	140.746	254.941	83.5127	218.489
EmuJ_000974000.1	CDK regulator involved in ribosome export [Source:UniProtKB/TrEMBL;Acc:A0A068YB78]	284.521	214.5	253.741	302.031	419.12	273.799	287.702
EmuJ_000976050.1	Phosphotyrosine-binding SH2 containing protein [Source:UniProtKB/TrEMBL;Acc:A0A068YFG2]	5.73218	11.8693	10.6524	0.901761	2.14124	1.08719	2.11747
EmuJ_000976100.1	TRM112 protein [Source:UniProtKB/TrEMBL;Acc:A0A068YB97]	527.209	330.426	444.813	310.295	419.013	418.836	571.755
EmuJ_000977600.1	p2X purinoceptor 4 [Source:UniProtKB/TrEMBL;Acc:A0A068YC13]	21.13	62.94	148.527	1.83039	4.15357	4.18926	6.55872
EmuJ_000978100.1	39S ribosomal protein L16 mitochondrial [Source:UniProtKB/TrEMBL;Acc:A0A068YIS2]	147.38	101.781	92.8763	57.9891	120.195	101.874	111.618
EmuJ_000978300.1	tRNA(His) guanylyltransferase [Source:UniProtKB/TrEMBL;Acc:A0A068YFH9]	87.1572	55.7678	74.0199	55.7003	81.7406	33.7274	67.3253
EmuJ_000979600.1	Expressed protein [Source:UniProtKB/TrEMBL;Acc:A0A068YIT6]	62.2005	46.5036	43.0209	3.02792	35.8343	4.0689	41.1475
EmuJ_000980000.1	40S ribosomal protein S18 [Source:UniProtKB/TrEMBL;Acc:A0A068YIH4]	747.703	448.48	680.245	320.66	624.636	473.949	790.352
EmuJ_000980800.1	Mannose 1 phosphate guanyltransferase beta [Source:UniProtKB/TrEMBL;Acc:A0A068YFK0]	82.8544	137.667	125.33	19.193	40.3283	12.675	42.5087
EmuJ_000981500.1	Cancer susceptibility candidate protein 1 [Source:UniProtKB/TrEMBL;Acc:A0A068YII7]	29.0311	47.4952	33.6482	4.83365	12.5851	5.38696	16.6863
EmuJ_000982200.1	Elongation factor 1-alpha [Source:UniProtKB/TrEMBL;Acc:A0A068YIV7]	6425.75	3673.62	6276.1	4111.78	6558.28	3955.13	5321.54
EmuJ_000982600.1	26S proteasome non ATPase regulatory subunit [Source:UniProtKB/TrEMBL;Acc:A0A068YIJ7]	103.467	63.4113	86.3812	51.1744	77.824	56.532	83.6441
EmuJ_000983800.1	RhoGAP [Source:UniProtKB/TrEMBL;Acc:A0A068YC57]	36.7738	27.8812	28.9927	3.06069	7.62854	1.37454	6.92479
EmuJ_000984200.1	Expressed protein [Source:UniProtKB/TrEMBL;Acc:A0A068YIX5]	104.93	88.9367	103.36	72.3471	120.573	147.162	211.553
EmuJ_000984300.1	Cupin 2 barrel domain containing protein [Source:UniProtKB/TrEMBL;Acc:A0A068YC62]	746.043	637.519	729.286	431.206	682.952	944.751	1348.46
EmuJ_000984400.1	Homeobox protein antennapedia type [Source:UniProtKB/TrEMBL;Acc:A0A068YFN6]	10.5661	19.3113	26.5797	5.69174	10.8384	6.25086	10.3497
EmuJ_000985700.1	Zinc finger protein 330 [Source:UniProtKB/TrEMBL;Acc:A0A068YC69]	34.1043	35.141	39.531	22.2071	38.2627	15.7935	24.1137
EmuJ_000988000.1	Actin binding cofilin tropomyosin type [Source:UniProtKB/TrEMBL;Acc:A0A068YIP5]	18.8378	50.4731	28.8151	4.57118	16.1648	17.6235	32.3415
EmuJ_000988600.1	Protein frg1 [Source:UniProtKB/TrEMBL;Acc:A0A068YJ13]	107.527	158.391	126.344	58.8031	83.0306	54.3838	83.9074
EmuJ_000989500.1	Centrosomal protein of 120 kDa [Source:UniProtKB/TrEMBL;Acc:A0A068YBL6]	34.098	28.9743	31.7313	4.36712	12.2528	2.48418	8.52792
EmuJ_000989600.1	Centrosomal protein of 120 kDa [Source:UniProtKB/TrEMBL;Acc:A0A068YIQ9]	50.381	59.0884	42.7763	3.30823	29.2773	2.536	19.1347
EmuJ_000991600.1	Expressed conserved protein [Source:UniProtKB/TrEMBL;Acc:A0A068YJ43]	9.41711	5.97468	7.3804	0.408214	14.395	52.1363	11.0268
EmuJ_000992000.1	Spermatolocus tagsis associated protein 22 [Source:UniProtKB/TrEMBL;Acc:A0A068YIT5]	28.9057	24.5664	23.4784	2.63389	18.1434	1.27851	13.4708
EmuJ_000992600.1	Armadillo type fold [Source:UniProtKB/TrEMBL;Acc:A0A068YJ53]	29.6933	24.096	28.4943	9.89521	14.0624	8.18718	18.1143
EmuJ_000992700.1	Roundabout 2 [Source:UniProtKB/TrEMBL;Acc:A0A068YCC0]	46.5298	59.6386	48.3484	10.9529	17.9978	26.4655	34.7831
EmuJ_000995200.1		23.5181	46.484	45.9066	7.73698	13.6936	8.67186	11.1959
EmuJ_000995300.1	ETS transcription factor Elf 5 [Source:UniProtKB/TrEMBL;Acc:A0A068YFY4]	22.258	17.5052	16.1751	5.81773	9.74419	4.05847	8.51377
EmuJ_000995500.1	Cytochrome P450 [Source:UniProtKB/TrEMBL;Acc:A0A068YIX8]	125.391	122.517	129.471	61.405	109.668	40.3871	94.8981
EmuJ_000995600.1	Expressed conserved protein [Source:UniProtKB/TrEMBL;Acc:A0A068YJ81]	243.996	242.594	250.33	88.7277	158.866	93.4189	141.06
EmuJ_000995700.1	Transcription factor 12 [Source:UniProtKB/TrEMBL;Acc:A0A068YCE7]	40.8787	32.0746	36.9873	3.01435	16.518	2.58514	12.5786
EmuJ_000997200.1	Fibrillin 1 [Source:UniProtKB/TrEMBL;Acc:A0A068YG03]	45.2947	43.0819	62.3052	15.0914	38.4232	27.6158	39.1229
EmuJ_000997300.1	tRNA dimethylallyltransferase [Source:UniProtKB/TrEMBL;Acc:A0A068YBU2]	108.912	117.105	97.5768	41.4579	62.8039	40.4438	47.6025
EmuJ_001000800.1	Protein FAM164A [Source:UniProtKB/TrEMBL;Acc:A0A068YG34]	26.308	27.0761	36.4565	5.82533	14.6041	4.74626	8.43677
EmuJ_001000900.1		24.7757	44.551	39.8546	9.52814	24.6191	12.5136	32.2683
EmuJ_001001500.1	Tegumental protein [Source:UniProtKB/TrEMBL;Acc:A0A068YJD8]	3.37797	10.076	4.35797	3.79938	11.1419	1.22593	7.08072
EmuJ_001003100.1	Wee1 protein kinase [Source:UniProtKB/TrEMBL;Acc:A0A068YCL8]	74.7487	94.7484	58.4678	5.1647	36.4976	2.28075	26.6002
EmuJ_001004100.1	Baculoviral IAP repeat containing protein [Source:UniProtKB/TrEMBL;Acc:A0A068YJG4]	39.7093	47.4102	31.0792	1.64891	22.6769	0.57186	18.7709
EmuJ_001006500.1	Cell cycle checkpoint protein rad1 [Source:UniProtKB/TrEMBL;Acc:A0A068YC41]	80.2729	65.771	72.8429	15.1104	48.4178	30.0569	56.7211
EmuJ_001007300.1	Nascent polypeptide associated complex subunit [Source:UniProtKB/TrEMBL;Acc:A0A068YCS1]	807.043	541.171	699.783	622.939	921.069	687.448	921.901
EmuJ_001010400.1	ER membrane protein complex subunit 3 [Source:UniProtKB/TrEMBL;Acc:A0A068YC80]	298.193	261.258	332.56	158.29	241.172	207.567	287.099
EmuJ_001011600.1	40S ribosomal protein S3a [Source:UniProtKB/TrEMBL;Acc:A0A068YJF4]	1272.73	799.082	1175.26	472.329	957.426	587.054	1194.61
EmuJ_001012200.1	TBC1 domain family 9 [Source:UniProtKB/TrEMBL;Acc:A0A068YJQ1]	35.605	37.5936	20.6059	3.90501	17.2415	1.67988	12.7095
EmuJ_001012600.1	PRKR interacting protein 1 [Source:UniProtKB/TrEMBL;Acc:A0A068YJG7]	116.172	124.648	119.019	55.6618	88.9509	98.4725	137.788
EmuJ_001013000.1		87.3072	101.754	85.1708	50.3796	72.4255	52.3496	79.9174
EmuJ_001013100.1	IQ and AAA domain containing protein 1 [Source:UniProtKB/TrEMBL;Acc:A0A068YJH3]	30.8726	43.6003	50.5663	5.01616	11.1849	3.18734	10.2177
EmuJ_001013300.1	Double stranded RNA binding [Source:UniProtKB/TrEMBL;Acc:A0A068YCZ4]	25.6105	41.7307	47.7608	2.22859	10.1385	4.03509	11.1471
EmuJ_001013700.1	Ecdysone induced protein 78C [Source:UniProtKB/TrEMBL;Acc:A0A068YJR3]	50.5901	23.8755	35.3122	10.6074	23.2326	2.47113	18.5658
EmuJ_001014400.1	Docking protein 3 [Source:UniProtKB/TrEMBL;Acc:A0A068YGI1]	29.1157	52.0505	37.9638	3.40735	16.3721	10.3178	21.6632
EmuJ_001015300.1	Protein lsm12 [Source:UniProtKB/TrEMBL;Acc:A0A068YGJ2]	173.852	199.038	198.236	111.949	164.082	153.979	189.644
EmuJ_001019000.1	cAMP dependent protein kinase regulatory [Source:UniProtKB/TrEMBL;Acc:A0A068YD79]	19.0215	40.0878	48.5946	2.28591	11.6547	0.809436	7.65824
EmuJ_001019300.1	Expressed protein [Source:UniProtKB/TrEMBL;Acc:A0A068YJR1]	6.63655	11.246	11.2756	4.90978	12.8649	22.0938	32.3334
EmuJ_001019400.1	Expressed protein [Source:UniProtKB/TrEMBL;Acc:A0A068YK08]	73.7951	84.8651	78.0603	39.7962	100.987	40.8065	59.4082
EmuJ_001020700.1	RNA binding protein EWS [Source:UniProtKB/TrEMBL;Acc:A0A068YD99]	427.494	334.19	390.564	202.699	302.061	175.102	272.684
EmuJ_001021700.1	Tetraspanin [Source:UniProtKB/TrEMBL;Acc:A0A068YJS4]	45.178	12.0097	15.8234	2.80939	7.08518	1.57687	6.74329
EmuJ_001023000.1	Secreted frizzled protein 5 [Source:UniProtKB/TrEMBL;Acc:A0A068YJS9]	5.53887	12.2453	7.59952	0.623435	1.53283	0.820753	1.84554
EmuJ_001023200.1	Serine:threonine protein kinase PFTAIRE 1 [Source:UniProtKB/TrEMBL;Acc:A0A068YDB3]	12.0156	19.1189	19.6766	1.15232	6.34626	1.56146	5.31018
EmuJ_001023300.1	Cyclic nucleotide gated cation channel alpha 3 [Source:UniProtKB/TrEMBL;Acc:A0A068YGT3]	10.4419	8.8397	12.363	2.84541	5.2425	7.93562	6.7168
EmuJ_001023500.1	Maf protein [Source:UniProtKB/TrEMBL;Acc:A0A068YJT3]	31.1828	37.3969	26.0511	6.10654	13.346	12.17	25.1557
EmuJ_001024850.1	39s ribosomal protein [Source:UniProtKB/TrEMBL;Acc:A0A068YCN7]	194.151	246.234	184.673	89.9991	127.642	92.5978	136.317
EmuJ_001025400.1	Expressed conserved protein [Source:UniProtKB/TrEMBL;Acc:A0A068YJU7]	8.08685	9.04939	7.79822	2.05755	9.12314	15.0925	15.9248
EmuJ_001026300.1	POU domain protein [Source:UniProtKB/TrEMBL;Acc:A0A068YCQ0]	5.61128	2.12231	3.87272	0	0.510339	0.126764	0.955214
EmuJ_001026500.1	MAP kinase activating death domain DENN [Source:UniProtKB/TrEMBL;Acc:A0A068YK58]	25.1704	21.7323	27.4577	5.75297	9.67725	7.86991	14.4114
EmuJ_001027000.1		38.8771	23.6818	29.3159	4.85211	13.6482	19.1894	19.8335
EmuJ_001027100.1	Kinesin protein kif23 [Source:UniProtKB/TrEMBL;Acc:A0A068YDE0]	83.2694	54.5159	44.5593	4.20634	47.5485	0.782578	34.8964
EmuJ_001027400.1	DEAD box ATP dependent RNA helicase [Source:UniProtKB/TrEMBL;Acc:A0A068YCR0]	83.3895	51.9978	50.5374	31.2785	48.4215	19.3562	60.6648
EmuJ_001028000.1	Nif3 protein 1 [Source:UniProtKB/TrEMBL;Acc:A0A068YJW5]	135.388	105.135	149.212	63.4719	103.702	85.3941	131.277
EmuJ_001028500.1	Citrate synthase [Source:UniProtKB/TrEMBL;Acc:A0A068YK77]	2877.27	934.561	1938.1	4520.83	8524.83	1499.51	1994.79
EmuJ_001029500.1		10.9112	19.0847	12.8931	4.34587	11.4562	10.0562	14.0527
EmuJ_001029600.1	Ubiquitin carboxyl-terminal hydrolase [Source:UniProtKB/TrEMBL;Acc:A0A068YDF7]	170.938	154.08	155.489	197.977	326.052	204.508	195.855
EmuJ_001029900.1	Cysteine string protein [Source:UniProtKB/TrEMBL;Acc:A0A068YJY4]	135.113	139.327	134.843	48.049	77.1578	70.9349	102.784
EmuJ_001031400.1	Expressed protein [Source:UniProtKB/TrEMBL;Acc:A0A068YGZ5]	80.0728	98.1614	76.4794	19.7217	68.5072	10.3417	58.3597
EmuJ_001031500.1	Histone-lysine N-methyltransferase [Source:UniProtKB/TrEMBL;Acc:A0A068YCU8]	196.629	200.119	212.983	107.626	141.781	114.189	152.098
EmuJ_001031700.1	Leucyl aminopeptidase [Source:UniProtKB/TrEMBL;Acc:A0A068YKA7]	129.846	86.5602	81.5934	10.3275	66.4157	30.0714	24.6289
EmuJ_001032000.1	Ribosomal protein L13 [Source:UniProtKB/TrEMBL;Acc:A0A068YCV3]	129.997	94.0737	113.471	89.1367	138.689	119.377	139.872
EmuJ_001033000.1		56.9021	35.3633	33.8492	14.9379	37.5073	3.81991	36.2985
EmuJ_001033100.1		22.777	16.5692	17.8747	3.76302	10.0835	4.08616	7.11994
EmuJ_001033300.1	Expressed conserved protein [Source:UniProtKB/TrEMBL;Acc:A0A068YH14]	111.473	131.364	124.423	77.0911	112.281	68.1135	107.32
EmuJ_001033400.1	Nucleolar protein 10 [Source:UniProtKB/TrEMBL;Acc:A0A068YCW7]	70.326	68.0126	56.2162	54.4397	86.7439	32.7466	51.1122
EmuJ_001034100.1	Sodium leak channel non selective protein [Source:UniProtKB/TrEMBL;Acc:A0A068YKD2]	29.9613	17.7116	29.113	7.24502	18.2216	3.04925	9.96368
EmuJ_001034810.1	Acidic repeat-containing protein [Source:UniProtKB/TrEMBL;Acc:A0A068YH30]	103.316	85.9057	83.8489	32.7052	48.9639	34.3747	70.5337
EmuJ_001034820.1	Lipoyl synthase, mitochondrial [Source:UniProtKB/TrEMBL;Acc:A0A068YCY3]	54.445	72.9214	60.4879	19.5685	27.6433	22.37	38.217
EmuJ_001035400.1	Pyruvate kinase [Source:UniProtKB/TrEMBL;Acc:A0A068YK29]	36.6135	97.2071	106.793	4.26684	8.65642	18.7216	26.4986
EmuJ_001035500.1	60S ribosomal protein L36 [Source:UniProtKB/TrEMBL;Acc:A0A068YKE8]	1161.13	824.91	1198.71	492.132	840.604	1267.05	2200.79
EmuJ_001035900.1	Protein arginine N methyltransferase 8 [Source:UniProtKB/TrEMBL;Acc:A0A068YK34]	296.697	270.626	244.972	160.077	224.579	155.428	231.538
EmuJ_001038500.1	Telomerase reverse transcriptase subunit [Source:UniProtKB/TrEMBL;Acc:A0A068YK60]	9.25392	4.61395	5.48803	4.70007	9.83157	0.749011	2.58404
EmuJ_001039300.1	RNA directed DNA polymerase [Source:UniProtKB/TrEMBL;Acc:A0A068YH80]	13.3594	5.714	8.35902	3.88506	11.763	0.437889	1.64065
EmuJ_001039400.1	Sex peptide receptor [Source:UniProtKB/TrEMBL;Acc:A0A068YD28]	7.79287	3.21318	7.15939	1.07163	2.79532	0.468532	2.45518
EmuJ_001039900.1	RNA binding protein 38 [Source:UniProtKB/TrEMBL;Acc:A0A068YD34]	158.642	72.7244	104.802	28.6938	81.3464	8.13325	61.697
EmuJ_001040600.1	Structure specific endonuclease subunit [Source:UniProtKB/TrEMBL;Acc:A0A068YK85]	104.95	74.7152	72.9761	9.35081	65.5137	8.18847	44.468
EmuJ_001040900.1	EF hand domain containing family member B [Source:UniProtKB/TrEMBL;Acc:A0A068YH96]	4.6291	8.97118	15.4127	0.796795	6.78886	3.00991	6.60423
EmuJ_001041000.1	EF hand domain containing family member B [Source:UniProtKB/TrEMBL;Acc:A0A068YD42]	13.3902	20.2309	29.8354	3.06876	20.2277	4.42351	12.174
EmuJ_001041100.1	Liprin alpha 2 [Source:UniProtKB/TrEMBL;Acc:A0A068YK93]	19.143	18.6627	22.0429	5.82875	11.1007	7.85771	10.1699
EmuJ_001041260.1		7.37505	6.47596	7.66642	0.210265	1.26537	0.600438	4.03534
EmuJ_001041400.1		24.6983	42.7916	41.916	5.04814	10.894	3.79355	12.1315
EmuJ_001041600.1	Deoxyribonuclease TATDN1 [Source:UniProtKB/TrEMBL;Acc:A0A068YDQ1]	43.3599	20.2221	40.6314	21.2969	39.1089	29.8152	49.4002
EmuJ_001041700.1	Expressed protein [Source:UniProtKB/TrEMBL;Acc:A0A068YHA7]	154.772	154.412	144.06	73.8052	115.598	76.651	129.539
EmuJ_001042100.1	Expressed protein [Source:UniProtKB/TrEMBL;Acc:A0A068YDQ5]	117.919	126.883	123.751	56.7419	124.7	43.8322	113.483
EmuJ_001042500.1	Nucleosome assembly protein [Source:UniProtKB/TrEMBL;Acc:A0A068YKL8]	285.357	194.759	218.966	132.613	220.024	136.767	245.279
EmuJ_001042900.1	Expressed conserved protein [Source:UniProtKB/TrEMBL;Acc:A0A068YKB6]	186.657	239.384	185.242	101.087	135.624	135.379	164.665
EmuJ_001043800.1	Protein FAM164A [Source:UniProtKB/TrEMBL;Acc:A0A068YHC9]	99.7087	85.8166	82.3979	40.4186	60.8547	34.1394	75.1356
EmuJ_001045000.1		45.7316	60.987	85.558	5.68079	10.943	26.6925	27.4983
EmuJ_001045400.1		192.287	138.116	178.959	54.3575	99.7879	61.7381	87.5295
EmuJ_001046100.1		104.03	63.7633	56.1275	1.73563	43.8086	0.610868	34.7697
EmuJ_001046300.1	Eri1 exoribonuclease 2 [Source:UniProtKB/TrEMBL;Acc:A0A068YD92]	408.512	290.673	299.46	100.231	160.031	79.9086	161.694
EmuJ_001047000.1	60S ribosomal protein L18 [Source:UniProtKB/TrEMBL;Acc:A0A068YKG2]	812.479	463.702	668.177	454.659	639.642	434.467	652.781
EmuJ_001047600.1	Concanavalin A lectin glucanase [Source:UniProtKB/TrEMBL;Acc:A0A068YKR7]	13.214	14.4736	15.9821	8.5732	17.6636	49.9223	34.0113
EmuJ_001048100.1	Zinc transporter foi [Source:UniProtKB/TrEMBL;Acc:A0A068YKH3]	50.5517	85.8573	56.1705	5.04866	23.3643	6.8398	19.3941
EmuJ_001048200.1		142.333	148.333	132.944	47.6244	81.3941	72.0513	104.645
EmuJ_001048400.1	Inhibitor of growth protein [Source:UniProtKB/TrEMBL;Acc:A0A068YKH9]	272.335	213.428	215.956	85.2866	134.822	121.104	185.005
EmuJ_001048500.1	Dna repair protein swi5 [Source:UniProtKB/TrEMBL;Acc:A0A068YKS9]	85.4587	52.2457	67.4868	36.529	56.6297	41.5113	77.7134
EmuJ_001048700.1	Expressed protein [Source:UniProtKB/TrEMBL;Acc:A0A068YHH8]	131.393	74.1945	117.289	49.6487	110.876	110.555	56.5876
EmuJ_001049210.1	Pyridoxal phosphate homeostasis protein [Source:UniProtKB/TrEMBL;Acc:A0A068YDW4]	129.759	115.848	125.008	46.0858	95.2828	55.0592	109.162
EmuJ_001051400.1	Major facilitator superfamily locus tagral substrate transporter [Source:UniProtKB/TrEMBL;Acc:A0A068YDY6]	35.6207	29.7113	28.6226	23.6209	33.6486	19.435	33.2639
EmuJ_001051800.1	Tubulin polyglutamylase ttll4 [Source:UniProtKB/TrEMBL;Acc:A0A068YKW7]	123.133	106.328	96.3098	13.7078	58.6029	19.1756	55.956
EmuJ_001053200.1	RAB interacting factor [Source:UniProtKB/TrEMBL;Acc:A0A068YKM7]	749.389	675.923	679.666	87.623	493.269	57.1466	280.051
EmuJ_001053800.1	Hyperpolarization activated cyclic [Source:UniProtKB/TrEMBL;Acc:A0A068YDH1]	30.7089	41.033	34.3592	13.6544	22.0091	16.7135	27.1717
EmuJ_001055300.1	Thionin [Source:UniProtKB/TrEMBL;Acc:A0A068YDI6]	6.81738	13.984	42.4144	0.600316	3.35221	1.2373	2.37839
EmuJ_001055400.1	DNA binding protein RFX7 [Source:UniProtKB/TrEMBL;Acc:A0A068YKP9]	63.9627	30.1104	32.3789	3.73042	31.0271	4.06159	24.2846
EmuJ_001056000.1	Origin recognition complex subunit 5 [Source:UniProtKB/TrEMBL;Acc:A0A068YL15]	64.5392	56.1553	45.9602	11.0739	30.6739	6.41277	31.4703
EmuJ_001056200.1		24.3124	23.2525	18.9792	1.3569	11.0201	2.89109	12.2411
EmuJ_001056300.1	Zinc finger DBF type [Source:UniProtKB/TrEMBL;Acc:A0A068YDJ5]	23.2743	13.3098	13.5684	1.43469	11.109	2.08705	11.9789
EmuJ_001056400.1	Protein sda1 [Source:UniProtKB/TrEMBL;Acc:A0A068YKQ8]	134.369	105.815	133.973	73.9459	102.575	44.2499	82.8034
EmuJ_001056700.1		8.68104	15.5096	15.7723	2.30783	6.16823	21.9296	17.2774
EmuJ_001056900.1	Adenylosuccinate synthetase [Source:UniProtKB/TrEMBL;Acc:A0A068YL28]	355.557	304.06	288.617	332.918	562.587	311.028	318.347
EmuJ_001057500.1		36.9012	38.0154	34.9563	17.6009	26.4058	19.0634	29.7611
EmuJ_001057600.1	Expressed protein [Source:UniProtKB/TrEMBL;Acc:A0A068YE53]	239.565	234.091	198.162	112.801	158.188	113.343	135.331
EmuJ_001058100.1	Protein lunapark [Source:UniProtKB/TrEMBL;Acc:A0A068YHS4]	126.931	152.197	136.601	57.3381	91.3915	74.583	98.1268
EmuJ_001058200.1	Expressed protein [Source:UniProtKB/TrEMBL;Acc:A0A068YDL6]	10.3249	4.44279	4.26841	4.40994	12.19	7.93232	14.3609
EmuJ_001058900.1	Solute carrier family 22 [Source:UniProtKB/TrEMBL;Acc:A0A068YL53]	66.4818	43.3658	51.2171	11.4349	44.5987	22.4536	37.7233
EmuJ_001059700.1	Aurora kinase A [Source:UniProtKB/TrEMBL;Acc:A0A068YHU4]	73.2231	66.8644	48.3333	2.51087	37.384	2.08739	37.8953
EmuJ_001060100.1	14-3-3 protein zeta:delta [Source:UniProtKB/TrEMBL;Acc:A0A068YL65]	1155.86	775.818	885.822	416.611	741.164	708.118	960.421
EmuJ_001060700.1	Fibrillar collagen chain FAp1 alpha [Source:UniProtKB/TrEMBL;Acc:A0A068YL71]	3.81371	5.25214	7.64143	0.370443	0.918878	0.977225	1.0805
EmuJ_001060900.1	Netrin receptor DCC [Source:UniProtKB/TrEMBL;Acc:A0A068YE98]	14.5398	7.71216	8.20737	0.451418	6.09332	1.10816	6.31325
EmuJ_001061800.1		35.8329	31.8827	30.3673	1.91589	6.85312	3.58277	11.4938
EmuJ_001064200.1	Survival motor neuron protein 1 [Source:UniProtKB/TrEMBL;Acc:A0A068YHY9]	120.168	128.458	132.682	84.1855	121.64	80.5218	108.684
EmuJ_001064600.1	Nucleoporin nup53 [Source:UniProtKB/TrEMBL;Acc:A0A068YEE9]	137.325	161.136	137.998	69.9471	122.896	66.2916	100.096
EmuJ_001065900.1	Glutamate receptor subunit protein glur [Source:UniProtKB/TrEMBL;Acc:A0A068YL37]	21.6178	26.6294	20.8698	5.93163	17.2632	19.852	37.9616
EmuJ_001066200.1	Acylglycerol kinase mitochondrial [Source:UniProtKB/TrEMBL;Acc:A0A068YI11]	99.128	75.2095	93.2752	47.3399	73.4624	38.0974	76.2521
EmuJ_001067750.1	Expressed protein [Source:UniProtKB/TrEMBL;Acc:A0A068YEI6]	84.9217	142.912	116.153	16.9034	38.4589	21.9217	45.9241
EmuJ_001068100.1	NADP dependent isocitrate dehydrogenase [Source:UniProtKB/TrEMBL;Acc:A0A068YLG2]	129.906	55.188	84.4059	52.6812	72.4047	25.4511	56.4069
EmuJ_001068800.1	ENTH VHS domain containing protein [Source:UniProtKB/TrEMBL;Acc:A0A068YEJ8]	55.3446	54.4077	53.5326	25.6036	36.8457	20.312	34.7394
EmuJ_001069200.1	Ectonucleotide pyrophosphatase:phosphodiesterase [Source:UniProtKB/TrEMBL;Acc:A0A068YLI1]	224.977	172.594	196.63	76.4535	147.116	69.161	150.546
EmuJ_001070150.1	Cyclin B [Source:UniProtKB/TrEMBL;Acc:A0A068YEL1]	279.743	172.299	198.4	25.1254	110.477	18.7269	124.549
EmuJ_001070200.1	Activating molecule in BECN1 regulated autophagy [Source:UniProtKB/TrEMBL;Acc:A0A068YI51]	5.09214	7.1502	7.35048	0.206865	2.16266	6.89201	3.06552
EmuJ_001070500.1		30.8653	69.1035	115.115	11.1162	28.5075	5.92013	43.3248
EmuJ_001071600.1	Phospholipase C [Source:UniProtKB/TrEMBL;Acc:A0A068YLC9]	9.95679	6.02828	7.77843	3.25513	7.94313	2.54888	2.98055
EmuJ_001071900.1	RWD domain containing protein 4 [Source:UniProtKB/TrEMBL;Acc:A0A068YIA5]	47.4295	43.4346	47.299	18.6555	35.5949	35.368	42.135
EmuJ_001072500.1	ATP-dependent DNA helicase [Source:UniProtKB/TrEMBL;Acc:A0A068YEQ5]	26.3718	22.4041	22.1372	7.13548	13.8295	3.57379	13.2043
EmuJ_001073100.1	Breast cancer type 1 susceptibility protein [Source:UniProtKB/TrEMBL;Acc:A0A068YIB5]	30.1738	22.4966	20.4203	1.18658	10.693	0.623428	12.4093
EmuJ_001074600.1	Expressed protein [Source:UniProtKB/TrEMBL;Acc:A0A068YLG1]	125.689	151.797	138.166	49.7895	73.8423	46.6077	70.9117
EmuJ_001075600.1	Atpase aaa type core [Source:UniProtKB/TrEMBL;Acc:A0A068YID6]	22.0794	20.634	15.3707	0.966235	11.2656	0.541592	8.90717
EmuJ_001075700.1		20.6784	25.2161	21.3957	5.78934	15.4679	3.7536	14.0644
EmuJ_001076200.1	Zinc finger C2H2 type [Source:UniProtKB/TrEMBL;Acc:A0A068YLH4]	17.1601	20.1296	37.69	0.838864	3.27354	0.748338	9.0458
EmuJ_001076300.1	Ribosomal protein L9 [Source:UniProtKB/TrEMBL;Acc:A0A068YLU6]	916.642	565.955	875.74	456.219	765.722	495.337	904.087
EmuJ_001076900.1	Universal stress protein [Source:UniProtKB/TrEMBL;Acc:A0A068YET9]	12.8021	37.9699	41.5898	4.05044	8.38668	9.96014	12.7018
EmuJ_001078300.1	Mitochondrial chaperone BCS1 [Source:UniProtKB/TrEMBL;Acc:A0A068YE69]	62.3024	39.2302	49.0726	19.8975	43.3637	13.2623	38.2958
EmuJ_001078400.1	Mitochondrial chaperone BCS1 [Source:UniProtKB/TrEMBL;Acc:A0A068YLJ3]	53.5793	40.4385	50.7881	17.6828	33.378	13.9622	39.9945
EmuJ_001078800.1	Nuclear hormone receptor HR96 [Source:UniProtKB/TrEMBL;Acc:A0A068YE72]	1.85467	9.0874	3.81333	0.359133	0.82265	5.88823	6.4408
EmuJ_001080500.1	RNA binding protein 8A [Source:UniProtKB/TrEMBL;Acc:A0A068YE87]	296.462	243.121	292.939	191.015	251.192	205.504	295.353
EmuJ_001081150.1	C2 calcium dependent membrane targeting [Source:UniProtKB/TrEMBL;Acc:A0A068YLY0]	24.9358	19.6113	24.0717	6.15612	14.5284	14.1479	24.1823
EmuJ_001081800.1		25.3382	17.3104	16.8808	3.5094	16.1035	6.46516	15.0589
EmuJ_001086000.1	Expressed conserved protein [Source:UniProtKB/TrEMBL;Acc:A0A068YLQ3]	2.93053	0.972093	2.55028	8.28171	45.1956	18.9534	23.7283
EmuJ_001086600.1	FAM203 family protein GA19338 [Source:UniProtKB/TrEMBL;Acc:A0A068YEE2]	64.8879	46.377	50.9459	36.1907	56.7575	38.8631	58.2655
EmuJ_001087300.1	Transient receptor potential cation channel [Source:UniProtKB/TrEMBL;Acc:A0A068YM36]	8.98435	18.5236	43.5997	2.6612	4.88717	9.56705	8.71406
EmuJ_001087500.1	Phosphoglucomutase 2 [Source:UniProtKB/TrEMBL;Acc:A0A068YF10]	81.9986	174.993	91.8549	37.756	53.3552	46.861	67.5979
EmuJ_001088000.1	FERM and pleckstrin domain containing protein [Source:UniProtKB/TrEMBL;Acc:A0A068YF13]	10.6096	10.4676	18.9233	1.51007	4.07317	2.59513	3.68723
EmuJ_001088200.1		27.3587	32.0866	28.6332	3.80808	14.6707	8.362	14.7296
EmuJ_001088400.1	Acetyl coenzyme A hydrolase transferase [Source:UniProtKB/TrEMBL;Acc:A0A068YM46]	143.556	163.678	126.092	20.3005	72.1291	61.0446	88.5112
EmuJ_001088900.1	Expressed conserved protein [Source:UniProtKB/TrEMBL;Acc:A0A068YLS8]	869.464	977.993	999.137	191.998	646.447	732.631	742.944
EmuJ_001089300.1	Kinesin protein KIF20A [Source:UniProtKB/TrEMBL;Acc:A0A068YIP4]	19.4761	11.5779	12.8268	1.0963	8.85499	0.854473	5.68468
EmuJ_001089400.1	Kinesin protein KIF20A [Source:UniProtKB/TrEMBL;Acc:A0A068YEG4]	5.8788	3.95479	4.23082	0.462243	2.44459	0.160899	1.38815
EmuJ_001089800.1	Ribosomal protein L12 [Source:UniProtKB/TrEMBL;Acc:A0A068YF23]	824.334	510.677	720.842	389.199	718.489	358.267	727.761
EmuJ_001091900.1	55 kDa erythrocyte membrane protein [Source:UniProtKB/TrEMBL;Acc:A0A068YEI2]	32.4204	41.1479	29.8247	17.7216	29.8439	18.036	26.4495
EmuJ_001092100.1		99.9973	56.9938	50.6836	14.2825	56.4757	33.897	46.4902
EmuJ_001092500.1	Arginine:serine rich splicing factor [Source:UniProtKB/TrEMBL;Acc:A0A068YEI4]	156.653	150.801	136.471	55.3741	79.2508	61.4247	92.633
EmuJ_001092700.1	WD repeat and HMG box DNA binding protein 1 [Source:UniProtKB/TrEMBL;Acc:A0A068YM83]	77.9335	41.0066	52.478	7.82196	30.8323	3.88069	28.2906
EmuJ_001092800.1	Expressed protein [Source:UniProtKB/TrEMBL;Acc:A0A068YF46]	69.2365	76.5868	62.004	29.3443	47.644	29.24	48.1004
EmuJ_001093200.1	L serine dehydratase:l threonine deaminase [Source:UniProtKB/TrEMBL;Acc:A0A068YLW7]	97.9657	92.1079	73.4301	21.0775	40.2244	14.648	48.2656
EmuJ_001093700.1		27.0328	11.1762	14.9336	2.78796	15.0067	4.71273	12.3195
EmuJ_001094400.1	HAD superfamily hydrolase subfamily IG 5' nucleotidase [Source:UniProtKB/TrEMBL;Acc:A0A068YF56]	77.3687	84.2003	86.0915	12.2766	34.7019	17.8484	41.8967
EmuJ_001096300.1	Alpha actinin sarcomeric [Source:UniProtKB/TrEMBL;Acc:A0A068YLZ7]	8.7283	48.9128	99.1125	4.84883	7.87212	30.434	23.6998
EmuJ_001097100.1	Expressed conserved protein [Source:UniProtKB/TrEMBL;Acc:A0A068YIV8]	54.7872	59.7531	55.6498	16.9773	34.6565	13.1441	39.2819
EmuJ_001098100.1	Synaptic ras gtpase activating protein syngap [Source:UniProtKB/TrEMBL;Acc:A0A068YEN2]	71.6213	46.19	64.6655	17.4238	58.8059	35.035	52.2118
EmuJ_001099300.1	Mitochondrial 28S ribosomal protein S29 [Source:UniProtKB/TrEMBL;Acc:A0A068YIY2]	70.2805	72.3456	66.9371	30.7945	45.4759	29.6013	43.8471
EmuJ_001099350.1	Williams Beuren syndrome chromosomal region 16 [Source:UniProtKB/TrEMBL;Acc:A0A068YEP1]	87.9287	98.8861	90.9661	46.6526	73.8966	50.8729	80.6654
EmuJ_001100000.1	Expressed protein [Source:UniProtKB/TrEMBL;Acc:A0A068YMF2]	278.085	227.352	220.806	196.829	346.686	159.685	294.018
EmuJ_001100100.1	Denticleless protein [Source:UniProtKB/TrEMBL;Acc:A0A068YF98]	45.8072	63.4775	36.8543	11.4815	27.4713	15.2316	30.3867
EmuJ_001101200.1	RhoGAP [Source:UniProtKB/TrEMBL;Acc:A0A068YM54]	40.6502	47.1211	41.2523	5.75097	15.5114	10.1587	24.4102
EmuJ_001102300.1	Histone deacetylase [Source:UniProtKB/TrEMBL;Acc:A0A087WLN3]	190.561	156.92	164.317	84.1375	131.567	90.5712	142.652
EmuJ_001102500.1	Protein phosphatase 5 [Source:UniProtKB/TrEMBL;Acc:A0A068YJ16]	118.324	125.625	137.864	65.467	101.073	56.1953	99.5501
EmuJ_001103400.1	Unc 13 (Munc13) [Source:UniProtKB/TrEMBL;Acc:A0A068YM77]	8.00649	2.20247	6.09283	0.703408	4.89993	0.480695	1.96732
EmuJ_001103500.1	Hypothetical transcript [Source:UniProtKB/TrEMBL;Acc:A0A068YMI2]	8.27061	4.84343	4.19436	1.9649	8.95552	0.161205	5.7881
EmuJ_001104800.1	Acidic leucine-rich nuclear phosphoprotein 32-related protein (ANP32) [Source:UniProtKB/TrEMBL;Acc:A0A068YM90]	1958.09	1677.93	1938.39	674.367	1185.86	398.708	1079.04
EmuJ_001105200.1	Aminopeptidase [Source:UniProtKB/TrEMBL;Acc:A0A068YET6]	51.8032	41.5206	47.7473	16.6947	34.2801	10.6404	16.9513
EmuJ_001105600.1	Hypothetical transcript [Source:UniProtKB/TrEMBL;Acc:A0A068YFE3]	5.29466	8.66283	22.3944	9.78271	322.595	0.209856	155.728
EmuJ_001107700.1	Niemann Pick C1 protein [Source:UniProtKB/TrEMBL;Acc:A0A068YEV7]	118.592	65.2264	127.586	8.78247	19.9266	16.7091	20.1444
EmuJ_001107900.1	RNA binding protein 28 [Source:UniProtKB/TrEMBL;Acc:A0A068YML3]	65.9787	47.2556	49.7582	54.4566	74.8661	49.7905	57.333
EmuJ_001110700.1	Lethal giant larvae [Source:UniProtKB/TrEMBL;Acc:A0A068YEY8]	90.7468	64.1724	92.7382	8.03507	23.4686	3.69765	25.4806
EmuJ_001111100.1	Metallo beta lactamase domain containing protein [Source:UniProtKB/TrEMBL;Acc:A0A068YFJ7]	43.2525	36.4033	40.7169	6.34394	26.4307	6.30394	19.7573
EmuJ_001111300.1	Dynein light chain roadblock [Source:UniProtKB/TrEMBL;Acc:A0A068YEZ3]	23.7478	22.214	19.6768	7.4977	15.5012	21.471	29.9965
EmuJ_001111800.1	Lipoma HMGIC fusion partner [Source:UniProtKB/TrEMBL;Acc:A0A068YFK3]	35.6789	29.9762	25.7562	1.48269	9.94362	2.57211	12.2932
EmuJ_001111900.1	Expressed conserved protein [Source:UniProtKB/TrEMBL;Acc:A0A068YJA3]	203.31	142.44	153.969	80.3742	129.352	122.047	163.511
EmuJ_001112300.1	Receptor type tyrosine protein phosphatase H [Source:UniProtKB/TrEMBL;Acc:A0A068YMQ8]	6.6803	5.87701	3.29529	1.19165	5.08871	0.160162	0.325025
EmuJ_001112500.1	Expressed conserved protein [Source:UniProtKB/TrEMBL;Acc:A0A068YFL0]	13.5841	6.87272	14.1358	10.2396	37.525	156.381	45.3329
EmuJ_001114920.1	Phosphatidylinositol glycan biosynthesis class F [Source:UniProtKB/TrEMBL;Acc:A0A068YF24]	112.738	100.315	108.61	32.1669	60.0175	32.6539	92.025
EmuJ_001115600.1	Guanine nucleotide binding protein subunit [Source:UniProtKB/TrEMBL;Acc:A0A068YMK1]	101.903	121.541	167.975	5.11082	23.0543	2.55985	18.4855
EmuJ_001116300.1	Zinc finger C2H2 type [Source:UniProtKB/TrEMBL;Acc:A0A068YJE4]	53.2166	65.0677	37.9201	5.49494	13.7871	14.3882	20.9142
EmuJ_001117000.1	Nucleoside diphosphate kinase [Source:UniProtKB/TrEMBL;Acc:A0A068YML6]	887.213	503.511	599.264	375.806	737.494	526.213	679.017
EmuJ_001118000.1	FAR 17a AIG1 protein [Source:UniProtKB/TrEMBL;Acc:A0A068YFS7]	477.3	468.736	444.75	309.036	446.899	286.734	345.363
EmuJ_001118300.1	Expressed protein [Source:UniProtKB/TrEMBL;Acc:A0A068YJG0]	237.498	131.893	144.742	85.0764	139.86	67.0102	124.97
EmuJ_001118400.1	Kinesin-like protein [Source:UniProtKB/TrEMBL;Acc:A0A068YF55]	127.982	86.0375	83.1077	45.5683	77.5068	61.0151	75.7311
EmuJ_001118480.1	Armadillo repeat protein [Source:UniProtKB/TrEMBL;Acc:A0A068YMM8]	107.445	178.118	86.5467	14.8506	54.2904	10.2146	44.9425
EmuJ_001118500.1	Class I peptide chain release factor [Source:UniProtKB/TrEMBL;Acc:A0A068YMY4]	106.732	110.252	103.979	35.078	59.9081	52.8639	95.0338
EmuJ_001118600.1	Mitochondrial distribution morphology family 35 apoptosis [Source:UniProtKB/TrEMBL;Acc:A0A068YFT2]	39.9634	36.2574	38.759	22.2661	39.514	33.3358	38.4084
EmuJ_001119000.1	HEAT repeat containing protein 2 [Source:UniProtKB/TrEMBL;Acc:A0A068YMZ0]	51.1811	54.7171	49.3387	24.6181	41.0507	22.1532	40.6561
EmuJ_001121200.1	2 oxoglutarate and iron dependent oxygenase [Source:UniProtKB/TrEMBL;Acc:A0A068YN16]	143.02	88.9937	109.979	51.6089	85.5866	33.3427	75.3859
EmuJ_001122800.1	Tektin 3 [Source:UniProtKB/TrEMBL;Acc:A0A068YFY1]	42.831	50.8091	38.8764	6.99931	13.3465	5.80371	17.3046
EmuJ_001122900.1	Large subunit ribosomal protein l7e [Source:UniProtKB/TrEMBL;Acc:A0A068YJL4]	949.855	671.577	999.854	536.367	753.166	512.519	800.751
EmuJ_001123200.1	Zinc finger protein [Source:UniProtKB/TrEMBL;Acc:A0A068YN36]	109.286	44.8754	86.6093	6.41255	13.6085	2.38691	15.0808
EmuJ_001123500.1	Ankyrin [Source:UniProtKB/TrEMBL;Acc:A0A068YFA1]	45.458	53.9183	38.0164	5.53378	18.5233	9.22179	24.6925
EmuJ_001123600.1	Nervana 2 [Source:UniProtKB/TrEMBL;Acc:A0A068YMU0]	10.9283	7.07276	22.013	0.864034	5.17404	0.937808	3.11261
EmuJ_001123700.1		22.6624	20.2488	28.3813	15.9826	29.1022	32.4519	43.3965
EmuJ_001123800.1	Histone deacetylase complex subunit sap18 [Source:UniProtKB/TrEMBL;Acc:A0A068YFZ5]	133.677	122.898	121.504	85.4477	117.515	98.966	114.42
EmuJ_001125400.1	Ubiquitin conjugating enzyme E2 17 kDa [Source:UniProtKB/TrEMBL;Acc:A0A068YG14]	20.1355	18.6802	19.9865	6.88851	14.0858	4.71125	7.27292
EmuJ_001127000.1	Expressed conserved protein [Source:UniProtKB/TrEMBL;Acc:A0A068YND5]	74.6824	47.9672	45.6216	15.7045	41.1591	11.573	31.1027
EmuJ_001128200.1	Expressed protein [Source:UniProtKB/TrEMBL;Acc:A0A068YJV0]	111.246	127.838	125.94	30.376	60.2007	26.1858	77.9935
EmuJ_001128300.1	Dynein light chain [Source:UniProtKB/TrEMBL;Acc:A0A068YFH7]	76.3128	64.0445	55.7418	13.4779	44.1332	7.74617	40.1933
EmuJ_001129600.1	Ankyrin repeat domain containing protein 49 [Source:UniProtKB/TrEMBL;Acc:A0A068YJW3]	61.9988	40.5301	49.4007	31.8214	54.7134	43.3147	45.4946
EmuJ_001129800.1	Major facilitator superfamily domain containing protein [Source:UniProtKB/TrEMBL;Acc:A0A068YN46]	219.812	130.978	120.705	24.5331	64.1805	21.6611	32.0105
EmuJ_001130400.1	Synaptotagmin protein 4 [Source:UniProtKB/TrEMBL;Acc:A0A068YNH1]	20.0782	12.3868	21.3149	39.9461	151.613	116.062	74.7026
EmuJ_001130800.1	H:ACA ribonucleoprotein complex subunit 2 [Source:UniProtKB/TrEMBL;Acc:A0A068YNH6]	144.358	119.578	117.945	99.7989	223.673	70.2306	131.672
EmuJ_001131100.1	RNA binding protein 18 [Source:UniProtKB/TrEMBL;Acc:A0A068YFJ9]	58.6516	59.619	59.6077	26.2667	37.5902	30.8631	47.8445
EmuJ_001132500.1	Guanine nucleotide binding protein subunit [Source:UniProtKB/TrEMBL;Acc:A0A068YN68]	830.648	476.285	780.967	462.826	834.061	472.885	755.099
EmuJ_001133050.1	Myeloid zinc finger 1 [Source:UniProtKB/TrEMBL;Acc:A0A068YN71]	64.6337	68.8379	54.3545	14.9688	28.5572	16.8849	34.581
EmuJ_001133900.1	Iron dependent peroxidase [Source:UniProtKB/TrEMBL;Acc:A0A068YJZ2]	23.6161	34.0188	78.9965	106.549	198.625	24.4092	96.5255
EmuJ_001134100.1	Aspartate aminotransferase mitochondrial [Source:UniProtKB/TrEMBL;Acc:A0A068YN78]	134.812	92.7672	118.098	43.9662	116.837	15.6236	39.3523
EmuJ_001134800.1	High affinity choline transporter 1 [Source:UniProtKB/TrEMBL;Acc:A0A068YFM8]	10.4306	14.1859	27.1745	33.5581	62.3845	24.9731	16.1464
EmuJ_001138100.1	U1 small nuclear ribonucleoprotein a [Source:UniProtKB/TrEMBL;Acc:A0A068YGD2]	229.253	266.987	240.136	156.121	235.655	152.569	185.292
EmuJ_001138200.1	U2 small nuclear ribonucleoprotein B [Source:UniProtKB/TrEMBL;Acc:A0A068YK16]	96.6784	121.198	104.928	56.4415	82.6635	48.3987	93.7732
EmuJ_001139200.1	Expressed conserved protein [Source:UniProtKB/TrEMBL;Acc:A0A068YFQ9]	99.3628	152.426	188.563	116.357	292.96	89.9913	175.23
EmuJ_001139400.1		1.80168	4.96358	3.07971	11.4582	32.1246	4.10585	3.45932
EmuJ_001139500.1	Expressed conserved protein [Source:UniProtKB/TrEMBL;Acc:A0A068YNA9]	83.4754	218.756	253.022	38.6227	65.119	52.6569	89.2635
EmuJ_001140100.1	Mitochondrial import inner membrane translocase [Source:UniProtKB/TrEMBL;Acc:A0A068YNN9]	73.085	69.2088	78.8895	54.0838	95.2201	76.1708	140.208
EmuJ_001141200.1	Axis inhibition protein axin [Source:UniProtKB/TrEMBL;Acc:A0A068YK32]	52.6455	36.9245	44.7926	2.38467	31.4087	52.8468	76.7623
EmuJ_001142000.1	Nuclear receptor coactivator 5 [Source:UniProtKB/TrEMBL;Acc:A0A068YFS9]	72.3148	37.4212	43.3237	3.58635	29.6235	1.54211	26.3622
EmuJ_001142100.1	Coiled coil domain containing protein 58 [Source:UniProtKB/TrEMBL;Acc:A0A068YNC7]	312.768	227.689	252.752	184.663	287.588	114.488	202.395
EmuJ_001144200.1	Pleckstrin y [Source:UniProtKB/TrEMBL;Acc:A0A068YNR2]	40.375	35.2433	34.1462	3.9863	13.5737	8.19288	12.463
EmuJ_001145100.1	Nucleoside diphosphate kinase [Source:UniProtKB/TrEMBL;Acc:A0A068YFU7]	29.4186	17.5807	19.9835	9.53507	20.1725	4.35359	18.2322
EmuJ_001145200.1	Expressed conserved protein [Source:UniProtKB/TrEMBL;Acc:A0A068YNE5]	43.7543	39.1323	45.4654	17.6082	33.3083	20.5563	39.1344
EmuJ_001145300.1	SUMO activating enzyme subunit 2 [Source:UniProtKB/TrEMBL;Acc:A0A068YNS2]	102.791	70.5966	75.8958	33.2255	69.9955	15.1141	42.242
EmuJ_001145600.1	Expressed protein [Source:UniProtKB/TrEMBL;Acc:A0A068YFV2]	437.587	398.215	344.668	138.152	269.535	320.643	496.343
EmuJ_001147900.1	Phenylalanyl tRNA synthetase alpha chain B [Source:UniProtKB/TrEMBL;Acc:A0A068YFX1]	161.72	115.702	154.484	63.7571	91.599	53.1994	96.2479
EmuJ_001148200.1	26S proteasome regulatory subunit N1 [Source:UniProtKB/TrEMBL;Acc:A0A068YGJ1]	267.259	222.455	269.701	127.658	221.362	129.523	180.997
EmuJ_001148300.1	Cdgsh iron sulfur domain containing protein [Source:UniProtKB/TrEMBL;Acc:A0A068YK86]	161.723	102.96	122.015	65.4184	100.35	60.3293	120.083
EmuJ_001148900.1	Expressed protein [Source:UniProtKB/TrEMBL;Acc:A0A068YK92]	10.0138	7.34443	7.83746	1.33826	5.11872	3.91642	3.33382
EmuJ_001149500.1	Receptor type tyrosine protein phosphatase O [Source:UniProtKB/TrEMBL;Acc:A0A068YK97]	8.58463	4.04124	3.91772	6.27702	16.5233	4.27741	4.18653
EmuJ_001149600.1	Receptor type tyrosine protein phosphatase O [Source:UniProtKB/TrEMBL;Acc:A0A068YFY5]	3.82196	5.26539	3.09022	3.19594	9.37276	2.84748	1.42478
EmuJ_001149700.1	Receptor type tyrosine protein phosphatase O [Source:UniProtKB/TrEMBL;Acc:A0A068YNI9]	13.1268	8.40684	6.43412	2.41111	7.40463	6.84559	10.3448
EmuJ_001150900.1	Metastasis suppressor protein 1 [Source:UniProtKB/TrEMBL;Acc:A0A068YNW4]	33.1488	42.9706	34.2908	5.71482	10.495	5.18708	12.6558
EmuJ_001151600.1	KRAB A domain containing protein [Source:UniProtKB/TrEMBL;Acc:A0A068YGL2]	24.7022	24.942	26.2465	4.22165	12.0512	4.52654	13.7947
EmuJ_001152000.1	Mitotic spindle assembly checkpoint protein [Source:UniProtKB/TrEMBL;Acc:A0A068YNL3]	101.626	98.7857	100.293	36.6122	62.3952	37.885	63.1369
EmuJ_001152100.1	Mitochondrial thiamine pyrophosphate carrier [Source:UniProtKB/TrEMBL;Acc:A0A068YNX2]	34.5317	47.7044	36.8839	8.45953	21.8565	8.43421	21.2122
EmuJ_001152500.1	Riboflavin kinase [Source:UniProtKB/TrEMBL;Acc:A0A068YG05]	68.3138	62.1799	83.6782	24.6935	41.6366	23.4454	35.5393
EmuJ_001153200.1	Protein dispatched 1 [Source:UniProtKB/TrEMBL;Acc:A0A068YGM5]	44.9315	47.8955	47.2051	5.81045	10.9462	3.01047	10.7039
EmuJ_001155400.1	Expressed conserved protein [Source:UniProtKB/TrEMBL;Acc:A0A068YNP8]	19.7958	19.051	18.1869	1.19488	11.0521	2.15586	9.57017
EmuJ_001157000.1	Lymphocyte antigen 75 [Source:UniProtKB/TrEMBL;Acc:A0A068YG40]	112.321	123.8	124.067	35.2636	59.3464	42.7615	57.1414
EmuJ_001157400.1	Guanine nucleotide binding protein G protein [Source:UniProtKB/TrEMBL;Acc:A0A068YKH2]	78.3948	113.265	162.944	12.8698	38.6893	20.0463	34.1422
EmuJ_001157700.1	Serine/threonine-protein phosphatase [Source:UniProtKB/TrEMBL;Acc:A0A068YNS1]	10.2792	15.4299	25.6281	2.54049	5.85648	6.65862	9.05012
EmuJ_001159100.1	Expressed conserved protein [Source:UniProtKB/TrEMBL;Acc:A0A068YG55]	18.9725	38.1006	72.6854	1.85971	6.78422	14.4054	19.6038
EmuJ_001159300.1	Transcriptional factor nfil3:e4bp4 [Source:UniProtKB/TrEMBL;Acc:A0A068YP41]	61.1106	39.3759	39.8975	2.48312	19.6864	0.19814	18.1149
EmuJ_001162900.1	Translin associated factor X interacting protein [Source:UniProtKB/TrEMBL;Acc:A0A068XXV4]	105.391	155.627	97.9271	20.6859	34.6942	126.785	65.169
EmuJ_001163100.1		3.98616	6.37175	6.80266	0.0986542	1.87036	0.993409	1.43946
EmuJ_001163250.1	DNA replication complex GINS protein SLD5 [Source:UniProtKB/TrEMBL;Acc:A0A068XTV9]	119.588	96.6463	91.5114	31.6109	73.6653	13.9853	55.3562
EmuJ_001163300.1	Zinc finger C2H2 [Source:UniProtKB/TrEMBL;Acc:A0A068XXW1]	55.5452	55.9086	42.2301	11.4476	23.9746	7.96103	26.137
EmuJ_001163700.1	Hydrocephalus inducing [Source:UniProtKB/TrEMBL;Acc:A0A068XTW3]	2.78715	4.1689	6.91652	0.425226	0.847939	0.381241	0.832885
EmuJ_001163800.1	Aldehyde reductase [Source:UniProtKB/TrEMBL;Acc:A0A068XXW7]	57.9222	36.208	35.612	3.7492	25.0704	1.38061	17.7616
EmuJ_001164600.1		8.80492	13.5047	14.6791	3.0909	8.20362	5.75589	9.05566
EmuJ_001165100.1		12.178	18.7806	8.98489	0.957267	6.77867	1.35342	8.48542
EmuJ_001165300.1	CST complex subunit STN1 [Source:UniProtKB/TrEMBL;Acc:A0A068XTN5]	40.5375	29.0496	24.5839	1.80535	16.753	0.472943	18.5405
EmuJ_001165400.1		15.7918	23.3032	22.982	0.849083	7.28871	0.573397	6.72478
EmuJ_001166100.1	Cytosolic purine 5prime nucleotidase [Source:UniProtKB/TrEMBL;Acc:A0A068Y0Q9]	52.7222	46.2554	59.2394	20.1813	47.8341	9.30203	26.1821
EmuJ_001166500.1	Small subunit ribosomal protein s20e [Source:UniProtKB/TrEMBL;Acc:A0A068XTP9]	463.779	329.515	459.274	289.185	530.497	399.818	678.73
EmuJ_001166700.1	ATP synthase subunit s protein [Source:UniProtKB/TrEMBL;Acc:A0A068Y0R5]	56.4173	52.0811	50.3503	34.9938	50.1348	32.7604	45.552
EmuJ_001166800.1	26S proteasome regulatory subunit N11 [Source:UniProtKB/TrEMBL;Acc:A0A068XTY8]	283.206	282.047	297.667	183.201	249.914	157.527	230.768
EmuJ_001167300.1	Ribosomal protein S3 [Source:UniProtKB/TrEMBL;Acc:A0A068XTZ1]	686.775	518.969	795.841	529.611	779.133	408.024	633.154
EmuJ_001167600.1		25.9744	22.022	24.4809	6.3773	10.5054	3.98445	13.2352
EmuJ_001167800.1	Expressed protein [Source:UniProtKB/TrEMBL;Acc:A0A068Y0S6]	92.5372	73.2935	83.6315	42.8005	88.1288	30.6457	50.9862
EmuJ_001168000.1	Amino acid transporter [Source:UniProtKB/TrEMBL;Acc:A0A068XY11]	0.339871	0.715382	0.687538	9.59822	34.3423	0.0380291	0.969774
EmuJ_001169200.1	Irregular chiasm roughest protein [Source:UniProtKB/TrEMBL;Acc:A0A068XTS9]	4.64152	28.8787	38.3845	1.04274	1.96357	0.442454	2.52423
EmuJ_001169800.1	Small ubiquitin-related modifier [Source:UniProtKB/TrEMBL;Acc:A0A068Y030]	640.471	617.001	650.406	398.852	563.42	373.784	559.297
EmuJ_001170000.1		8.86444	6.83162	5.55456	0.343744	2.59307	0.374577	2.6622
EmuJ_001171200.1	Biogenic amine 5HT receptor [Source:UniProtKB/TrEMBL;Acc:A0A068XU33]	1.08929	3.293	5.25911	0.285741	0.971162	0.589336	0.496382
EmuJ_001171400.1	Ribosomal pseudouridine synthase [Source:UniProtKB/TrEMBL;Acc:A0A068XY44]	49.7582	51.2204	36.3647	13.2623	26.8763	21.9329	31.3813
EmuJ_001171700.1	CWF19 protein 1 [Source:UniProtKB/TrEMBL;Acc:A0A068Y0W6]	92.445	77.8257	82.6101	47.9984	71.1312	48.1728	77.6635
EmuJ_001172100.1	WD40 repeat domain containing protein 83 [Source:UniProtKB/TrEMBL;Acc:A0A068Y0X2]	41.775	38.0224	42.0769	20.9468	34.2347	18.286	24.7823
EmuJ_001173300.1		7.43174	16.1972	11.9064	1.9729	6.60638	2.28353	4.65557
EmuJ_001173400.1		17.4534	18.9302	25.8831	5.29852	19.0819	5.47342	15.7299
EmuJ_001173700.1	Aromatic amino acid decarboxylase [Source:UniProtKB/TrEMBL;Acc:A0A068Y0Y8]	45.1821	28.2415	42.3222	30.3286	156.974	21.032	25.9126
EmuJ_001174500.1		12.5679	22.6577	44.7238	11.0934	21.2714	9.81153	28.2168
EmuJ_001174600.1	Tetraspanin [Source:UniProtKB/TrEMBL;Acc:A0A068Y100]	127.345	165.695	214.013	49.4509	89.6111	48.6828	68.7597
EmuJ_001175700.1	Dynein light chain [Source:UniProtKB/TrEMBL;Acc:A0A068XU72]	21.7664	23.9337	20.3625	8.76925	18.2336	3.64499	15.4825
EmuJ_001176300.1		17.7693	26.3908	56.3281	0.290827	1.69648	1.92112	6.55005
EmuJ_001177300.1	Basic leucine zipper bZIP transcription factor [Source:UniProtKB/TrEMBL;Acc:A0A068XU88]	64.2559	54.6131	57.621	2.40688	10.8909	4.62511	22.6823
EmuJ_001177700.1	Synapsin [Source:UniProtKB/TrEMBL;Acc:A0A068Y130]	27.5507	27.7124	50.4075	2.75702	11.9027	3.08285	6.71832
EmuJ_001177900.1	Iojap protein [Source:UniProtKB/TrEMBL;Acc:A0A068XU24]	141.318	143.128	129.406	87.7386	123.208	101.458	112.609
EmuJ_001178100.1	PHD finger protein 14 [Source:UniProtKB/TrEMBL;Acc:A0A068Y136]	63.5776	60.8593	60.689	42.5475	74.7248	61.9361	78.023
EmuJ_001178200.1		44.2715	43.727	43.0077	34.1706	67.8873	58.5037	48.7192
EmuJ_001178400.1	Non-specific serine/threonine protein kinase [Source:UniProtKB/TrEMBL;Acc:A0A068XYB5]	131.349	240.859	129.876	87.5899	131.748	162.925	153.717
EmuJ_001179000.1	WD repeat containing protein 96 [Source:UniProtKB/TrEMBL;Acc:A0A068XU39]	3.3531	5.81109	7.14914	2.00106	4.41168	5.14393	4.07833
EmuJ_001179400.1	Centrosomal protein of 41 kDa [Source:UniProtKB/TrEMBL;Acc:A0A068XYC1]	36.1841	73.2317	90.1928	23.5802	42.4558	44.3689	35.0543
EmuJ_001179900.1	Inactive rhomboid protein 1 [Source:UniProtKB/TrEMBL;Acc:A0A068XYC6]	82.7597	70.4455	70.4691	116.906	203.578	64.2634	84.5613
EmuJ_001180200.1	Kinesin-like protein [Source:UniProtKB/TrEMBL;Acc:A0A068Y0E0]	69.9417	38.7333	41.084	6.12128	39.3482	1.8999	26.1654
EmuJ_001180500.1	Transducin beta protein 3 [Source:UniProtKB/TrEMBL;Acc:A0A068XYD2]	151.612	119.709	117.144	61.9992	86.6204	37.7875	79.9271
EmuJ_001180600.1	Lipoxygenase domain containing protein [Source:UniProtKB/TrEMBL;Acc:A0A068XU56]	7.28705	9.34469	8.24396	1.41525	6.83957	0.98874	4.19537
EmuJ_001181500.1	PolyADP ribose glycohydrolase ARH3 [Source:UniProtKB/TrEMBL;Acc:A0A068Y1A1]	69.2196	67.2129	71.9966	72.3908	118.5	66.2748	82.9733
EmuJ_001181600.1	Expressed conserved protein [Source:UniProtKB/TrEMBL;Acc:A0A068XUG2]	59.3008	40.3502	50.276	22.4796	67.5395	86.3386	113.474
EmuJ_001181710.1	THO complex subunit [Source:UniProtKB/TrEMBL;Acc:A0A068XYG2]	186.696	109.031	125.576	73.1366	101.915	93.9332	123.295
EmuJ_001181720.1	Rna exonuclease 4 [Source:UniProtKB/TrEMBL;Acc:A0A068XU79]	89.6327	87.6471	88.2456	45.3153	62.4419	49.1479	84.8872
EmuJ_001182600.1	Ubiquitin carboxyl terminal hydrolase 47 [Source:UniProtKB/TrEMBL;Acc:A0A068XUI5]	4.22619	2.46535	5.41953	4.11316	6.82728	8.10095	5.43941
EmuJ_001183400.1	4-hydroxybenzoate polyprenyltransferase, mitochondrial [Source:UniProtKB/TrEMBL;Acc:A0A068Y0K2]	42.8854	31.2839	35.7987	19.4211	40.6864	15.5109	37.4779
EmuJ_001184600.1		24.6817	55.0016	45.0666	6.99786	14.6321	10.239	14.5324
EmuJ_001184900.1	Nicotinamide phosphoribosyltransferase [Source:UniProtKB/TrEMBL;Acc:A0A068XU97]	70.008	64.083	56.2341	23.3506	36.1253	14.0942	29.0638
EmuJ_001185300.1	Ribose 5 phosphate isomerase [Source:UniProtKB/TrEMBL;Acc:A0A068XYK6]	153.949	108.395	135.244	43.7391	100.454	34.0011	107.577
EmuJ_001185500.1	DNA methyltransferase 2 putative [Source:UniProtKB/TrEMBL;Acc:A0A068Y0L7]	110.475	89.5439	91.4234	51.7348	99.863	45.6425	60.2065
EmuJ_001185700.1	Structure specific endonuclease subunit SLX4 [Source:UniProtKB/TrEMBL;Acc:A0A068XYL1]	109.694	73.3803	70.6077	17.7789	42.0464	21.5377	53.74
EmuJ_001186000.1	DNA primase [Source:UniProtKB/TrEMBL;Acc:A0A068Y1F7]	65.1813	85.9626	53.3324	7.6352	29.6397	7.48956	26.6553
EmuJ_001186400.1		35.27	28.3658	27.1503	27.1649	61.5301	27.9895	33.9539
EmuJ_001188700.1	Px19 protein [Source:UniProtKB/TrEMBL;Acc:A0A068Y1H2]	78.6806	77.3398	79.4549	41.0869	83.3189	46.1066	69.6047
EmuJ_001190600.1	Collagen alpha v chain [Source:UniProtKB/TrEMBL;Acc:A0A068XUE0]	33.8872	35.3281	59.291	6.26154	20.2115	17.3283	17.7919
EmuJ_001190900.1	Heat shock protein 60 [Source:UniProtKB/TrEMBL;Acc:A0A068XUP7]	1440.23	1130.35	1425.7	754.502	1146.01	409.003	727.705
EmuJ_001191400.1	Actin 6a [Source:UniProtKB/TrEMBL;Acc:A0A068Y1J2]	153.567	115.211	130.092	60.1753	92.7961	68.6213	104.936
EmuJ_001191900.1	Geranylgeranyl transferase type I beta subunit [Source:UniProtKB/TrEMBL;Acc:A0A068XYQ4]	230.109	223.863	205.845	95.1111	138.002	120.47	159.455
EmuJ_001192500.1	14-3-3 protein [Source:UniProtKB/TrEMBL;Acc:A0A068Y0R4]	2543.33	2196.98	2884.17	1896.07	2653.29	2331.64	2281.41
EmuJ_001192900.1	40S ribosomal protein S17 [Source:UniProtKB/TrEMBL;Acc:A0A068XUF3]	666.425	452.171	661.559	433.52	642.573	601.018	854.817
EmuJ_001193300.1	Expressed conserved protein [Source:UniProtKB/TrEMBL;Acc:A0A068XYR7]	115.051	153.783	118.95	33.7456	53.319	49.6189	63.5285
EmuJ_001193900.1	Dynein light chain [Source:UniProtKB/TrEMBL;Acc:A0A068XYS2]	352.402	283.192	292.111	167.258	291.418	181.055	326.253
EmuJ_001194000.1	Ribosomal protein s14 [Source:UniProtKB/TrEMBL;Acc:A0A068XUG1]	789.566	460.093	741.003	439.255	820.249	494.456	722.491
EmuJ_001194400.1	Cell growth regulating nucleolar protein [Source:UniProtKB/TrEMBL;Acc:A0A068XYS3]	238.878	226.504	209.301	115.71	169.913	109.362	182.861
EmuJ_001194600.1	Neuropeptide [Source:UniProtKB/TrEMBL;Acc:A0A068Y0T0]	11.6003	13.3162	14.2138	0.662268	6.53397	1.61076	12.537
EmuJ_001195100.1	Ribosomal protein lp1 [Source:UniProtKB/TrEMBL;Acc:A0A068XUG9]	2308.78	1296.45	2087.82	1229.28	1849.2	1328.8	2020.32
EmuJ_001195800.1	Crossover junction endonuclease mus81 [Source:UniProtKB/TrEMBL;Acc:A0A068Y0T8]	50.1213	49.4538	36.8922	9.57308	29.2773	4.30215	19.7918
EmuJ_001195900.1	Metalloendopeptidase [Source:UniProtKB/TrEMBL;Acc:A0A068Y1M8]	10.532	12.3937	14.9375	2.34839	9.55916	3.74909	5.61307
EmuJ_001196000.1	RNA polymerase associated protein RTF1 [Source:UniProtKB/TrEMBL;Acc:A0A068XYT6]	160.544	139.666	141.617	84.3711	120.796	125.66	165.577
EmuJ_001197300.1	Seryl tRNA Synthetase [Source:UniProtKB/TrEMBL;Acc:A0A068XUU2]	218.254	139.736	199.069	130.445	207.247	129.8	176.917
EmuJ_001198300.1	Cellulosomal scaffoldin anchoring protein [Source:UniProtKB/TrEMBL;Acc:A0A068Y0V3]	96.5526	56.9068	52.8175	7.44827	59.8118	1.19637	53.8874
EmuJ_001198800.1	Locus tagral transcription factor 3C polypeptide 5 [Source:UniProtKB/TrEMBL;Acc:A0A068Y0V7]	36.8186	35.7809	28.6304	20.334	29.4425	17.2957	25.3242
EmuJ_001199400.1	Pre mRNA splicing factor ATP dependent [Source:UniProtKB/TrEMBL;Acc:A0A068XUV9]	141.597	136.806	138.566	69.6041	94.7045	56.8681	94.0011
EmuJ_001201500.1	Histone H2A [Source:UniProtKB/TrEMBL;Acc:U6HHP6]	8.86085	9.52203	6.67649	0.177318	4.11337	0.1417	1.61651
EmuJ_002101900.1	Aspartyl-tRNA synthetase [Source:UniProtKB/TrEMBL;Acc:A0A0S4MI74]	85.7697	74.4945	71.4046	47.097	70.5651	55.5424	90.0668
EmuJ_002103300.1	Maltose permease MAL61 [Source:UniProtKB/TrEMBL;Acc:A0A0S4MJ89]	35.3189	70.8785	18.4456	12.09	27.9703	27.5879	30.3951
EmuJ_002106000.1	Alpha tocopherol transfer protein [Source:UniProtKB/TrEMBL;Acc:A0A0S4MJK9]	8.87356	11.399	10.3143	2.28224	7.91998	3.94727	15.7635
EmuJ_002107300.1	Hypothetical transcript [Source:UniProtKB/TrEMBL;Acc:A0A0S4MLS5]	104.856	63.6583	105.334	17.4998	47.0799	8.9194	44.8499
EmuJ_002108600.1	Ank repeat PF [Source:UniProtKB/TrEMBL;Acc:A0A0S4MJM5]	45.0325	66.8716	64.5047	14.7042	25.1809	13.639	25.6228
EmuJ_002108700.1	Transposon protein [Source:UniProtKB/TrEMBL;Acc:A0A0S4MLN6]	77.9413	80.4542	99.7692	51.5481	131.663	64.321	102.146
EmuJ_002113200.1	Cd151 antigen [Source:UniProtKB/TrEMBL;Acc:A0A0S4MMP0]	8.28289	12.1335	11.9199	1.27581	6.26045	3.425	6.67999
EmuJ_002117000.1	Plasma membrane calcium-transporting ATPase 1 [Source:UniProtKB/TrEMBL;Acc:A0A0S4MKD4]	29.9002	24.6838	25.4214	6.6841	15.0245	1.63935	11.9182
EmuJ_002130200.1	4 Hydroxybutyrate coenzyme A transferase [Source:UniProtKB/TrEMBL;Acc:A0A0S4MKB5]	29.151	28.1428	35.4131	2.93789	7.53545	18.9835	10.5678
EmuJ_002130900.1	Family 51 glycoside hydrolase [Source:UniProtKB/TrEMBL;Acc:A0A0S4MIV3]	127.411	55.5995	65.5841	7.45095	104.775	0.656713	25.4959
EmuJ_002131000.1	Transmembrane protein 147 [Source:UniProtKB/TrEMBL;Acc:A0A0S4MKJ6]	320.46	302.22	337.216	198.379	274.952	171.732	253.102
EmuJ_002132800.1	CRE-UNC-76 protein [Source:UniProtKB/TrEMBL;Acc:A0A0S4MM47]	93.3573	145.094	100.133	80.7329	128.224	61.3539	85.0327
EmuJ_002136000.1	Guanylate cyclase [Source:UniProtKB/TrEMBL;Acc:A0A0S4MPD0]	17.7743	11.9122	11.3143	1.27873	7.50876	0.47424	2.95019
EmuJ_002136100.1	Senescence associated protein [Source:UniProtKB/TrEMBL;Acc:A0A0S4MIT8]	11.6787	7.99769	7.65043	2.0478	6.03178	0.621986	3.65488
EmuJ_002136800.1	Homoaconitase [Source:UniProtKB/TrEMBL;Acc:A0A0S4MIW1]	63.2909	53.8468	82.5874	36.3245	73.2519	66.3597	83.7276
EmuJ_002149700.1	Poly (ADP ribose) polymerase 1 [Source:UniProtKB/TrEMBL;Acc:A0A0S4MKW7]	30.9673	38.6763	30.8351	16.9263	32.3003	10.7919	20.5743
EmuJ_002149800.1	Poly (ADP ribose) polymerase [Source:UniProtKB/TrEMBL;Acc:A0A0S4MMB8]	62.2289	62.8701	50.4003	40.4977	56.3032	20.9912	36.1473
EmuJ_002151600.1	Oxalate:formate antiporter [Source:UniProtKB/TrEMBL;Acc:A0A0S4MLA9]	42.309	64.144	43.5392	3.01468	22.5773	0.43323	27.6927
EmuJ_002158500.1	Tssc4 protein [Source:UniProtKB/TrEMBL;Acc:A0A0S4MPZ1]	7.21678	4.96873	3.18636	1.34362	4.50601	0.654017	3.48467
EmuJ_002163100.1	Glutathione S transferase [Source:UniProtKB/TrEMBL;Acc:A0A0S4MNI2]	31.9089	82.5908	38.9842	1.67691	18.6507	5.96726	26.01
EmuJ_002165000.1	Glycosyltransferase [Source:UniProtKB/TrEMBL;Acc:A0A0S4MQ01]	2.55078	5.48746	2.0783	0.976659	2.87652	0.336707	0.632212
EmuJ_002175000.1	Sensor histidine kinase [Source:UniProtKB/TrEMBL;Acc:A0A0S4MM50]	1893.85	1236.55	1467.69	834.76	1384.03	740.905	1257.12
EmuJ_002175400.1	Zinc finger protein 672 [Source:UniProtKB/TrEMBL;Acc:A0A0S4MMG1]	395.934	403.474	322.993	163.038	220.228	143.319	184.371
EmuJ_002178000.1	Solute carrier family 1 protein [Source:UniProtKB/TrEMBL;Acc:A0A0S4MM67]	40.6054	25.3587	17.3539	2.09606	6.14573	0.208488	5.61812
EmuJ_002178200.1	Function: nothing can be assessed about the possible function from these data [Source:UniProtKB/TrEMBL;Acc:A0A0S4MM32]	13.7248	11.3515	9.59315	0.331163	2.51205	0.156187	3.43088
EmuJ_002180600.1	Nuclear pore complex protein 12 [Source:UniProtKB/TrEMBL;Acc:A0A0S4MNS1]	11.52	10.2364	14.8745	4.58109	10.8056	3.71313	7.8305
EmuJ_002181300.1	Gaba permease [Source:UniProtKB/TrEMBL;Acc:A0A0S4MM48]	166.271	183.948	171.599	68.2754	117.629	86.5374	108.746
EmuJ_002212900.1	Lupus la ribonucleoprotein [Source:UniProtKB/TrEMBL;Acc:A0A0S4MIK5]	264.632	310.777	303.034	128.04	230.393	55.6703	179.16
EmuJ_002219300.1	Actin binding protein anillin [Source:UniProtKB/TrEMBL;Acc:A0A0S4MN56]	86.4093	31.8838	71.7004	176.381	314.325	83.7124	77.5553
EmuJ_002222800.1	Non capsid protein NS 1 [Source:UniProtKB/TrEMBL;Acc:A0A0S4MQY7]	866.203	589.701	272.156	17.2927	215.898	2.99678	350.096
EmuJ_002223700.1	RNA directed DNA polymerase (Reverse transcriptase) [Source:UniProtKB/TrEMBL;Acc:A0A0S4MML5]	23.7194	31.1891	19.6491	5.1485	11.2048	4.26347	13.2394
EmuJ_002227800.1	Ubiquitin specific peptidase 30 (C19 family) [Source:UniProtKB/TrEMBL;Acc:A0A0S4MMA1]	66.0451	54.5038	38.8548	3.20624	27.1335	0.278604	19.2739
EmuJ_002230100.1	Genomic scaffold pathogen emu scaffold [Source:UniProtKB/TrEMBL;Acc:A0A0S4MI20]	24.366	9.23912	13.1749	56.7706	96.1421	8.7114	10.1813
EmuJ_002231400.1	Genomic scaffold pathogen emu scaffold [Source:UniProtKB/TrEMBL;Acc:A0A0S4MI20]	11.9299	11.6942	12.6513	1.97194	6.85453	7.80837	8.45574

## Sheet: Bi2536 depletion
Gene ID	Annotation [UniProt accession no.]	PC1	PC2	PC3	HU	Mcana	Bi2536	Bictrl
CDKD1.1	Cyclin dependent kinase 1 [Source:UniProtKB/TrEMBL;Acc:A0A087VXA1]	114.537	66.0068	71.8608	6.45354	52.0306	2.27787	43.2319
EmuJ_000002800.1	Amino acid permease [Source:UniProtKB/TrEMBL;Acc:A0A087VZC8]	15.9883	10.5743	13.1886	1.20766	9.9031	0.304903	4.18655
EmuJ_000007100.1	L-lactate dehydrogenase [Source:UniProtKB/TrEMBL;Acc:A0A087VWA4]	143.337	42.554	111.052	109.063	1040.13	173.508	346.75
EmuJ_000009000.1	Protein FAM179B [Source:UniProtKB/TrEMBL;Acc:A0A087VWI3]	7.53797	16.5212	20.448	3.09636	3.1821	2.17599	5.43523
EmuJ_000009100.1	Bifunctional coenzyme A synthase [Source:UniProtKB/TrEMBL;Acc:A0A068Y824]	269.917	187.66	189.379	104.957	133.902	70.5302	131.897
EmuJ_000009600.1	Cytoplasmic antigen 1 [Source:UniProtKB/TrEMBL;Acc:A0A077RER0]	22.766	20.5134	26.8986	245.247	47.4751	5.80314	20.3798
EmuJ_000010200.1	Expressed protein [Source:UniProtKB/TrEMBL;Acc:A0A087VWD4]	69.8755	53.4192	63.0389	40.2267	47.7963	27.446	41.1637
EmuJ_000025600.1		6.56422	18.0501	12.9156	4.14887	3.54895	2.3218	5.51546
EmuJ_000034800.1	Non capsid protein NS 1 [Source:UniProtKB/TrEMBL;Acc:A0A087VWP3]	84.6614	51.405	30.1257	1.08559	10.9891	0.441121	24.6787
EmuJ_000034900.1		64.1227	36.5238	17.5199	1.70333	14.1311	0.425459	31.9786
EmuJ_000035100.1	Expressed protein [Source:UniProtKB/TrEMBL;Acc:A0A087VWT5]	227.793	477.151	280.903	15.1182	130.64	36.594	129.069
EmuJ_000037500.1	Histone H2B [Source:UniProtKB/TrEMBL;Acc:A0A077R436]	5.80928	4.17654	6.11822	1.08966	2.48969	0.568649	10.233
EmuJ_000040000.1	Ribosomal protein L24 [Source:UniProtKB/TrEMBL;Acc:A0A087VX14]	527.84	384.816	482.028	291.372	363.726	373.552	553.687
EmuJ_000040300.1	Tubulin tyrosine ligase protein 12 [Source:UniProtKB/TrEMBL;Acc:A0A087VWV6]	60.6691	53.4616	68.9927	25.388	34.6157	19.1234	36.7263
EmuJ_000040400.1	Krueppel factor 10 [Source:UniProtKB/TrEMBL;Acc:A0A087VX18]	164.352	335.982	140.522	221.018	202.831	119.271	173.163
EmuJ_000040600.1		51.5779	47.0116	52.7817	48.8676	47.5507	17.7656	34.8167
EmuJ_000041450.1	Oligodendrocyte transcription factor 2 [Source:UniProtKB/TrEMBL;Acc:A0A087VX29]	63.0902	59.1754	63.6997	43.5792	44.2675	34.4829	53.9354
EmuJ_000043000.1	Sperm associated antigen 1 [Source:UniProtKB/TrEMBL;Acc:A0A087VWS9]	21.2148	29.3753	35.3776	5.66026	9.7793	19.2306	54.4265
EmuJ_000043300.1	Expressed protein [Source:UniProtKB/TrEMBL;Acc:A0A087VWY8]	76.8054	36.1673	49.3809	27.7705	71.4917	16.5933	88.2367
EmuJ_000043900.1	Glutamate receptor 4 [Source:UniProtKB/TrEMBL;Acc:A0A087VWZ2]	10.2128	8.22167	12.1061	0.845347	2.35752	6.50337	14.565
EmuJ_000044000.1	Glutamate receptor 2 [Source:UniProtKB/TrEMBL;Acc:A0A087VX50]	9.18203	4.66909	8.36198	0.679206	2.10822	5.18565	13.0527
EmuJ_000044100.1	Glutamate receptor 2 [Source:UniProtKB/TrEMBL;Acc:A0A087VWT8]	8.77733	4.41971	6.97399	0.709798	1.71078	4.07129	11.3221
EmuJ_000044200.1	Actin [Source:UniProtKB/TrEMBL;Acc:A0A087VWR7]	8.24869	9.72962	8.06691	0.647474	1.61977	1.14749	7.21649
EmuJ_000044600.1	Eukaryotic translation initiation factor 4E; Eukaryotic translation initiation factor 4E binding protein [Source:UniProtKB/TrEMBL;Acc:R4ZHA7]	500.486	477.208	520.772	213.331	438.441	209.477	295.199
EmuJ_000045200.1	Protein dopey 1 [Source:UniProtKB/TrEMBL;Acc:A0A087VX01]	56.2922	30.763	27.7007	63.5895	49.6324	28.9835	40.701
EmuJ_000045400.1	Expressed protein [Source:UniProtKB/TrEMBL;Acc:A0A087VWU6]	17.6461	86.687	111.088	5.85454	13.3602	4.13666	13.0007
EmuJ_000045800.1	Inosine triphosphate pyrophosphatase [Source:UniProtKB/TrEMBL;Acc:A0A087VX64]	66.8968	45.4169	65.4671	19.989	41.1351	17.2588	29.1447
EmuJ_000045900.1	Origin recognition complex subunit 3 [Source:UniProtKB/TrEMBL;Acc:A0A087VWV0]	71.4916	39.4353	35.7755	3.37374	38.6402	1.85592	26.3787
EmuJ_000046000.1	Origin recognition complex subunit 3 [Source:UniProtKB/TrEMBL;Acc:A0A087VWS6]	16.4259	13.1978	9.86128	0.696073	9.15782	0.661186	6.15118
EmuJ_000046800.1	Inosine triphosphate pyrophosphatase [Source:UniProtKB/TrEMBL;Acc:A0A087VX74]	27.6601	16.8182	19.0796	7.31835	13.9342	5.27159	9.66658
EmuJ_000053600.1		129.342	135.509	143.844	62.6008	64.6066	75.9923	121.733
EmuJ_000055400.1	DnaJ subfamily C 6 [Source:UniProtKB/TrEMBL;Acc:A0A087VXC5]	54.7359	67.2209	57.7896	5.41092	16.6158	3.46057	18.794
EmuJ_000055500.1		103.714	87.5519	87.1721	58.3062	76.9292	39.7908	72.4006
EmuJ_000055600.1	Expressed conserved protein [Source:UniProtKB/TrEMBL;Acc:A0A087VWY7]	279.452	231.011	237.655	147.537	220.877	86.4888	173.492
EmuJ_000056200.1	Expressed protein [Source:UniProtKB/TrEMBL;Acc:A0A087VWZ3]	45.0588	58.9417	53.1083	13.0372	26.2284	7.44849	23.7725
EmuJ_000056700.1	Expressed protein [Source:UniProtKB/TrEMBL;Acc:A0A087VWZ8]	34.8472	26.7277	30.0045	39.2573	38.1659	18.7437	32.0264
EmuJ_000057300.1	RBR-type E3 ubiquitin transferase [Source:UniProtKB/TrEMBL;Acc:A0A087VXH3]	126.873	117.672	112.231	76.7008	75.4306	56.6814	84.5035
EmuJ_000057600.1	Expressed protein [Source:UniProtKB/TrEMBL;Acc:A0A087VX37]	166.22	190.241	168.72	97.2976	221.93	80.3358	125.277
EmuJ_000057900.1	Nodal modulator 1 [Source:UniProtKB/TrEMBL;Acc:A0A087VX99]	132.284	87.9208	92.3254	131.917	98.154	60.3295	109.786
EmuJ_000058000.1	Translationally controlled tumor protein [Source:UniProtKB/TrEMBL;Acc:A0A087VXE6]	665.345	453.737	554.512	405.965	607.111	407.67	665.172
EmuJ_000058600.1	Expressed protein [Source:UniProtKB/TrEMBL;Acc:A0A087VX46]	16.5658	29.8033	24.5844	13.9055	15.7934	13.5415	34.3352
EmuJ_000058700.1	Nuclear pore complex protein Nup188 [Source:UniProtKB/TrEMBL;Acc:A0A087VX20]	109.598	71.4077	73.1298	71.5425	102.838	43.2004	91.4002
EmuJ_000058900.1	Timeless [Source:UniProtKB/TrEMBL;Acc:A0A087VXA9]	120.744	62.3017	70.1665	9.19978	67.241	4.79021	56.2712
EmuJ_000059100.1	Related to multifunctional cyclin dependent [Source:UniProtKB/TrEMBL;Acc:A0A087VX51]	93.9187	74.0602	80.2307	55.6906	53.2811	43.8247	62.9096
EmuJ_000059400.1	Pikachurin [Source:UniProtKB/TrEMBL;Acc:A0A087VXB4]	7.58036	8.30524	12.608	1.7213	3.12902	0.575471	2.29521
EmuJ_000060000.1	Mitochondrial ribosomal protein L38 [Source:UniProtKB/TrEMBL;Acc:A0A087VX62]	189.905	245.355	191.388	96.8501	148.337	87.7445	152.566
EmuJ_000060300.1	Sentrin specific protease 7 [Source:UniProtKB/TrEMBL;Acc:A0A087VXC7]	143.868	171.389	138.254	91.357	89.436	56.5347	90.8535
EmuJ_000060800.1	Nipped-B protein [Source:UniProtKB/TrEMBL;Acc:A0A087VXD2]	75.8171	52.7474	59.8202	84.9793	69.9531	40.7972	66.0328
EmuJ_000062000.1	Expressed conserved protein [Source:UniProtKB/TrEMBL;Acc:A0A087VXL2]	148.019	187.667	158.76	84.9953	84.7926	82.2286	116.536
EmuJ_000062300.1	Proteasome subunit beta type [Source:UniProtKB/TrEMBL;Acc:A0A087VXI5]	293.787	276.191	312.339	203.897	204.359	231.401	360.179
EmuJ_000062800.1	Protection of telomeres protein 1 [Source:UniProtKB/TrEMBL;Acc:A0A087VXJ1]	82.0746	80.0317	72.5818	32.5686	50.8974	38.0437	56.8628
EmuJ_000063300.1	Expressed conserved protein [Source:UniProtKB/TrEMBL;Acc:A0A087VXJ5]	9.67707	5.81988	4.55016	4.19331	4.75113	3.8261	10.3699
EmuJ_000063500.1	Dyskeratosis congenita 1 dyskerin [Source:UniProtKB/TrEMBL;Acc:A0A087VX70]	234.167	231.99	212.801	105.724	144.01	67.0261	172.012
EmuJ_000064400.1	Histidine kinase [Source:UniProtKB/TrEMBL;Acc:A0A087VXA4]	61.9333	72.3805	59.4964	12.3651	18.8908	7.55012	27.0308
EmuJ_000064500.1	Importin subunit alpha [Source:UniProtKB/TrEMBL;Acc:A0A087VX81]	262.816	321.988	197.842	25.1577	180.061	8.7646	114.18
EmuJ_000065400.1	Expressed conserved protein [Source:UniProtKB/TrEMBL;Acc:A0A087VXH6]	67.5597	55.2678	58.6699	42.0708	47.2277	25.5227	44.5958
EmuJ_000065500.1	5' 3' exoribonuclease 2 [Source:UniProtKB/TrEMBL;Acc:A0A087VXB5]	58.0328	56.6752	57.4844	38.0781	42.426	23.7028	43.8494
EmuJ_000066800.1	Integrator complex subunit 4 [Source:UniProtKB/TrEMBL;Acc:A0A087VXA3]	46.2239	33.3216	40.6874	31.0447	29.7627	13.221	28.3551
EmuJ_000066900.1		16.9566	10.1691	7.8745	6.65778	7.76272	0.803741	5.07984
EmuJ_000067300.1	Sugar transporter [Source:UniProtKB/TrEMBL;Acc:A0A087VXA8]	12.9408	8.43712	8.18069	0.303056	6.04669	0.0824465	6.46352
EmuJ_000067400.1	Expressed conserved protein [Source:UniProtKB/TrEMBL;Acc:A0A087VXR2]	124.451	93.1219	106.038	70.1362	91.8284	47.3401	68.6167
EmuJ_000067500.1	Serine:threonine protein kinase 3 [Source:UniProtKB/TrEMBL;Acc:A0A087VXJ7]	107.669	128.791	124.016	82.8042	70.3392	63.2918	87.9211
EmuJ_000068700.1	Eukaryotic translation initiation factor 3 [Source:UniProtKB/TrEMBL;Acc:A0A087VXK7]	239.879	211.261	239.594	210.31	221.883	156.873	227.351
EmuJ_000068900.1	DEAD Asp Glu Ala Asp box polypeptide 21 [Source:UniProtKB/TrEMBL;Acc:A0A087VXE8]	201.657	203.086	219.347	121.736	193.069	58.0629	164.991
EmuJ_000069310.1	Expressed protein [Source:UniProtKB/TrEMBL;Acc:A0A087VXP6]	25.7398	18.7399	19.2701	24.6718	23.3166	167.376	258.19
EmuJ_000069410.1	Apoptosis inducing factor 1 mitochondrial [Source:UniProtKB/TrEMBL;Acc:A0A087VXF2]	82.6056	67.0153	67.8933	65.3442	67.1031	33.9865	56.0351
EmuJ_000069420.1	Anaphase promoting complex subunit 11 [Source:UniProtKB/TrEMBL;Acc:A0A087VXD1]	29.0005	18.7906	28.2041	14.0722	22.9101	21.6897	41.3692
EmuJ_000070300.1	Expressed conserved protein [Source:UniProtKB/TrEMBL;Acc:A0A087VXT3]	479.813	527.088	379.021	200.428	373.281	155.74	332.34
EmuJ_000070400.1	Mitochondrial inner membrane translocase complex subunit Tim21 [Source:UniProtKB/TrEMBL;Acc:A0A087VXM4]	80.8056	86.3516	78.2408	51.5354	54.2256	36.1237	54.4968
EmuJ_000070700.1	Mitochondrial ribosomal protein l23 [Source:UniProtKB/TrEMBL;Acc:A0A087VXE1]	78.977	89.9376	80.2913	59.6584	88.8958	39.3788	66.9654
EmuJ_000071500.1	Dynein light chain [Source:UniProtKB/TrEMBL;Acc:A0A087VXN4]	19.7649	52.0464	18.5644	14.2503	24.5895	3.87599	12.9048
EmuJ_000072600.1		0.285079	1.2134	5.23443	0.28869	0.521036	0.130573	1.92448
EmuJ_000073500.1		11.0933	5.8917	3.40904	3.61398	3.47151	0.59776	2.08816
EmuJ_000073700.1	Small GTPase Ras dva 3 [Source:UniProtKB/TrEMBL;Acc:A0A087VXI6]	10.2187	15.5262	22.7052	0.581562	8.13301	1.2648	11.7957
EmuJ_000074000.1	Fanconi anemia group D2 protein [Source:UniProtKB/TrEMBL;Acc:A0A087VXQ4]	31.9158	14.9876	17.2627	2.54988	13.4806	3.12496	16.2091
EmuJ_000074100.1	Nucleolin [Source:UniProtKB/TrEMBL;Acc:A0A087VXT4]	123.061	99.5004	121.618	72.1031	81.7777	61.7223	99.7349
EmuJ_000074200.1		36.3421	42.6499	36.9578	23.2944	26.6272	15.5536	26.0621
EmuJ_000075000.1	GAS2 protein 3 [Source:UniProtKB/TrEMBL;Acc:A0A087VXI3]	105.268	113.737	123.211	311.888	311.915	114.256	169.042
EmuJ_000075600.1	Alpha tubulin N acetyltransferase [Source:UniProtKB/TrEMBL;Acc:A0A087VXW4]	71.9491	80.3576	58.1336	25.835	35.5791	32.962	57.202
EmuJ_000075800.1	Receptor protein-tyrosine kinase [Source:UniProtKB/TrEMBL;Acc:A0A087VXU7]	104.904	107.995	145.687	106.39	90.5023	62.343	92.5418
EmuJ_000075900.1	Protein bicaudal C 1 [Source:UniProtKB/TrEMBL;Acc:A0A087VXK6]	4.19941	2.79256	4.0442	5.94471	2.83548	1.99171	5.64601
EmuJ_000076500.1		89.3943	101.514	108.094	9.43536	34.1202	6.90824	30.3891
EmuJ_000076800.1		76.5184	89.2954	57.6166	11.3623	35.0536	2.90539	29.4729
EmuJ_000078000.1	60S ribosomal protein L8 [Source:UniProtKB/TrEMBL;Acc:A0A087VXK9]	1074.26	632.42	925.593	559.049	960.634	467.496	808.496
EmuJ_000078100.1		37.6005	22.8976	22.7934	4.58055	23.2882	3.72561	16.8528
EmuJ_000078600.1	DNA-(apurinic or apyrimidinic site) lyase [Source:UniProtKB/TrEMBL;Acc:A0A087VXZ0]	101.72	96.2514	91.5802	23.9603	59.8306	41.5282	64.0177
EmuJ_000079000.1	Phospholipid-transporting ATPase [Source:UniProtKB/TrEMBL;Acc:A0A087VXM0]	7.78655	12.4071	6.74027	4.16352	8.1475	3.38063	8.63336
EmuJ_000079300.1	tRNA (adenine(58)-N(1))-methyltransferase catalytic subunit TRMT61A [Source:UniProtKB/TrEMBL;Acc:A0A087VXW6]	44.8542	38.6055	39.8294	28.9308	42.9611	20.4396	34.5068
EmuJ_000079400.1		121.058	164.631	139.892	13.7393	26.1095	32.3032	49.678
EmuJ_000080000.1		52.529	62.4988	42.3637	18.8965	27.7378	17.0814	31.4373
EmuJ_000080300.1	Potassium channel subfamily K [Source:UniProtKB/TrEMBL;Acc:A0A087VXV7]	81.2834	61.5619	51.097	6.48247	32.7461	13.3728	43.017
EmuJ_000080500.1	Nucleolin [Source:UniProtKB/TrEMBL;Acc:A0A087VXP5]	55.736	82.9771	68.0726	69.2568	59.965	28.8981	58.3992
EmuJ_000080700.1	Long chain fatty acid transport protein 4 [Source:UniProtKB/TrEMBL;Acc:A0A087VY16]	87.7038	56.7355	78.5557	64.2577	63.8233	38.9539	55.7274
EmuJ_000083500.1		97.9867	92.2851	59.4728	3.87143	41.1551	1.07949	34.5788
EmuJ_000083900.1	Heterolocus tagous nuclear ribonucleoprotein [Source:UniProtKB/TrEMBL;Acc:A0A087VXY3]	206.638	189.709	187.362	75.9384	92.4333	52.4557	99.011
EmuJ_000084100.1	DNA methylase N 6 adenine specific [Source:UniProtKB/TrEMBL;Acc:A0A087VXS1]	9.84923	7.5229	8.44377	8.39654	4.1164	3.20275	6.22938
EmuJ_000084300.1	Bcl 2 ous antagonist:killer [Source:UniProtKB/TrEMBL;Acc:A0A087VY43]	153.309	135.194	124.337	46.6532	71.7539	33.745	70.3813
EmuJ_000084450.1	Hypothetical transcript [Source:UniProtKB/TrEMBL;Acc:A0A087VY12]	90.1249	114.253	109.242	55.5837	44.3782	50.7	72.5252
EmuJ_000085700.1	Frizzled 10 [Source:UniProtKB/TrEMBL;Acc:A0A087VY56]	6.08472	14.0201	14.4999	0.148672	0.459565	0.190783	2.29761
EmuJ_000086000.1	Craniofacial development protein 1 [Source:UniProtKB/TrEMBL;Acc:A0A087VXU1]	123.724	169.692	138.084	84.944	85.4634	88.9541	127.993
EmuJ_000086400.1	DEAD box ATP dependent RNA helicase 13 [Source:UniProtKB/TrEMBL;Acc:A0A087VY37]	81.2193	89.1833	86.254	55.9349	59.2773	36.3941	55.4266
EmuJ_000086550.1	Leucine rich repeat [Source:UniProtKB/TrEMBL;Acc:A0A087VXU0]	25.6306	68.7898	63.2282	2.63558	13.4365	2.89546	15.3183
EmuJ_000086700.1	Ribosome biolocus tagsis protein brx1 [Source:UniProtKB/TrEMBL;Acc:A0A087VY31]	138.344	93.5959	131.491	63.585	107.294	53.8039	106.356
EmuJ_000086900.1	Yrdc domain containing protein mitochondrial [Source:UniProtKB/TrEMBL;Acc:A0A087VXX0]	252.923	206.009	221.174	140.026	216.759	137.411	193.757
EmuJ_000087000.1		2.31861	10.2551	10.9643	0.0525145	2.18701	0.370119	1.65938
EmuJ_000087100.1		11.3588	6.4159	6.53267	0.662733	4.13126	0.412523	3.61605
EmuJ_000088100.1	Cleavage and polyadenylation specificity factor [Source:UniProtKB/TrEMBL;Acc:A0A087VYE0]	129.608	156.322	133.429	59.6532	79.4618	62.1683	90.0458
EmuJ_000089200.1	Arsenite resistance protein 2 [Source:UniProtKB/TrEMBL;Acc:A0A087VXX4]	103	127.058	110.018	76.5416	77.1674	30.6721	54.6426
EmuJ_000089500.1		40.1909	28.334	28.9044	12.2388	19.1608	12.6918	24.4568
EmuJ_000089600.1	Expressed protein [Source:UniProtKB/TrEMBL;Acc:A0A087VY00]	86.5754	92.54	77.1204	35.4456	48.5206	36.6924	60.1506
EmuJ_000090300.1	Transmembrane protein 184A [Source:UniProtKB/TrEMBL;Acc:A0A087VXX9]	47.3481	69.888	63.0954	31.3687	29.3827	17.2183	29.1253
EmuJ_000090700.1	Expressed conserved protein [Source:UniProtKB/TrEMBL;Acc:A0A087VY07]	94.3374	130.693	126.318	48.129	65.4323	57.9156	91.5349
EmuJ_000091000.1	Bystin [Source:UniProtKB/TrEMBL;Acc:A0A087VY85]	186.476	262.74	195.806	133.7	179.837	94.8762	137.888
EmuJ_000091500.1	RNA and export factor binding protein 2 [Source:UniProtKB/TrEMBL;Acc:A0A087VYG7]	328.466	360.538	327.69	231.455	262.384	139.201	231.838
EmuJ_000092900.1	Nuclear pore complex protein nup155 [Source:UniProtKB/TrEMBL;Acc:A0A087VY19]	76.8198	58.4061	56.1365	32.566	33.0457	23.8826	38.0195
EmuJ_000094300.1	60S ribosomal protein L10 [Source:UniProtKB/TrEMBL;Acc:A0A087VYA4]	1067.91	734.766	1008.81	647.527	1196.83	594.488	882.92
EmuJ_000094700.1	Phosducin protein 3 [Source:UniProtKB/TrEMBL;Acc:A0A087VYI9]	189.125	195.057	165.425	93.8691	157.346	79.7311	133.138
EmuJ_000094800.1	Mesoderm induction early response protein 1 [Source:UniProtKB/TrEMBL;Acc:A0A087VYA7]	68.3177	52.0958	48.5522	49.7377	54.6131	38.2183	55.5646
EmuJ_000095200.1	AMY 1 associating protein expressed in testis [Source:UniProtKB/TrEMBL;Acc:A0A087VYB1]	39.4731	36.0776	39.0844	10.7142	25.0621	6.66544	17.1369
EmuJ_000095500.1	Polymerase delta interacting protein 3 [Source:UniProtKB/TrEMBL;Acc:A0A087VY09]	226.172	245.501	195.541	126.742	210.607	119.502	174.581
EmuJ_000095600.1	Hypothetical transcript [Source:UniProtKB/TrEMBL;Acc:A0A0S4MM15]	56.5303	41.0086	42.5423	27.5843	31.7868	24.7771	39.4011
EmuJ_000095700.1	Ubiquitinyl hydrolase 1 [Source:UniProtKB/TrEMBL;Acc:A0A087VYJ9]	106.666	97.8281	92.3828	75.4342	76.4638	40.3732	64.8948
EmuJ_000095800.1	DNA polymerase epsilon subunit 3 [Source:UniProtKB/TrEMBL;Acc:A0A087VYB6]	55.8153	43.154	50.2652	18.9163	39.5672	16.1671	32.5624
EmuJ_000095850.1	Crossover junction endonuclease EME1 [Source:UniProtKB/TrEMBL;Acc:A0A087VYD2]	38.1897	27.2159	20.2245	0.653391	18.7471	0.35349	15.5535
EmuJ_000095900.1	Lysine specific histone demethylase 1A [Source:UniProtKB/TrEMBL;Acc:A0A087VY39]	42.5453	29.9763	31.4657	15.6441	20.7564	11.4613	20.0262
EmuJ_000097900.1	DEAD box ATP dependent RNA helicase [Source:UniProtKB/TrEMBL;Acc:A0A087VY49]	52.6002	56.4198	51.2063	36.9667	30.3403	19.2556	37.3072
EmuJ_000098000.1	Bhlh factor math6 [Source:UniProtKB/TrEMBL;Acc:A0A087VY29]	15.9269	12.5241	15.4267	0.0394521	5.59835	0.0516853	4.1146
EmuJ_000098100.1	Wings apart protein [Source:UniProtKB/TrEMBL;Acc:A0A087VYM1]	53.9865	53.604	52.98	32.0279	31.1005	20.9433	35.3278
EmuJ_000098400.1	Atp dependent rna helicase ddxx [Source:UniProtKB/TrEMBL;Acc:A0A087VY52]	271.066	287.75	270.383	113.77	144.708	113.176	182.377
EmuJ_000098600.1	Deoxyribodipyrimidine photo lyase [Source:UniProtKB/TrEMBL;Acc:A0A087VY33]	31.6638	17.8279	18.6305	1.59147	11.5472	0.468105	6.3193
EmuJ_000098700.1	Tumor protein p63 [Source:UniProtKB/TrEMBL;Acc:A0A087VYM5]	149.924	72.6142	53.5367	6.89914	48.7414	0.360388	32.4813
EmuJ_000099000.1	Queuosine salvage protein [Source:UniProtKB/TrEMBL;Acc:A0A087VY54]	48.0885	28.7212	29.6792	10.9921	37.9694	15.3519	28.0665
EmuJ_000099400.1	Anaphase promoting complex subunit 1 [Source:UniProtKB/TrEMBL;Acc:A0A087VYG6]	38.8746	22.8786	25.5455	26.8172	31.0035	22.0376	30.9545
EmuJ_000099900.1	Histone RNA hairpin binding protein [Source:UniProtKB/TrEMBL;Acc:A0A087VYH1]	97.7508	92.3233	70.8328	23.3968	49.9858	13.8152	44.9493
EmuJ_000101000.1	Transcription initiation factor TFIID subunit 2 [Source:UniProtKB/TrEMBL;Acc:A0A087VYI1]	97.3397	81.71	85.5922	57.1573	73.2063	48.4504	69.6299
EmuJ_000101100.1	Interferon regulatory factor [Source:UniProtKB/TrEMBL;Acc:A0A087VY65]	153.419	199.131	155.097	98.6679	120.912	61.4541	88.9351
EmuJ_000101600.1	Histone lysine N methyltransferase MLL3 [Source:UniProtKB/TrEMBL;Acc:A0A087VY69]	69.3559	33.8655	37.2091	43.9016	37.6253	29.3686	44.6887
EmuJ_000102000.1	Nucleoprotein TPR [Source:UniProtKB/TrEMBL;Acc:A0A087VYJ1]	132.796	69.9032	81.3241	116.53	122.657	67.9884	104.774
EmuJ_000102100.1	Zinc finger MYND type [Source:UniProtKB/TrEMBL;Acc:A0A087VY73]	83.5903	103.156	99.1268	37.3476	54.7507	53.3632	84.7395
EmuJ_000102200.1	snRNA activating protein complex subunit 4 [Source:UniProtKB/TrEMBL;Acc:A0A087VY53]	105.789	79.1959	71.6229	39.5065	47.4002	30.5176	53.2743
EmuJ_000102400.1	Rhomboid-like protein [Source:UniProtKB/TrEMBL;Acc:A0A087VYH4]	91.1356	88.2005	57.8803	14.0279	35.1255	11.5699	36.3153
EmuJ_000102600.1	Elongation factor Tu [Source:UniProtKB/TrEMBL;Acc:A0A087VY79]	496.343	358.563	425.592	206.171	375.47	171.733	311.055
EmuJ_000103800.1	Histone deacetylase [Source:UniProtKB/TrEMBL;Acc:A0A087VY83]	145.57	189.931	127.099	57.7657	85.0178	45.6544	89.9339
EmuJ_000104700.1	Serine:threonine protein kinase PLK4 [Source:UniProtKB/TrEMBL;Acc:A0A087VY93]	14.5855	26.9257	17.789	1.83871	7.25365	1.48546	6.80106
EmuJ_000105300.1	Probable tRNA N6-adenosine threonylcarbamoyltransferase [Source:UniProtKB/TrEMBL;Acc:A0A087VY70]	71.2674	48.8817	63.3824	27.6013	44.4309	30.005	46.552
EmuJ_000105700.1	Expressed conserved protein [Source:UniProtKB/TrEMBL;Acc:A0A087VYA1]	163.335	112.987	86.1718	16.672	123.368	41.9104	93.5116
EmuJ_000106200.1	Para nitrobenzyl esterase [Source:UniProtKB/TrEMBL;Acc:A0A087VYA5]	88.3653	105.934	130.92	26.6387	41.8591	32.489	48.6742
EmuJ_000106300.1	tRNA adenine N1 methyltransferase [Source:UniProtKB/TrEMBL;Acc:A0A087VY78]	119.335	105.555	104.227	55.5493	72.3511	52.3749	81.2898
EmuJ_000106500.1	Exostosin 3 [Source:UniProtKB/TrEMBL;Acc:A0A087VYK9]	71.9397	37.2277	22.7349	62.0916	52.4686	21.9053	34.8112
EmuJ_000107400.1	Uncharacterized sodium dependent transporter [Source:UniProtKB/TrEMBL;Acc:A0A087VYL8]	12.5145	12.6668	13.4527	5.84283	3.65824	1.61869	4.17816
EmuJ_000107700.1	Uncharacterized sodium dependent transporter [Source:UniProtKB/TrEMBL;Acc:A0A087VYB8]	117.575	188.657	259.857	46.8921	90.2215	62.3303	120.541
EmuJ_000108300.1	Carbonic anhydrase [Source:UniProtKB/TrEMBL;Acc:A0A087VYC2]	1.87428	5.31337	9.87433	0.498706	0.553653	0.659169	1.97202
EmuJ_000108900.1	Serine:threonine protein kinase N2 [Source:UniProtKB/TrEMBL;Acc:A0A087VYV9]	24.3756	25.668	21.6722	2.6487	10.9106	2.60582	10.079
EmuJ_000109600.1	E3 ubiquitin protein ligase TRIM9 [Source:UniProtKB/TrEMBL;Acc:A0A087VYR3]	6.70726	12.5852	14.5974	0.131104	0.501563	0.73461	3.71309
EmuJ_000109700.1	E3 ubiquitin protein ligase TRIM9 [Source:UniProtKB/TrEMBL;Acc:A0A087VYD5]	11.5111	21.705	26.8279	0.465626	0.637841	1.13659	5.00607
EmuJ_000110600.1	Aspartate ornithine carbamoyltransferase [Source:UniProtKB/TrEMBL;Acc:A0A087VYD9]	59.6795	22.4599	26.8111	6.4326	31.917	3.52959	24.119
EmuJ_000110700.1	RNA helicase [Source:UniProtKB/TrEMBL;Acc:A0A087VYB5]	66.4683	53.058	53.2284	29.9539	35.3378	20.4835	35.3437
EmuJ_000110800.1	4 Hydroxybutyrate coenzyme A transferase [Source:UniProtKB/TrEMBL;Acc:A0A087VYX2]	59.7307	65.9262	44.3226	18.0441	35.6347	19.0235	33.6674
EmuJ_000113000.1	Tuftelin interacting protein 11 [Source:UniProtKB/TrEMBL;Acc:A0A087VYU5]	55.9633	55.6809	53.7609	37.5282	37.4839	25.6315	37.6235
EmuJ_000113100.1	Caspase 2 [Source:UniProtKB/TrEMBL;Acc:A0A087VYG5]	49.5559	37.7387	41.9471	11.0495	21.8292	11.411	22.996
EmuJ_000113200.1	SWI:SNF related matrix associated actin [Source:UniProtKB/TrEMBL;Acc:A0A087VYD8]	190.63	181.995	204.373	130.939	121.433	90.4086	140.181
EmuJ_000113800.1	Eukaryotic translation elongation factor 1 [Source:UniProtKB/TrEMBL;Acc:A0A087VYS3]	982.833	667.99	887.3	427.24	674.615	453.183	677.245
EmuJ_000115500.1	60S ribosomal protein L35 [Source:UniProtKB/TrEMBL;Acc:A0A087VZ14]	520.662	351.677	496.115	369.703	505.292	387.795	638.464
EmuJ_000115700.1	Ankyrin repeat containing protein [Source:UniProtKB/TrEMBL;Acc:A0A087VYX0]	28.1547	31.8982	24.1566	6.30237	13.5935	4.36938	14.9574
EmuJ_000115900.1	Replication factor C subunit 4 [Source:UniProtKB/TrEMBL;Acc:A0A087VYG8]	111.264	85.3218	96.247	28.0702	60.3569	34.6823	54.5656
EmuJ_000116000.1	Rna recognition motif protein split ends [Source:UniProtKB/TrEMBL;Acc:A0A087VZ19]	48.1818	33.3873	33.5014	43.5745	24.8912	19.9381	31.0644
EmuJ_000117000.1	Ankyrin [Source:UniProtKB/TrEMBL;Acc:A0A087VYH8]	8.27817	7.24347	11.7175	28.6403	34.4554	36.2843	56.7207
EmuJ_000117200.1	Cadherin [Source:UniProtKB/TrEMBL;Acc:A0A087VYV2]	7.9672	8.85376	15.4385	0.563658	1.31307	1.27354	3.33887
EmuJ_000118700.1	Polyribonucleotide 5' hydroxyl kinase Clp1 [Source:UniProtKB/TrEMBL;Acc:A0A087VYM0]	140.489	129.97	132.843	46.7766	57.9124	45.4251	87.5846
EmuJ_000119100.1	dUTP pyrophosphatase [Source:UniProtKB/TrEMBL;Acc:A0A087VYZ8]	92.5082	75.6049	70.1226	5.31812	69.2133	3.12799	30.5745
EmuJ_000119500.1	Zinc metalloproteinase YIL108W [Source:UniProtKB/TrEMBL;Acc:A0A087VYX3]	49.2081	40.1989	41.6002	18.9139	34.601	23.2203	43.0149
EmuJ_000119700.1	Transcription factor TFIIIB component B [Source:UniProtKB/TrEMBL;Acc:A0A087VYN2]	42.7991	47.8345	37.4834	30.1884	27.989	21.9509	34.2696
EmuJ_000119800.1	Zinc finger C2H2 type [Source:UniProtKB/TrEMBL;Acc:A0A087VYK6]	171.635	87.7626	118.526	182.148	185.991	47.4391	80.9065
EmuJ_000120200.1	Inosine-5'-monophosphate dehydrogenase [Source:UniProtKB/TrEMBL;Acc:A0A087VYN7]	155.78	157.418	156.032	73.5691	92.509	35.1591	64.4078
EmuJ_000120700.1	Expressed conserved protein [Source:UniProtKB/TrEMBL;Acc:A0A087VYP2]	5.18826	13.3596	8.56053	2.06926	2.88147	0.722876	4.08528
EmuJ_000121400.1	Striatin [Source:UniProtKB/TrEMBL;Acc:A0A087VZ65]	78.4791	54.2679	69.6996	34.6363	42.8737	30.4493	45.7317
EmuJ_000121500.1	Dual specificity mitogen activated protein; Mitogen-activated protein kinase kinase 1 [Source:UniProtKB/TrEMBL;Acc:C7U1I6]	34.226	53.0783	60.5968	9.44622	16.1975	9.85224	16.5155
EmuJ_000122000.1	Cat eye syndrome critical region protein 5 [Source:UniProtKB/TrEMBL;Acc:A0A087VZ70]	61.1807	37.3252	34.1874	69.8471	36.2867	32.2029	65.2681
EmuJ_000122300.1	ATP dependent RNA helicase DDX54 [Source:UniProtKB/TrEMBL;Acc:A0A087VYQ7]	59.4094	48.4677	45.6772	30.4816	42.402	20.7691	40.8797
EmuJ_000122600.1		187.078	121.264	115.879	5.5968	67.3056	1.83209	43.4164
EmuJ_000123100.1	Expressed protein [Source:UniProtKB/TrEMBL;Acc:A0A087VZ76]	99.3771	77.1266	98.8265	18.2109	41.9723	36.2519	66.9047
EmuJ_000123300.1	Serine:threonine protein phosphatase 4 [Source:UniProtKB/TrEMBL;Acc:A0A087VZ36]	147.15	124.321	118.008	85.4105	108.872	66.8424	100.099
EmuJ_000124100.1	NudC CS domain containing protein 1 [Source:UniProtKB/TrEMBL;Acc:A0A087VZ18]	86.5463	58.5245	64.0719	43.4296	46.7929	29.7608	46.7001
EmuJ_000124700.1	Expressed protein [Source:UniProtKB/TrEMBL;Acc:A0A087VZ53]	52.7484	61.2193	61.0221	32.7983	39.4573	38.1062	64.7658
EmuJ_000124900.1	Aquaporin 4 [Source:UniProtKB/TrEMBL;Acc:A0A087VYR1]	17.9381	40.2787	25.6484	39.7683	48.0919	36.8899	78.4462
EmuJ_000125200.1	Adenosine kinase [Source:UniProtKB/TrEMBL;Acc:A0A087VZ57]	21.841	21.0573	19.7198	2.53568	5.7499	3.92617	10.8172
EmuJ_000125300.1		13.5732	19.8601	19.07	1.65693	3.31345	7.86471	18.3735
EmuJ_000125800.1	Dr1 associated corepressor [Source:UniProtKB/TrEMBL;Acc:A0A087VYU2]	88.9217	88.9049	80.4488	43.6172	66.7787	40.4133	72.8892
EmuJ_000126100.1	Elongation factor Ts, mitochondrial [Source:UniProtKB/TrEMBL;Acc:A0A087VZ37]	122.585	111.936	110.191	59.6909	84.7974	42.5345	69.9398
EmuJ_000126400.1	Glucose-6-phosphate 1-dehydrogenase [Source:UniProtKB/TrEMBL;Acc:A0A087VYS9]	123.247	159.441	130.801	80.7122	81.5643	38.7917	67.4514
EmuJ_000126500.1	Homeodomain [Source:UniProtKB/TrEMBL;Acc:A0A087VZ97]	26.1141	31.0054	29.5431	15.4503	16.9298	10.8928	18.9151
EmuJ_000127100.1	GTP-binding nuclear protein [Source:UniProtKB/TrEMBL;Acc:A0A087VZ78]	1099.05	1166.48	1075.93	720.027	1081.92	687.971	979.463
EmuJ_000127400.1	RNA helicase [Source:UniProtKB/TrEMBL;Acc:A0A087VZA7]	136.704	141.501	124.179	81.7055	114.287	45.533	96.9788
EmuJ_000127700.1	Acyl coenzyme A binding domain containing protein [Source:UniProtKB/TrEMBL;Acc:A0A087VYW2]	43.1749	63.3271	51.465	21.2693	25.0994	17.4836	30.0362
EmuJ_000127800.1	Phosphatidate phosphatase LPIN2 [Source:UniProtKB/TrEMBL;Acc:A0A087VYU4]	39.8523	38.5026	41.7778	18.7544	18.0427	11.4246	23.24
EmuJ_000128100.1	Eukaryotic translation initiation factor 3 subunit C [Source:UniProtKB/TrEMBL;Acc:A0A087VZ86]	163.222	127.754	147.648	134.272	138.249	88.9907	125.641
EmuJ_000128500.1	snRNA activating protein complex subunit 3 [Source:UniProtKB/TrEMBL;Acc:A0A087VZ59]	85.0433	88.14	75.5572	45.4689	66.1806	31.9415	60.2689
EmuJ_000128600.1	Expressed conserved protein [Source:UniProtKB/TrEMBL;Acc:A0A087VZ90]	50.0701	31.7323	46.6244	19.7291	35.6341	47.1735	76.8367
EmuJ_000128800.1	Expressed protein [Source:UniProtKB/TrEMBL;Acc:A0A087VYX5]	370.626	297.318	341.382	208.344	359.071	245.341	650.306
EmuJ_000129100.1	Ferrochelatase [Source:UniProtKB/TrEMBL;Acc:A0A087VZ64]	90.3743	86.5438	78.4367	41.9315	45.1523	29.0943	45.3007
EmuJ_000129300.1	Expressed protein [Source:UniProtKB/TrEMBL;Acc:A0A087VYY0]	20.2254	24.1574	26.816	20.4936	17.8805	48.0087	77.8394
EmuJ_000129400.1	Eukaryotic translation initiation [Source:UniProtKB/TrEMBL;Acc:A0A087VYW1]	129.264	77.6811	79.6268	120.84	109.919	56.7344	91.5154
EmuJ_000129900.1	Kinesin protein CG14535 [Source:UniProtKB/TrEMBL;Acc:A0A087VYW6]	4.29181	10.4325	14.7815	0.848292	1.33551	0.726461	1.89425
EmuJ_000130400.1	GA repeat binding protein beta 2 [Source:UniProtKB/TrEMBL;Acc:A0A087VYX1]	63.3355	64.3109	55.028	33.6521	36.248	26.4987	40.6513
EmuJ_000130800.1	Bromodomain containing protein 7 [Source:UniProtKB/TrEMBL;Acc:A0A087VZA8]	115.272	116.216	115.437	85.0393	86.6017	58.1769	86.5697
EmuJ_000131100.1	ER lumen protein-retaining receptor [Source:UniProtKB/TrEMBL;Acc:A0A087VYX6]	294.239	406.686	307.15	159.569	184.833	160.567	232.412
EmuJ_000131350.1	Hypothetical transcript [Source:UniProtKB/TrEMBL;Acc:A0A087VZB4]	8.92765	16.877	11.9667	3.94085	11.2164	11.0936	19.3905
EmuJ_000131700.1	Chromosome transmission fidelity protein 8 [Source:UniProtKB/TrEMBL;Acc:A0A087VZ84]	28.2535	28.0115	26.3393	1.61288	17.1987	1.05694	20.9414
EmuJ_000132400.1	RNA recognition motif RNP 1 [Source:UniProtKB/TrEMBL;Acc:A0A087VZ88]	50.0415	57.6342	49.496	19.2529	20.1769	15.8575	27.97
EmuJ_000132500.1	Prefoldin subunit 6 [Source:UniProtKB/TrEMBL;Acc:A0A087VZC5]	481.966	530.182	417.631	179.705	339.773	266.966	502.64
EmuJ_000132700.1	G patch domain containing protein 4 [Source:UniProtKB/TrEMBL;Acc:A0A087VYZ4]	352.918	221.264	237.485	137.319	240.288	179.132	278.13
EmuJ_000135000.1	GPI inositol-deacylase [Source:UniProtKB/TrEMBL;Acc:A0A087VZ04]	48.9057	30.0878	40.9543	5.71703	13.2322	10.1611	20.4366
EmuJ_000136000.1	G1 to s phase transition protein [Source:UniProtKB/TrEMBL;Acc:A0A087VZA5]	146.872	97.7716	131.403	91.7675	121.289	85.8789	123.715
EmuJ_000136100.1	Zinc finger FLYWCH type [Source:UniProtKB/TrEMBL;Acc:A0A087VZF2]	48.4985	26.7689	31.0451	1.76498	14.7246	0.678577	12.0159
EmuJ_000136850.1		92.4991	60.2554	57.3619	63.0031	52.5939	18.5274	30.6557
EmuJ_000136900.1	U3 small nucleolar RNA associated protein 15 [Source:UniProtKB/TrEMBL;Acc:A0A077RD01]	112.758	100.104	109.071	69.1751	63.7503	42.6459	74.2994
EmuJ_000137300.1	Protein yippee-like [Source:UniProtKB/TrEMBL;Acc:A0A087VZB6]	11.3076	11.7499	11.5879	2.75458	6.95915	2.36365	10.1854
EmuJ_000137400.1	Protein yippee 1 [Source:UniProtKB/TrEMBL;Acc:A0A087VZG5]	14.6231	13.2735	12.7881	3.50155	9.44208	1.6188	11.8583
EmuJ_000137600.1	Four and a half LIM domains protein 3 [Source:UniProtKB/TrEMBL;Acc:A0A077RDA6]	23.5946	116.465	114.441	18.4949	5.28319	7.13859	15.3237
EmuJ_000139000.1	Zinc finger C2H2 type [Source:UniProtKB/TrEMBL;Acc:A0A087VZ55]	133.737	132.246	112.056	80.2847	74.1141	57.3772	88.144
EmuJ_000139050.1	Double strand break repair protein MRE11A [Source:UniProtKB/TrEMBL;Acc:A0A087VZ35]	69.657	47.3347	58.8207	29.3097	54.0433	21.923	37.4686
EmuJ_000139200.1	Mitogen-activated protein kinase [Source:UniProtKB/TrEMBL;Acc:A0A087VZD2]	138.492	128.989	100.487	8.77974	64.0905	3.9139	58.9762
EmuJ_000140200.1	RNA binding protein 26 [Source:UniProtKB/TrEMBL;Acc:A0A087VZ46]	102.073	116.108	107.213	52.1902	57.5463	37.407	60.4567
EmuJ_000140600.1	Hypothetical transcript [Source:UniProtKB/TrEMBL;Acc:A0A077R4H2]	11.0294	13.1211	23.8309	1.08678	5.31467	0.759249	6.93173
EmuJ_000140900.1	T complex protein 1 subunit zeta [Source:UniProtKB/TrEMBL;Acc:A0A077RCZ4]	640.262	544.036	606.955	395.804	531.719	314.255	443.028
EmuJ_000141300.1		65.7326	73.9943	66.8699	27.4499	29.3934	18.6378	35.5742
EmuJ_000141400.1	Nicastrin [Source:UniProtKB/TrEMBL;Acc:A0A077RD29]	95.9502	130.454	102.223	56.1088	47.6121	41.5728	60.3493
EmuJ_000149200.1	Microfibrillar associated protein 1 [Source:UniProtKB/TrEMBL;Acc:A0A087VZE9]	53.9582	73.1908	61.3186	35.2405	42.4612	29.4859	42.5113
EmuJ_000149350.1	Zinc phosphodiesterase elac protein 1 [Source:UniProtKB/TrEMBL;Acc:A0A087VZW8]	212.331	117.256	179.246	75.7171	153.231	43.4686	103.503
EmuJ_000149400.1	Ribosomal protein S23 mitochondrial [Source:UniProtKB/TrEMBL;Acc:A0A087VZN8]	84.2744	91.609	80.1205	44.0055	38.7605	23.7332	50.5073
EmuJ_000150100.1	DNA-directed RNA polymerase [Source:UniProtKB/TrEMBL;Acc:A0A087VZB8]	49.7389	27.4818	32.827	27.1024	31.2601	22.5536	33.8362
EmuJ_000150800.1	Gtp binding protein I alpha 1subunit [Source:UniProtKB/TrEMBL;Acc:A0A087VZP7]	6.33517	8.71047	8.07613	0.628067	2.08396	0.105735	2.56001
EmuJ_000151000.1	Interferon stimulated 20 kDa exonuclease 2 [Source:UniProtKB/TrEMBL;Acc:A0A087VZG6]	48.0438	63.5116	47.6499	25.2155	41.0786	19.0327	37.059
EmuJ_000151700.1	Pre mRNA processing splicing factor 8 [Source:UniProtKB/TrEMBL;Acc:A0A087VZC4]	175.304	116.948	116.006	177.245	145.338	106.756	159.261
EmuJ_000153400.1	E3 ubiquitin protein ligase MARCH8 [Source:UniProtKB/TrEMBL;Acc:A0A087VZZ7]	11.3232	13.1903	15.0218	1.26172	10.2259	0.47626	7.32683
EmuJ_000153500.1	E3 ubiquitin protein ligase MARCH8 [Source:UniProtKB/TrEMBL;Acc:A0A087VZR1]	26.0036	10.8015	18.0106	3.954	19.7858	0.89122	8.9547
EmuJ_000153600.1	E3 ubiquitin protein ligase MARCH8 [Source:UniProtKB/TrEMBL;Acc:A0A087VZU7]	8.54545	9.47257	4.56792	1.05843	7.143	0.322238	4.02225
EmuJ_000153800.1		132.243	179.376	126.566	54.6069	64.2955	47.8898	96.1921
EmuJ_000153900.1		174.197	138.321	146.798	59.6611	106.125	46.4907	100.01
EmuJ_000154000.1	E3 ubiquitin protein ligase MARCH8 [Source:UniProtKB/TrEMBL;Acc:A0A087VZZ9]	23.759	55.3409	35.2012	12.6692	30.7037	11.5601	36.9938
EmuJ_000154150.1	Tetratricopeptide repeat protein 15 [Source:UniProtKB/TrEMBL;Acc:A0A087VZV1]	59.2166	49.5666	55.1983	47.0875	37.281	30.0343	43.3492
EmuJ_000154200.1	Thymidine kinase [Source:UniProtKB/TrEMBL;Acc:A0A087VZD6]	78.0695	91.0216	74.6917	24.9544	57.7956	26.127	49.6909
EmuJ_000154800.1		5.50367	9.92159	5.53371	7.3689	3.2856	3.46262	8.13361
EmuJ_000154900.1	Iroquois class homeodomain protein IRX 6 [Source:UniProtKB/TrEMBL;Acc:A0A087VZI6]	48.7976	7.17566	23.4644	10.2498	65.6191	5.13246	46.4759
EmuJ_000155000.1		36.0076	39.8827	26.178	2.59626	30.3523	0.648386	20.3256
EmuJ_000155600.1	Aldo keto reductase family 1 member B4 [Source:UniProtKB/TrEMBL;Acc:A0A087W014]	517.794	433.908	424.649	80.8001	294.6	131.031	249.642
EmuJ_000156400.1	Aldo keto reductase family 1 member B4 [Source:UniProtKB/TrEMBL;Acc:A0A087VZW9]	691.321	837.055	715.496	566.913	794.421	300.584	492.274
EmuJ_000156500.1	Heterolocus tagous nuclear ribonucleoprotein k [Source:UniProtKB/TrEMBL;Acc:A0A087VZJ6]	421.351	453.098	395.443	181.918	286.731	169.951	313.833
EmuJ_000156600.1		53.1403	59.0872	48.9144	37.3537	35.6728	27.1384	38.6618
EmuJ_000156900.1	Mitochondrial inner membrane translocase complex Tim8 9:10:13 zinc finger [Source:UniProtKB/TrEMBL;Acc:A0A087VZX4]	30.8317	25.1239	27.5791	19.4287	33.606	48.2588	122.458
EmuJ_000157500.1	Expressed conserved protein [Source:UniProtKB/TrEMBL;Acc:A0A087VZT8]	60.084	72.6135	73.722	14.3368	38.9647	6.10027	37.6214
EmuJ_000158700.1		6.52994	4.08192	5.7385	3.24915	3.89323	3.97692	7.54726
EmuJ_000158800.1	Aconitate hydratase, mitochondrial [Source:UniProtKB/TrEMBL;Acc:A0A087VZY6]	162.532	138.568	158.06	610.767	538.009	275.673	468.854
EmuJ_000159800.1	Retinoblastoma protein 1 [Source:UniProtKB/TrEMBL;Acc:A0A087VZV5]	66.9863	68.0744	55.8081	22.8706	37.1024	15.9861	33.0232
EmuJ_000160300.1	ATP binding cassette subfamily B MDR:TAP [Source:UniProtKB/TrEMBL;Acc:A0A087VZV8]	33.3869	15.5602	19.5639	6.96909	17.3885	0.381544	8.96408
EmuJ_000161800.1	Expressed protein [Source:UniProtKB/TrEMBL;Acc:A0A087W054]	82.254	98.9037	107.306	35.0227	29.8056	34.4573	68.7
EmuJ_000161900.1	NOT transcription regulatory protein [Source:UniProtKB/TrEMBL;Acc:A0A087VZW7]	88.0575	85.5776	77.8832	35.5147	29.8201	23.2734	45.7031
EmuJ_000162000.1	Deoxyribose phosphate aldolase [Source:UniProtKB/TrEMBL;Acc:A0A087W010]	149.295	167.396	123.094	44.1087	68.9769	39.5673	89.2305
EmuJ_000162500.1	WD repeat containing protein 36 [Source:UniProtKB/TrEMBL;Acc:A0A087W015]	63.0925	51.1288	58.0683	50.3811	59.9724	23.3464	38.8819
EmuJ_000162800.1	Outer dense fiber protein 3 [Source:UniProtKB/TrEMBL;Acc:A0A087VZI7]	117.919	112.885	113.708	35.0406	51.7686	56.9169	101.026
EmuJ_000162900.1	Expressed conserved protein [Source:UniProtKB/TrEMBL;Acc:A0A087W064]	96.5577	58.6483	74.3901	39.7668	62.5788	74.2315	108.952
EmuJ_000163000.1	Immunoglobulin binding protein 1 [Source:UniProtKB/TrEMBL;Acc:A0A087VZX7]	45.3684	50.8276	39.567	31.7878	31.7632	27.1604	44.1692
EmuJ_000163600.1	DNA topoisomerase [Source:UniProtKB/TrEMBL;Acc:A0A087W023]	71.8841	70.9168	54.2428	41.0486	47.5191	29.3051	44.906
EmuJ_000164000.1	Centrosomal protein of 164 kDa [Source:UniProtKB/TrEMBL;Acc:A0A087VZY7]	23.9063	19.1186	15.5311	1.86946	15.0563	4.25826	13.7035
EmuJ_000164700.1	Cystinosin [Source:UniProtKB/TrEMBL;Acc:A0A087VZP3]	52.4389	37.7493	38.3853	45.8388	36.7937	24.6513	36.6798
EmuJ_000164800.1	Centrosomal protein of 97 kDa [Source:UniProtKB/TrEMBL;Acc:A0A087VZJ9]	13.2669	17.717	30.9076	8.85399	10.1283	3.53885	6.88926
EmuJ_000165000.1	Zinc finger C2H2 [Source:UniProtKB/TrEMBL;Acc:A0A087VZZ8]	69.9106	76.8513	72.6043	38.7509	41.7093	23.0888	35.8542
EmuJ_000165700.1	AP2 associated protein kinase 1 [Source:UniProtKB/TrEMBL;Acc:A0A087VZP9]	78.294	74.9238	61.9389	21.7648	39.1154	28.3135	46.3608
EmuJ_000165800.1	SH2 domain containing protein 7 [Source:UniProtKB/TrEMBL;Acc:A0A087VZK7]	24.261	28.0836	28.8854	14.3283	21.5317	11.2534	18.2398
EmuJ_000166600.1	Bifunctional polynucleotide [Source:UniProtKB/TrEMBL;Acc:A0A087W090]	114.889	120.371	95.152	74.9244	80.6341	49.6781	82.9322
EmuJ_000167100.1	Uracil phosphoribosyltransferase [Source:UniProtKB/TrEMBL;Acc:A0A087VZL5]	105.509	110.804	110.903	68.9102	91.1915	69.7242	111.432
EmuJ_000167200.1	Activating transcription factor 7 interacting [Source:UniProtKB/TrEMBL;Acc:A0A087W095]	156.874	176.959	128.822	94.2823	104.256	82.3134	116.353
EmuJ_000167900.1	Ubiquitin carboxyl terminal hydrolase 36 [Source:UniProtKB/TrEMBL;Acc:A0A087VZL8]	137.751	113.331	101.048	64.9553	80.6273	46.0061	99.2267
EmuJ_000168300.1	Expressed conserved protein [Source:UniProtKB/TrEMBL;Acc:A0A087W022]	30.9785	28.1063	34.536	15.1989	20.9829	12.9541	22.4125
EmuJ_000169200.1	Ubiquitin conjugating enzyme E2 C [Source:UniProtKB/TrEMBL;Acc:A0A087VZM4]	289.474	303.78	199.062	72.9957	158.615	47.708	145.261
EmuJ_000169400.1	Eukaryotic translation elongation factor 1 [Source:UniProtKB/TrEMBL;Acc:A0A087W032]	175.609	100.439	174.832	82.359	150.19	133.988	195.458
EmuJ_000170000.1	Ras GTPase activating protein binding protein 1 [Source:UniProtKB/TrEMBL;Acc:A0A087W075]	458.653	374.945	450.509	210.102	333.519	187.234	315.905
EmuJ_000170300.1	Guanylate kinase [Source:UniProtKB/TrEMBL;Acc:A0A087W0B4]	136.111	201.936	164.704	55.2467	123.424	75.6642	135.99
EmuJ_000170600.1	Nucleolar GTP-binding protein 2 [Source:UniProtKB/TrEMBL;Acc:A0A087VZT7]	169.034	124.333	133.982	101.703	117.762	67.1695	110.924
EmuJ_000171000.1	DNA helicase [Source:UniProtKB/TrEMBL;Acc:A0A087W084]	159.725	95.1741	99.7245	12.6569	87.7353	7.40748	61.7231
EmuJ_000171100.1		13.0487	27.8647	28.7797	6.97343	6.12636	12.1657	24.8271
EmuJ_000171200.1	RNA binding motif single stranded interacting [Source:UniProtKB/TrEMBL;Acc:A0A087VZN9]	133.315	144.285	145.05	53.8178	49.6741	27.2469	56.2584
EmuJ_000171900.1	Histone acetyltransferase [Source:UniProtKB/TrEMBL;Acc:A0A087W0C7]	48.286	32.369	35.6872	19.51	19.8489	27.932	41.3422
EmuJ_000172800.1	Solute carrier family 35 member e1 protein [Source:UniProtKB/TrEMBL;Acc:A0A087W0D2]	4.19315	11.7949	14.8134	0.30694	1.14508	0.502658	1.82608
EmuJ_000173100.1	Expressed protein [Source:UniProtKB/TrEMBL;Acc:A0A087VZW1]	8.73986	16.6548	16.3918	4.67844	6.0298	11.1222	21.3745
EmuJ_000173200.1	Zinc finger MYM type protein 3 [Source:UniProtKB/TrEMBL;Acc:A0A087VZQ0]	185.268	190.197	189.715	78.7219	112.905	56.3951	106.397
EmuJ_000174100.1		8.85937	23.5812	44.6635	0.409667	1.45331	1.00094	3.93958
EmuJ_000174200.1		14.1878	12.7239	13.9206	2.26778	4.76022	2.75133	6.97422
EmuJ_000174500.1	Actin binding protein anillin [Source:UniProtKB/TrEMBL;Acc:A0A087W077]	133.859	88.2329	116.093	54.095	76.361	29.5938	60.9797
EmuJ_000174900.1	Ribosomal RNA small subunit methyltransferase [Source:UniProtKB/TrEMBL;Acc:A0A087W0E7]	233.949	146.3	176.88	170.991	176.382	71.605	126.863
EmuJ_000175200.1		2.5228	16.0409	8.70109	0.488991	0.293944	0.0909856	2.56955
EmuJ_000175300.1	GPI inositol deacylase [Source:UniProtKB/TrEMBL;Acc:A0A087VZR8]	25.26	28.6826	35.7659	2.27689	8.56513	0.65251	7.57177
EmuJ_000175800.1	Exportin 4 [Source:UniProtKB/TrEMBL;Acc:A0A087VZZ0]	58.5493	29.097	36.2568	29.4886	28.1588	21.6709	37.1054
EmuJ_000176000.1	Dynactin subunit 4 [Source:UniProtKB/TrEMBL;Acc:A0A087VZS5]	149.465	197.274	161.187	83.2271	76.4249	52.9823	89.6963
EmuJ_000176200.1	Transcription factor BTF3 [Source:UniProtKB/TrEMBL;Acc:A0A087W091]	911.534	717.741	869.015	600.125	918.269	642.886	1004.39
EmuJ_000177400.1	S-adenosylmethionine synthase [Source:UniProtKB/TrEMBL;Acc:A0A087VZT5]	764.579	482.117	620.836	283.14	558.401	180.52	413.365
EmuJ_000177600.1		26.1343	26.5854	27.2992	1.9316	9.14299	2.87439	7.97174
EmuJ_000177700.1	Ribosomal protein L11 [Source:UniProtKB/TrEMBL;Acc:A0A087W0D4]	751.304	460.264	753.22	370.78	611.549	504.451	827.636
EmuJ_000177800.1	Regulation of nuclear pre mRNA domain containing protein [Source:UniProtKB/TrEMBL;Acc:A0A087W007]	66.3974	87.5262	71.0438	40.4947	45.5932	34.7462	56.101
EmuJ_000178100.1	Activin; Tgf beta family [Source:UniProtKB/TrEMBL;Acc:S0ERX3]	50.0139	85.2108	121.15	2.91931	8.39972	4.4665	23.1396
EmuJ_000178600.1	Trichoplein keratin filament binding protein [Source:UniProtKB/TrEMBL;Acc:A0A087W0A9]	98.8087	104.887	123.785	54.5558	68.202	45.9744	76.2828
EmuJ_000178700.1	Pdz domain containing protein [Source:UniProtKB/TrEMBL;Acc:A0A087W0E4]	27.9512	45.0194	66.4922	4.42344	5.49604	4.17936	9.2344
EmuJ_000178800.1	Ccaat enhancer binding protein delta [Source:UniProtKB/TrEMBL;Acc:A0A087W018]	83.1958	51.4306	91.9311	388.242	255.453	156.932	229.708
EmuJ_000179400.1	60S ribosomal protein L17 [Source:UniProtKB/TrEMBL;Acc:A0A087W0E9]	738.276	379.696	574.553	383.699	714.92	400.416	600.721
EmuJ_000180000.1	Glycerol kinase [Source:UniProtKB/TrEMBL;Acc:A0A087W0F3]	32.6463	24.7319	19.0387	6.7065	18.8438	0.541477	10.4587
EmuJ_000180100.1	Coiled coil helix coiled coil helix [Source:UniProtKB/TrEMBL;Acc:A0A087W028]	87.3481	86.0508	82.249	42.3307	63.7328	53.6089	80.9096
EmuJ_000180200.1	Expressed protein [Source:UniProtKB/TrEMBL;Acc:A0A087VZW3]	33.4907	30.4555	32.4072	16.6895	24.1245	32.1086	50.7459
EmuJ_000180500.1	DnaJ subfamily C 1 [Source:UniProtKB/TrEMBL;Acc:A0A087W0F7]	111.885	100.877	100.259	71.3125	71.5013	63.7827	96.0997
EmuJ_000181100.1	Fascin 2 [Source:UniProtKB/TrEMBL;Acc:A0A087W040]	207.945	216.193	202.566	14.7683	131.745	7.53019	90.1935
EmuJ_000181300.1	U3 small nucleolar ribonucleoprotein [Source:UniProtKB/TrEMBL;Acc:A0A087W0J2]	98.8716	92.8301	99.0369	43.7429	95.3789	35.4611	78.2765
EmuJ_000181400.1	Family S10 non peptidase ue S10 family [Source:UniProtKB/TrEMBL;Acc:A0A087W0D5]	22.7113	15.6642	15.3338	0.783672	9.4178	0.190115	7.49538
EmuJ_000181500.1	Oligosaccharyl transferase [Source:UniProtKB/TrEMBL;Acc:A0A087W0G7]	138.521	177.08	124.203	101.569	75.6343	72.39	100.358
EmuJ_000182600.1	Anion:Bicarbonate TranSporter family member [Source:UniProtKB/TrEMBL;Acc:A0A087W0H6]	5.18278	10.5537	12.0917	2.72919	2.45593	1.15383	3.2197
EmuJ_000182700.1	Anion exchange protein [Source:UniProtKB/TrEMBL;Acc:A0A087W056]	13.0503	27.3933	31.2463	4.80655	5.17835	2.63136	7.78457
EmuJ_000182900.1	Beta 14 N acetylgalactosaminyltransferase [Source:UniProtKB/TrEMBL;Acc:A0A087VZZ4]	94.351	107.851	103.41	15.5192	35.1013	31.5444	47.9226
EmuJ_000183300.1		25.6031	17.821	19.7838	5.73798	10.0216	13.4089	27.1771
EmuJ_000183500.1	Proliferating cell nuclear antigen [Source:UniProtKB/TrEMBL;Acc:A0A087W0L0]	355.389	222.105	225.137	50.8831	207.695	20.4635	112.814
EmuJ_000183800.1	60S ribosomal protein L44:L36a [Source:UniProtKB/TrEMBL;Acc:A0A087W067]	752.912	620.804	908.333	414.602	786.916	1425.56	2141.25
EmuJ_000184200.1	Fanconi-associated nuclease [Source:UniProtKB/TrEMBL;Acc:A0A087W0F8]	92.1077	76.4997	73.9975	20.8057	50.7451	34.3304	65.1374
EmuJ_000184400.1	Small subunit processome component 20 [Source:UniProtKB/TrEMBL;Acc:A0A087W0J1]	49.3932	22.2344	31.6782	31.8689	39.6436	17.4998	32.341
EmuJ_000184500.1	ATPase family AAA domain containing protein 2B [Source:UniProtKB/TrEMBL;Acc:A0A087W074]	38.0263	34.7416	34.2624	12.7241	14.0305	6.38086	15.2866
EmuJ_000185900.1	Mitochondrial polypeptide chain release factor [Source:UniProtKB/TrEMBL;Acc:A0A087W0K4]	122.029	102.166	100.945	75.0731	95.002	68.8944	107.408
EmuJ_000186700.1	Tyrosine-protein kinase [Source:UniProtKB/TrEMBL;Acc:A0A087W099]	53.8167	54.5586	54.3538	7.65992	19.699	20.3912	30.1796
EmuJ_000186800.1	Methionine tRNA synthetase [Source:UniProtKB/TrEMBL;Acc:A0A087W037]	46.5279	36.4919	39.8297	21.6682	27.9776	14.6424	23.6379
EmuJ_000187700.1	Serine:arginine repetitive matrix protein 2 [Source:UniProtKB/TrEMBL;Acc:A0A087W0I7]	84.5426	84.4106	84.5241	43.0387	40.74	30.8364	45.2159
EmuJ_000187800.1	Zinc finger protein 577 [Source:UniProtKB/TrEMBL;Acc:A0A087W0L7]	27.2409	33.3639	26.1711	10.1919	10.9505	6.48283	12.9494
EmuJ_000187900.1		47.3951	30.904	26.984	3.43073	24.6359	0.644088	17.1891
EmuJ_000188100.1	Sodium:hydrogen exchanger [Source:UniProtKB/TrEMBL;Acc:A0A087W0N9]	31.5361	27.7748	21.2943	1.57996	18.1024	0.647618	15.4141
EmuJ_000188300.1	Solute carrier family 25 8 [Source:UniProtKB/TrEMBL;Acc:A0A087W0M0]	106.917	100.086	88.9319	42.7227	57.9288	40.2476	62.3663
EmuJ_000188500.1	Protein pangolin J [Source:UniProtKB/TrEMBL;Acc:A0A087W055]	27.3848	40.8544	29.2712	8.34601	7.50602	5.49173	9.30433
EmuJ_000188700.1	Ribosome recycling factor [Source:UniProtKB/TrEMBL;Acc:A0A087W0J8]	239.222	207.169	188.127	136.937	189.203	147.218	220.486
EmuJ_000188900.1	Uridine kinase [Source:UniProtKB/TrEMBL;Acc:A0A087W0C4]	116.741	87.6982	90.9875	70.4713	79.8318	50.3703	73.4953
EmuJ_000189000.1	ATP synthase mitochondrial F1 complex assembly [Source:UniProtKB/TrEMBL;Acc:A0A087W060]	73.1183	71.6086	65.5978	40.4514	46.3683	31.6488	49.8995
EmuJ_000191100.1	Transcription factor SOX 14 [Source:UniProtKB/TrEMBL;Acc:A0A087W088]	66.2261	92.5651	114.852	2.70562	27.0007	2.69296	31.5546
EmuJ_000191300.1	Expressed conserved protein [Source:UniProtKB/TrEMBL;Acc:A0A087W0M1]	88.7708	64.4789	65.6418	32.5188	44.1421	40.4732	60.4576
EmuJ_000192500.1	Integrin alpha ps [Source:UniProtKB/TrEMBL;Acc:A0A087W0M9]	75.4202	67.7392	68.4432	18.6456	33.5264	28.9855	43.177
EmuJ_000192800.1	RNA binding protein Lupus La [Source:UniProtKB/TrEMBL;Acc:A0A087W0A5]	100.485	117.337	94.4927	44.872	47.996	28.6556	45.1251
EmuJ_000192900.1		16.7984	6.38369	13.6443	2.04677	8.21388	1.77768	8.86146
EmuJ_000193000.1	Metastasis associated protein 1 mta1 [Source:UniProtKB/TrEMBL;Acc:A0A087W0N3]	63.8858	78.9763	66.1554	30.0068	30.075	23.6632	41.7789
EmuJ_000193700.1	Annexin [Source:UniProtKB/TrEMBL;Acc:A0A087W0H7]	143.398	80.0428	99.5511	106.968	176.037	82.8426	143.359
EmuJ_000194300.1	Lysine specific demethylase 6a [Source:UniProtKB/TrEMBL;Acc:A0A087W0C3]	58.7307	42.4683	42.173	38.7972	48.4073	19.9786	39.5613
EmuJ_000194350.1		71.9497	46.1175	42.1133	5.76069	45.0295	4.99011	29.0319
EmuJ_000194400.1	Hypothetical transcript [Source:UniProtKB/TrEMBL;Acc:A0A0S4MM25]	17.3395	15.7588	14.262	0.591504	5.94069	0.892163	6.48241
EmuJ_000194500.1	Bifunctional protein NCOAT [Source:UniProtKB/TrEMBL;Acc:A0A087W0P6]	55.7311	63.5202	56.7627	17.2055	20.4635	14.3037	26.7763
EmuJ_000194600.1	DEAD box ATP dependent RNA helicase [Source:UniProtKB/TrEMBL;Acc:A0A087W0S5]	154.202	157.708	137.433	82.6104	103.826	54.1831	96.2163
EmuJ_000194700.1	Stomatin [Source:UniProtKB/TrEMBL;Acc:A0A087W0J0]	12.3448	20.7762	34.5012	3.92927	6.58945	1.89829	4.52794
EmuJ_000194800.1	Zinc finger C2H2 [Source:UniProtKB/TrEMBL;Acc:A0A087W0C8]	54.3524	46.0071	37.6827	33.1295	32.1177	18.826	37.3116
EmuJ_000195200.1	Chromobox protein 3 [Source:UniProtKB/TrEMBL;Acc:A0A087W0J6]	49.0374	44.5118	34.6331	13.0344	24.2459	25.1466	44.7799
EmuJ_000195300.1	Glutaredoxin 3 [Source:UniProtKB/TrEMBL;Acc:A0A087W0D3]	198.303	157.955	181.579	83.5734	142.543	75.8701	146.771
EmuJ_000195400.1	Receptor protein serine/threonine kinase [Source:UniProtKB/TrEMBL;Acc:Q659I3]	70.1654	70.0991	64.2425	33.4303	32.6775	20.7051	35.3206
EmuJ_000195500.1	Splicing factor arginine:serine rich 4 [Source:UniProtKB/TrEMBL;Acc:A0A087W0U9]	954.955	754.97	760.906	408.081	617.76	408.062	569.539
EmuJ_000195900.1	Tonsoku protein [Source:UniProtKB/TrEMBL;Acc:A0A087W0V5]	22.0139	11.3086	10.989	2.4336	11.5734	6.02214	11.4426
EmuJ_000196000.1	Expressed protein [Source:UniProtKB/TrEMBL;Acc:A0A087W0R3]	107.09	81.1277	71.9196	10.5305	60.3463	24.0899	74.1119
EmuJ_000197100.1	Proto oncolocus tag serine:threonine protein kinase [Source:UniProtKB/TrEMBL;Acc:A0A087W0F2]	238.13	256.509	324.922	75.6247	146.75	60.4758	146.338
EmuJ_000198400.1	Kinesin-like protein [Source:UniProtKB/TrEMBL;Acc:A0A087W0X8]	60.5372	40.6116	42.3888	3.91617	28.9744	0.968241	22.5977
EmuJ_000199000.1	SET and MYND domain containing protein 3 [Source:UniProtKB/TrEMBL;Acc:A0A087W0T8]	55.2234	55.3778	51.9604	19.0223	37.7112	15.7238	26.6132
EmuJ_000199300.1	Expressed conserved protein [Source:UniProtKB/TrEMBL;Acc:A0A087W0H8]	79.7279	62.4461	76.9785	41.0349	54.0224	34.7073	69.3174
EmuJ_000200200.1	Expressed conserved protein [Source:UniProtKB/TrEMBL;Acc:A0A087W0I3]	75.976	68.6798	61.6714	25.7169	47.9892	22.4123	55.2718
EmuJ_000201400.1	DnaJ subfamily C 7 [Source:UniProtKB/TrEMBL;Acc:A0A087W104]	72.5179	72.1668	64.4834	37.3628	39.1268	39.7744	63.6649
EmuJ_000201600.1	Ribosomal protein L28 [Source:UniProtKB/TrEMBL;Acc:A0A087W0Z0]	741.815	552.414	805.015	319.035	610.478	576.442	1088.15
EmuJ_000202300.1	Expressed conserved protein [Source:UniProtKB/TrEMBL;Acc:A0A087W0K6]	27.7726	51.0279	40.402	16.5993	24.1552	69.0289	130.355
EmuJ_000202800.1	14 kDa subunit splicing factor 3b [Source:UniProtKB/TrEMBL;Acc:A0A087W0N6]	120.215	93.4323	107.855	81.2408	90.4187	84.076	131.295
EmuJ_000204000.1	tRNA guanine N7 methyltransferase subunit [Source:UniProtKB/TrEMBL;Acc:A0A087W0W2]	150.723	127.033	123.275	48.2254	82.1768	58.1982	95.1781
EmuJ_000204300.1	Locus tagral transcription factor 3C polypeptide [Source:UniProtKB/TrEMBL;Acc:A0A087W180]	40.6057	28.599	27.5589	24.2401	29.2196	15.3495	25.8317
EmuJ_000204400.1	Nuclear transcription factor Y subunit beta [Source:UniProtKB/TrEMBL;Acc:A0A087W114]	218.388	235.152	231.975	155.306	157.252	108.537	154.091
EmuJ_000205100.1	Soluble guanylate cyclase gcy [Source:UniProtKB/TrEMBL;Acc:A0A087W151]	79.8511	54.2256	68.6809	25.6151	44.6611	25.5786	41.5203
EmuJ_000206800.1	MAM [Source:UniProtKB/TrEMBL;Acc:A0A087W0Y0]	12.7145	10.8022	9.8986	2.61929	5.73129	4.68523	8.99135
EmuJ_000208600.1	Septin 7 [Source:UniProtKB/TrEMBL;Acc:A0A087W172]	180.76	155.506	157.119	32.1159	94.6195	18.3799	75.2003
EmuJ_000208900.1	Prokaryotic membrane lipoprotein lipid [Source:UniProtKB/TrEMBL;Acc:A0A087W0Y8]	2.41048	4.67844	3.46425	1.02331	0.713227	1.1531	5.29503
EmuJ_000209300.1		59.0799	23.2257	63.0093	7.21941	30.6506	6.83235	18.0419
EmuJ_000209600.1	Histone H2A [Source:UniProtKB/TrEMBL;Acc:A0A087W142]	434.069	199.399	201.306	33.6469	242.455	13.7425	172.729
EmuJ_000209800.1	Barrier to autointegration factor [Source:UniProtKB/TrEMBL;Acc:A0A087W0Z4]	467.471	491.548	439.795	278.328	394.231	249.767	372.441
EmuJ_000209900.1	Signal recognition particle subunit SRP72 [Source:UniProtKB/TrEMBL;Acc:A0A087W0T2]	103.956	85.4931	114.866	69.6248	78.9174	46.4974	72.8647
EmuJ_000210000.1	tRNA cytosine34 C5 methyltransferase [Source:UniProtKB/TrEMBL;Acc:A0A087W1D2]	148.592	114.296	133.442	78.6051	108.073	51.9971	105.737
EmuJ_000210200.1	Exportin 5 [Source:UniProtKB/TrEMBL;Acc:A0A087W184]	125.79	78.727	90.7919	45.5798	51.5767	25.4855	54.6089
EmuJ_000211100.1	Iron sulfur cluster assembly 2 [Source:UniProtKB/TrEMBL;Acc:A0A087W193]	44.6024	38.4281	42.7748	18.7445	20.1427	17.1889	25.1269
EmuJ_000211200.1	Serine/threonine-protein phosphatase [Source:UniProtKB/TrEMBL;Acc:A0A087W102]	2.68846	2.80219	7.8107	1.18757	2.50849	2.28642	4.487
EmuJ_000211600.1	Helicase [Source:UniProtKB/TrEMBL;Acc:A0A087W195]	39.0143	30.7004	27.0765	31.6601	22.9134	17.2255	27.1869
EmuJ_000211800.1	rRNA processing protein UTP23 [Source:UniProtKB/TrEMBL;Acc:A0A087W0U2]	41.8766	37.7237	36.0255	12.2105	34.3004	3.64402	16.0788
EmuJ_000212500.1	Expressed protein [Source:UniProtKB/TrEMBL;Acc:A0A087W1F5]	1.03704	1.02071	1.92035	0.129272	0.21176	5.6566	12.9322
EmuJ_000212600.1	DNA helicase [Source:UniProtKB/TrEMBL;Acc:A0A087W167]	114.153	76.4654	95.0372	29.6068	88.8028	25.1188	58.1207
EmuJ_000212700.1	Major egg antigen p40; Putative hsp20 [Source:UniProtKB/TrEMBL;Acc:B5BV14]	18.1031	15.8967	27.2253	9.4	158.875	91.782	161.906
EmuJ_000213100.1	Ankyrin repeat family A protein 2 [Source:UniProtKB/TrEMBL;Acc:A0A087W0U8]	66.5507	70.4542	63.8613	17.3699	36.8456	16.3202	32.5523
EmuJ_000214300.1	Receptor type tyrosine protein phosphatase zeta [Source:UniProtKB/TrEMBL;Acc:A0A087W178]	2.41138	6.4179	11.787	0.841873	3.2871	0.539745	1.83495
EmuJ_000214600.1	Pre mRNA splicing factor ATP dependent [Source:UniProtKB/TrEMBL;Acc:A0A087W0V8]	94.7387	92.2474	77.906	59.6871	55.1191	40.5949	63.8487
EmuJ_000215100.1	Coiled coil domain containing protein [Source:UniProtKB/TrEMBL;Acc:A0A087W0W0]	7.56222	5.69035	6.73103	1.05939	2.9181	0.998052	2.78503
EmuJ_000215800.1	Neurexin 4 [Source:UniProtKB/TrEMBL;Acc:A0A087W194]	44.1471	22.0332	23.6379	9.73546	20.5438	5.49385	14.408
EmuJ_000215900.1	GATA binding factor 2 [Source:UniProtKB/TrEMBL;Acc:A0A087W1D1]	16.1732	7.17337	12.4238	0.243357	4.82791	0.012223	4.90111
EmuJ_000216600.1	Pre mRNA splicing factor 38B [Source:UniProtKB/TrEMBL;Acc:A0A087W133]	78.6668	82.6293	85.0832	37.7743	53.2643	39.9065	72.8627
EmuJ_000217700.1	Ribosomal protein l5 [Source:UniProtKB/TrEMBL;Acc:A0A087W1E5]	1414.11	914.244	1334.16	768.853	1275	644.422	1101.83
EmuJ_000218100.1		11.2578	8.29839	11.5709	2.15415	10.8068	2.05859	6.78899
EmuJ_000218300.1	Nucleolar protein nol1:nop2 [Source:UniProtKB/TrEMBL;Acc:A0A087W144]	157.445	161.738	177.724	114.462	136.522	88.3504	157.601
EmuJ_000219300.1		51.0737	51.933	56.7925	44.7922	53.793	20.1275	36.0015
EmuJ_000219400.1	GTP binding protein HSR1 [Source:UniProtKB/TrEMBL;Acc:A0A087W0Z1]	67.1644	48.0742	65.8159	49.3235	39.897	27.9231	45.1366
EmuJ_000219600.1	YdjC protein [Source:UniProtKB/TrEMBL;Acc:A0A087W1C8]	47.6652	48.275	34.0168	35.1163	39.9683	13.1027	26.5259
EmuJ_000219700.1	Alpha actinin [Source:UniProtKB/TrEMBL;Acc:A0A087W1G2]	23.3197	23.4356	54.0043	13.6298	220.881	32.8896	123.797
EmuJ_000219900.1	Sodium and chloride dependent glycine [Source:UniProtKB/TrEMBL;Acc:A0A087W0Z3]	69.5176	71.1621	87.6574	25.6838	35.1211	19.3468	29.0789
EmuJ_000220200.1	Transporter [Source:UniProtKB/TrEMBL;Acc:A0A087W1G6]	50.385	58.0845	52.1393	239.792	97.3281	36.4341	91.5835
EmuJ_000220300.1	Septin 4 [Source:UniProtKB/TrEMBL;Acc:A0A087W162]	183.178	156.744	159.716	57.3263	96.023	64.9619	108.279
EmuJ_000220600.1		118.107	141.086	132.668	48.2752	74.7787	115.219	239.498
EmuJ_000220800.1	RNA cytidine acetyltransferase [Source:UniProtKB/TrEMBL;Acc:A0A087W1H1]	72.7078	38.1937	54.2647	41.5662	44.2001	18.8909	43.9011
EmuJ_000222300.1	Thioredoxin glutathione reductase [Source:UniProtKB/TrEMBL;Acc:A0A087W1F1]	467.879	309.389	358.512	868.925	506.886	187.607	284.769
EmuJ_000222800.1	Inositol tetrakisphosphate 1 kinase [Source:UniProtKB/TrEMBL;Acc:A0A087W1F4]	136.968	104.857	93.098	66.6059	89.3146	54.8589	80.2727
EmuJ_000223500.1	Histone acetyltransferase type B catalytic [Source:UniProtKB/TrEMBL;Acc:A0A087W190]	75.8201	79.728	64.2385	26.3308	37.1603	17.6192	34.0815
EmuJ_000223550.1	26s proteasome regulatory particle subunit [Source:UniProtKB/TrEMBL;Acc:A0A087W117]	176.439	136.406	154.943	116.141	138.586	97.8632	139.368
EmuJ_000223900.1	Histone lysine N methyltransferase MLL5 [Source:UniProtKB/TrEMBL;Acc:A0A087W197]	67.7315	47.2523	45.2099	49.2958	45.4752	38.4227	61.6588
EmuJ_000225200.1	CAS1 domain containing protein 1 [Source:UniProtKB/TrEMBL;Acc:A0A087W1A9]	58.9583	35.4868	41.1502	16.2406	25.6393	11.2764	21.0822
EmuJ_000225300.1	Cyclin F box donain containing protein [Source:UniProtKB/TrEMBL;Acc:A0A087W128]	10.1472	15.0291	23.7216	5.45311	4.89952	0.800597	2.21158
EmuJ_000225400.1	Hypothetical transcript [Source:UniProtKB/TrEMBL;Acc:A0A087W1R0]	31.456	37.5989	31.0998	20.0032	25.7807	14.0842	24.2211
EmuJ_000226400.1	E3 ubiquitin protein ligase RNF168 [Source:UniProtKB/TrEMBL;Acc:A0A087W136]	56.7012	63.8929	53.0256	22.7072	28.6585	18.3075	37.5725
EmuJ_000226700.1	Expressed protein [Source:UniProtKB/TrEMBL;Acc:A0A087W1I9]	131.449	188.742	185.644	77.2093	97.1256	71.7356	111.739
EmuJ_000226800.1	Synaptosomal-associated protein [Source:UniProtKB/TrEMBL;Acc:A0A087W1M2]	147.288	177.139	155.285	111.019	129.582	59.4763	95.2828
EmuJ_000227000.1	Actin protein 5 [Source:UniProtKB/TrEMBL;Acc:A0A087W141]	114.916	108.507	101.102	62.3861	63.8206	58.2594	82.5734
EmuJ_000227200.1	Rho GTPase activating protein 19 [Source:UniProtKB/TrEMBL;Acc:A0A087W1J4]	131.138	101.827	107.423	74.4281	89.3389	11.8244	86.8226
EmuJ_000228500.1	MAGUK p55 subfamily [Source:UniProtKB/TrEMBL;Acc:A0A087W155]	49.7763	34.6161	48.1765	18.3336	27.5531	20.9141	31.7414
EmuJ_000228600.1	Ribosomal protein [Source:UniProtKB/TrEMBL;Acc:A0A087W1T4]	1013.43	853.245	970.979	673.184	869.835	678.03	1032.57
EmuJ_000229900.1	Adenylate kinase [Source:UniProtKB/TrEMBL;Acc:A0A087W1P5]	13.4797	31.9505	50.2147	11.5265	20.4422	4.05399	7.92145
EmuJ_000230300.1	Slit robo rho gtpase activating protein 1 [Source:UniProtKB/TrEMBL;Acc:A0A087W1M4]	107.917	180.302	134.053	23.4382	26.7624	34.3093	50.2531
EmuJ_000232600.1	Glutamyl-tRNA(Gln) amidotransferase subunit A, mitochondrial [Source:UniProtKB/TrEMBL;Acc:A0A087W1I4]	40.799	32.2861	42.3832	16.1593	21.6944	17.3173	25.556
EmuJ_000232700.1	rRNA processing protein FCF1 [Source:UniProtKB/TrEMBL;Acc:A0A087W196]	159.752	179.212	159.377	85.0333	114.408	95.6777	160.59
EmuJ_000232900.1	Transcription factor SOX 6 [Source:UniProtKB/TrEMBL;Acc:A0A087W1Q3]	17.2826	16.1173	15.2072	0.792524	5.83092	0.933257	6.22091
EmuJ_000233100.1	Pyrroline 5 carboxylate reductase [Source:UniProtKB/TrEMBL;Acc:A0A087W1J1]	164.521	186.252	151.739	110.326	157.49	70.8959	111.099
EmuJ_000234100.1	Nuclear hormone receptor family member nhr 41 [Source:UniProtKB/TrEMBL;Acc:A0A087W1S6]	65.9255	50.2539	50.1154	29.769	31.9745	25.6472	37.756
EmuJ_000234300.1	1-acyl-sn-glycerol-3-phosphate acyltransferase [Source:UniProtKB/TrEMBL;Acc:A0A087W1B3]	58.9426	83.4316	58.9122	4.04348	18.6189	2.31215	16.2142
EmuJ_000234600.1	PHD and RING finger domain containing protein 1 [Source:UniProtKB/TrEMBL;Acc:A0A087W1T0]	66.657	73.012	69.2399	20.8783	37.2137	14.2332	34.3599
EmuJ_000235700.1	Dna polymerase alpha subunit b [Source:UniProtKB/TrEMBL;Acc:A0A087W1T6]	61.1016	56.4072	47.3846	3.44273	25.5376	1.29277	25.2862
EmuJ_000235800.1	Expressed protein [Source:UniProtKB/TrEMBL;Acc:A0A087W1M0]	690.703	411.215	521.999	312.729	549.063	192.537	527.551
EmuJ_000235900.1	NAChR subunit ShAR1 beta2 [Source:UniProtKB/TrEMBL;Acc:A0A087W1C9]	143.226	165.113	140.715	113.554	135.654	53.5965	127.35
EmuJ_000236000.1		43.059	39.2725	27.5006	9.2991	14.9752	5.61944	20.2487
EmuJ_000237600.1		2.48284	18.6142	42.0262	1.81602	1.96113	1.76185	6.83822
EmuJ_000239800.1	Protein KINase family member kin 1 [Source:UniProtKB/TrEMBL;Acc:A0A087W1G7]	5.7806	5.48073	3.83136	0.425409	0.253191	1.86424	3.92596
EmuJ_000240000.1	Tetratricopeptide repeat protein 27 [Source:UniProtKB/TrEMBL;Acc:A0A087W1W8]	439.724	284.454	340.283	168.501	269.717	188.348	270.841
EmuJ_000240200.1	Nuclear receptor 2DBD gamma [Source:UniProtKB/TrEMBL;Acc:A0A087W1Q9]	9.1799	11.0544	8.63929	1.13512	3.439	0.709942	3.55941
EmuJ_000240400.1	Neuroglian [Source:UniProtKB/TrEMBL;Acc:A0A087W221]	31.6953	15.7941	24.4551	5.94016	10.2685	4.17363	8.58901
EmuJ_000240900.1	Cop9 signalosome complex subunit 7b [Source:UniProtKB/TrEMBL;Acc:A0A087W225]	146.283	186.739	161.139	126.31	132.02	119.014	175.646
EmuJ_000241100.1		101.315	73.0453	62.7758	14.6219	42.8769	6.8365	42.4894
EmuJ_000241800.1	Cell division cycle protein 20 [Source:UniProtKB/TrEMBL;Acc:A0A087W1J2]	62.3682	46.5321	42.7727	5.52697	32.2151	4.89677	25.7226
EmuJ_000242000.1	ATPase family AAA domain containing protein [Source:UniProtKB/TrEMBL;Acc:A0A087W1Y9]	159.975	114.521	135.711	85.2985	95.454	45.8355	81.7643
EmuJ_000242100.1	Prenylcysteine oxidase [Source:UniProtKB/TrEMBL;Acc:A0A087W1Y7]	129.432	123.486	128.43	66.6372	60.7575	42.618	61.5681
EmuJ_000242200.1	Fad synthase [Source:UniProtKB/TrEMBL;Acc:A0A087W1T5]	192.391	145.959	148.587	114.993	116.702	87.1186	126.014
EmuJ_000243100.1	Transcriptional adapter 2 beta [Source:UniProtKB/TrEMBL;Acc:A0A087W200]	92.0726	86.9313	83.9556	36.7728	41.1586	30.3701	51.7017
EmuJ_000243200.1	Step II splicing factor slu7 [Source:UniProtKB/TrEMBL;Acc:A0A087W1Z9]	95.0439	105.747	96.6392	57.6497	77.3014	41.353	74.0368
EmuJ_000243400.1	Wd repeat containing domain [Source:UniProtKB/TrEMBL;Acc:A0A087W1K9]	114.997	122.59	103.52	64.3744	85.0735	40.2671	65.9662
EmuJ_000243450.1		29.6302	36.0996	26.2382	8.44922	12.951	7.82021	14.4133
EmuJ_000243550.1		52.4886	40.7892	56.0518	22.0366	33.4772	15.9202	24.4271
EmuJ_000243600.1	Annexin [Source:UniProtKB/TrEMBL;Acc:A0A087W1V1]	1438.35	562.953	832.582	3297.11	1683.12	474.023	1263.62
EmuJ_000243700.1	Annexin [Source:UniProtKB/TrEMBL;Acc:A0A087W1L5]	280.813	234.101	303.568	321.422	176.266	80.8671	126.983
EmuJ_000243800.1	Annexin [Source:UniProtKB/TrEMBL;Acc:A0A087W249]	4.34651	6.71393	4.26899	0.943554	3.35609	0.548521	2.22387
EmuJ_000244100.1	Transcription factor FAR1 [Source:UniProtKB/TrEMBL;Acc:A0A087W208]	116.383	176.957	117.12	61.8801	74.7088	63.8755	92.8898
EmuJ_000244800.1	Calcium-transporting ATPase [Source:UniProtKB/TrEMBL;Acc:A0A087W259]	313.577	221.909	235.167	75.9179	164.366	123.956	189.717
EmuJ_000244900.1	Exonuclease 1 [Source:UniProtKB/TrEMBL;Acc:A0A087W218]	68.646	44.7109	42.4036	2.90092	32.5782	1.07871	28.9072
EmuJ_000245500.1	N acetylglucosaminyl phosphatidylinositol [Source:UniProtKB/TrEMBL;Acc:A0A087W220]	26.8611	50.291	28.1899	15.8375	14.8241	10.4672	17.7591
EmuJ_000245600.1	Sulfhydryl oxidase [Source:UniProtKB/TrEMBL;Acc:A0A087W1X2]	259.685	208.547	226.055	126.723	120.038	84.2463	129.339
EmuJ_000245700.1	Transcription initiation factor tfiid subunit 5 [Source:UniProtKB/TrEMBL;Acc:A0A087W1N9]	114.273	125.23	101.16	50.3428	61.6723	43.7932	65.0916
EmuJ_000246900.1	Protein iws1 [Source:UniProtKB/TrEMBL;Acc:A0A087W279]	76.9343	89.5797	84.0932	52.1082	47.1094	49.4394	72.1078
EmuJ_000247000.1	ATPase ASNA1 homolog [Source:UniProtKB/TrEMBL;Acc:A0A087W236]	88.9652	104.552	99.6538	65.2049	62.2799	46.318	68.0161
EmuJ_000247100.1	T box transcription factor tbx2 [Source:UniProtKB/TrEMBL;Acc:A0A087W231]	10.4766	16.563	10.5713	0.106185	0.371945	0.272912	3.35045
EmuJ_000247300.1	Disks large 3 [Source:UniProtKB/TrEMBL;Acc:A0A087W1Z0]	34.2833	26.6475	28.8747	14.504	15.6245	20.3437	29.4922
EmuJ_000247700.1	Serine:threonine protein phosphatase 1 [Source:UniProtKB/TrEMBL;Acc:A0A087W237]	192.737	215.588	210.194	143.086	142.334	91.6838	141.48
EmuJ_000247800.1	Exostosin 3 [Source:UniProtKB/TrEMBL;Acc:A0A087W1R2]	40.2152	49.7873	33.638	15.0339	14.9329	15.8388	24.3352
EmuJ_000248000.1	Nibrin [Source:UniProtKB/TrEMBL;Acc:A0A087W244]	162.131	90.8793	83.4124	8.7984	75.9592	4.80234	56.0821
EmuJ_000249200.1	Microtubule associated protein xmap215 [Source:UniProtKB/TrEMBL;Acc:A0A087W255]	62.4636	36.0416	37.3576	60.1755	54.8263	38.0763	54.0343
EmuJ_000249300.1	Innexin [Source:UniProtKB/TrEMBL;Acc:A0A087W248]	54.7458	40.9781	42.7281	13.8808	31.5817	5.19128	29.9167
EmuJ_000249700.1	THO complex subunit 5 protein [Source:UniProtKB/TrEMBL;Acc:A0A087W260]	116.356	108.963	115.467	55.1662	62.9395	47.8156	79.183
EmuJ_000249900.1	Nucleolar protein 14 [Source:UniProtKB/TrEMBL;Acc:A0A087W215]	56.2658	57.5515	56.5671	20.5157	34.9762	24.56	41.5331
EmuJ_000250000.1	Cirhin [Source:UniProtKB/TrEMBL;Acc:A0A087W1T9]	147.396	122.553	137.918	83.8374	81.617	51.6666	87.7586
EmuJ_000250400.1	Expressed conserved protein [Source:UniProtKB/TrEMBL;Acc:A0A087W219]	143.568	205.784	149.23	78.6659	132.635	72.0413	131.573
EmuJ_000251100.1	Putative rRNA methyltransferase [Source:UniProtKB/TrEMBL;Acc:A0A087W2B3]	110.234	102.836	111.255	61.3666	93.8165	40.0348	81.7427
EmuJ_000251800.1	Cytochrome oxidase biolocus tagsis protein [Source:UniProtKB/TrEMBL;Acc:A0A087W281]	110.012	130.542	105.283	70.2886	99.1531	68.4988	98.5977
EmuJ_000252800.1	Ribosomal protein L15 [Source:UniProtKB/TrEMBL;Acc:A0A087W238]	1241.42	809.776	1163.42	598.828	940.076	775.316	1232.47
EmuJ_000253000.1	Glutaminyl peptide cyclotransferase [Source:UniProtKB/TrEMBL;Acc:A0A087W2C9]	164.791	175.352	164.879	97.4429	104.773	88.8573	133.4
EmuJ_000253200.1	Kinetochore associated protein 1 [Source:UniProtKB/TrEMBL;Acc:A0A087W242]	34.928	16.7054	18.2597	3.88781	17.8606	3.66623	14.7217
EmuJ_000254000.1	Ras protein Rap 2a [Source:UniProtKB/TrEMBL;Acc:A0A087W1Y0]	11.3204	24.4255	26.6681	1.2889	6.17599	6.19149	12.597
EmuJ_000255150.1	Tetratricopeptide helical [Source:UniProtKB/TrEMBL;Acc:A0A087W2F6]	7.64778	12.8587	15.177	8.5812	11.5742	0.749747	4.99057
EmuJ_000255900.1	Dynein heavy chain [Source:UniProtKB/TrEMBL;Acc:A0A087W1Z8]	11.3762	9.04711	12.414	3.43809	6.42742	9.89581	19.5409
EmuJ_000256100.1	Decaprenyl diphosphate synthase subunit 1 [Source:UniProtKB/TrEMBL;Acc:A0A087W2B7]	127.827	150.194	116.081	68.5742	73.9588	51.686	82.487
EmuJ_000256300.1	Mitotic checkpoint protein bub3 [Source:UniProtKB/TrEMBL;Acc:A0A087W275]	177.024	164.896	153.196	88.7763	119.657	54.2027	86.0275
EmuJ_000256500.1	Fumarate hydratase class I [Source:UniProtKB/TrEMBL;Acc:A0A087W2H9]	374.335	388.375	409.068	240.714	242.58	169.626	242.216
EmuJ_000256700.1	Tyrosine-protein kinase [Source:UniProtKB/TrEMBL;Acc:A0A087W2D2]	60.3536	59.9272	51.1607	43.4813	49.6068	21.8463	31.9577
EmuJ_000257700.1	Fragile site associated protein C terminal [Source:UniProtKB/TrEMBL;Acc:A0A087W2E0]	32.5404	24.7151	23.2792	24.0809	20.0894	10.9005	16.9995
EmuJ_000258900.1		5.03868	4.45025	7.36047	1.26733	2.40612	0.81615	3.54509
EmuJ_000259400.1	Protein kinase [Source:UniProtKB/TrEMBL;Acc:A0A087W266]	3.8363	6.82371	5.81477	0.644059	1.12622	0.91305	2.42461
EmuJ_000260100.1	Thymidylate synthase [Source:UniProtKB/TrEMBL;Acc:A0A087W269]	133.734	113.506	73.707	12.5753	51.3237	5.45415	38.2267
EmuJ_000260700.1	STARP-like antigen [Source:UniProtKB/TrEMBL;Acc:A0A087W2R9]	16.1972	12.9939	16.3758	0.217583	9.92966	0.358985	10.0614
EmuJ_000260800.1	STARP-like antigen [Source:UniProtKB/TrEMBL;Acc:A0A087W2L6]	33.4601	24.4327	29.9233	1.421	20.1519	0.409755	18.5383
EmuJ_000261100.1	Diagnostic antigen gp50 [Source:UniProtKB/TrEMBL;Acc:A0A087W2G2]	5.48067	3.89881	47.1163	1.04762	0.160913	0.303041	1.99454
EmuJ_000262800.1	Intraflagellar transport protein 74 [Source:UniProtKB/TrEMBL;Acc:A0A087W2H3]	42.4857	37.0629	36.8667	5.92354	35.2232	3.15046	28.3998
EmuJ_000263000.1	Hypothetical transcript [Source:UniProtKB/TrEMBL;Acc:A0A087W288]	35.5059	37.4384	32.2417	1.52777	24.098	0.603873	21.4538
EmuJ_000263210.1	Conserved oligomeric Golgi complex subunit 7 [Source:UniProtKB/TrEMBL;Acc:A0A087W2N0]	48.7625	55.305	58.8428	35.5612	49.0929	34.1005	57.357
EmuJ_000264200.1	Hypothetical transcript [Source:UniProtKB/TrEMBL;Acc:A0A087W293]	39.8325	17.9064	23.9038	91.6004	79.5659	48.4167	79.6836
EmuJ_000264300.1	Hypothetical transcript [Source:UniProtKB/TrEMBL;Acc:A0A087W2U5]	225.932	116.862	145.254	156	168.145	121.721	178.549
EmuJ_000264500.1	Hypothetical transcript [Source:UniProtKB/TrEMBL;Acc:A0A087W2I3]	25.4324	28.2084	32.8853	326.065	144.631	35.4202	82.5824
EmuJ_000265100.1	Hypothetical transcript [Source:UniProtKB/TrEMBL;Acc:A0A087W2V4]	9.1045	14.748	7.48168	7.43677	4.63386	3.7794	10.9984
EmuJ_000276200.1	Hypothetical transcript [Source:UniProtKB/TrEMBL;Acc:A0A068Y1U0]	1.18123	0.558044	1.89187	2.60815	8.03973	49.0597	112.064
EmuJ_000283400.1	Bestrophin homolog [Source:UniProtKB/TrEMBL;Acc:A0A068XV17]	17.2273	25.8629	25.1182	2.40078	6.51194	2.05534	5.253
EmuJ_000286600.1	Expressed protein [Source:UniProtKB/TrEMBL;Acc:A0A068XUT2]	121.964	106.869	166.444	129.055	76.2112	7.62918	22.4513
EmuJ_000293800.1	Hypothetical transcript [Source:UniProtKB/TrEMBL;Acc:A0A068XTB5]	55.6617	38.2535	54.7048	6.11423	23.1969	7.45016	23.1288
EmuJ_000293900.1	Hypothetical transcript [Source:UniProtKB/TrEMBL;Acc:A0A068XXB7]	10.4509	22.9903	16.4991	1.47576	5.70079	3.32973	10.5872
EmuJ_000294000.1	Hypothetical transcript [Source:UniProtKB/TrEMBL;Acc:A0A068XT13]	72.5838	43.8116	47.7623	2.49194	45.8352	1.50784	35.705
EmuJ_000294100.1	Hypothetical transcript [Source:UniProtKB/TrEMBL;Acc:A0A068XZF6]	121.638	124.67	154.191	109.395	99.2956	88.6629	128.483
EmuJ_000294400.1	Coronin [Source:UniProtKB/TrEMBL;Acc:A0A068XTC0]	27.9861	22.3604	22.0798	7.47717	25.2149	12.0876	21.052
EmuJ_000294500.1	SAP [Source:UniProtKB/TrEMBL;Acc:A0A068XT16]	256.696	251.041	263.425	151.085	162.93	165.579	238.425
EmuJ_000296500.1	Isoleucyl tRNA synthetase, cytoplasmic [Source:UniProtKB/TrEMBL;Acc:A0A068Y063]	209.422	121.296	174.829	171.79	187	102.073	159.207
EmuJ_000297000.1	40S ribosomal protein S27 [Source:UniProtKB/TrEMBL;Acc:A0A068Y069]	943.113	906.553	1472.11	759.989	1441.69	1277.1	3021.72
EmuJ_000297100.1	Hypothetical transcript [Source:UniProtKB/TrEMBL;Acc:A0A068XTD6]	93.0527	121.975	112.421	65.6094	77.6575	63.292	104.686
EmuJ_000299300.1	Expressed protein [Source:UniProtKB/TrEMBL;Acc:A0A068XV50]	141.954	88.5629	94.9505	32.483	76.2994	18.266	46.3689
EmuJ_000302100.1	Expressed protein [Source:UniProtKB/TrEMBL;Acc:A0A068XZJ6]	73.7628	90.9982	121.887	164.152	233.272	62.9023	104.48
EmuJ_000303600.1	Hypothetical transcript [Source:UniProtKB/TrEMBL;Acc:A0A068XZK4]	4.10291	7.49644	4.48413	0.591078	0.19782	0.588127	2.12509
EmuJ_000303700.1	Expressed protein [Source:UniProtKB/TrEMBL;Acc:A0A068Y0A1]	7.24806	10.8265	8.59618	3.81172	3.15401	3.13679	6.26187
EmuJ_000303900.1	DNA repair and recombination protein RAD54B [Source:UniProtKB/TrEMBL;Acc:A0A068XXH1]	92.3573	55.4987	64.0928	40.0929	91.5596	14.3579	61.0539
EmuJ_000304000.1	Expressed protein [Source:UniProtKB/TrEMBL;Acc:A0A068XT76]	192.95	192.545	171.574	107.527	120.045	91.5982	134.736
EmuJ_000305600.1	Arp2/3 complex 34 kDa subunit [Source:UniProtKB/TrEMBL;Acc:A0A068XUV6]	177.102	204.84	198.254	80.8083	103.718	76.3265	114.353
EmuJ_000306300.1	Hypothetical transcript [Source:UniProtKB/TrEMBL;Acc:A0A068Y207]	15.87	16.6023	11.0152	3.25899	8.94056	2.56764	8.79067
EmuJ_000306400.1	Poly adp ribose polymerase [Source:UniProtKB/TrEMBL;Acc:A0A068XV71]	16.8196	19.0195	16.741	3.18116	11.492	2.69459	9.04464
EmuJ_000308300.1	Oocyte zinc finger protein XlCOF6 [Source:UniProtKB/TrEMBL;Acc:A0A068Y158]	57.0476	29.8551	31.6164	78.1982	71.8741	17.1334	32.8824
EmuJ_000308400.1	Hypothetical transcript [Source:UniProtKB/TrEMBL;Acc:A0A068Y212]	79.6686	56.4104	52.4125	126.119	96.7271	20.1944	43.0973
EmuJ_000308700.1	Hypothetical transcript [Source:UniProtKB/TrEMBL;Acc:A0A068XZ66]	42.4509	26.6964	11.6058	1.958	7.56603	1.0534	5.94248
EmuJ_000308800.1	Hypothetical transcript [Source:UniProtKB/TrEMBL;Acc:A0A068XUX0]	12.6335	10.9153	11.04	3.04705	15.1183	0.773898	11.3003
EmuJ_000314200.1	ATP binding cassette sub family B [Source:UniProtKB/TrEMBL;Acc:A0A068XTI8]	129.603	108.213	107.539	117.465	92.1214	68.2262	96.4314
EmuJ_000314500.1		65.9916	63.7883	60.0899	9.29968	43.4304	7.44113	33.3931
EmuJ_000314600.1		24.9593	38.2486	20.3288	2.77742	14.1591	3.57224	12.7879
EmuJ_000315200.1	Acyl-CoA dehydrogenase family member 9, mitochondrial [Source:UniProtKB/TrEMBL;Acc:A0A068Y0C9]	110.572	74.8524	87.2455	33.5411	62.0549	54.6549	78.1216
EmuJ_000315700.1	Hypothetical transcript [Source:UniProtKB/TrEMBL;Acc:A0A068Y0D4]	101.185	75.121	80.028	42.5082	48.9835	42.119	60.504
EmuJ_000316300.1	Heterogeneous nuclear ribonucleoprotein k [Source:UniProtKB/TrEMBL;Acc:A0A068Y224]	245.381	229.763	249.495	106.175	128.611	70.4201	126.442
EmuJ_000316600.1	Irregular chiasm C roughest protein [Source:UniProtKB/TrEMBL;Acc:A0A068XUX9]	5.02138	17.8138	26.1401	0.802679	0.516757	0.899178	2.84434
EmuJ_000316700.1	Irregular chiasm C roughest protein [Source:UniProtKB/TrEMBL;Acc:A0A068Y169]	6.89603	16.7532	34.5612	1.1676	1.02636	0.697796	4.50641
EmuJ_000317300.1	Vesicular amine transporter [Source:UniProtKB/TrEMBL;Acc:A0A068Y171]	22.939	41.0882	69.4226	1.63621	6.20712	1.59579	9.70098
EmuJ_000317900.1	S phase cyclin A associated protein in the [Source:UniProtKB/TrEMBL;Acc:A0A068Y174]	34.1257	26.8954	33.3272	28.1096	29.5508	17.4886	31.5845
EmuJ_000318000.1	Hypothetical transcript [Source:UniProtKB/TrEMBL;Acc:A0A068Y241]	56.009	85.5302	99.4824	54.3075	56.118	29.7812	63.7991
EmuJ_000318600.1	Netrin receptor DCC [Source:UniProtKB/TrEMBL;Acc:A0A068Y177]	16.3654	19.7622	29.9712	1.80222	5.09308	3.33956	8.74532
EmuJ_000319200.1	Hypothetical transcript [Source:UniProtKB/TrEMBL;Acc:A0A068XUZ6]	52.3138	41.5162	59.0336	29.8006	40.7802	21.9504	42.1166
EmuJ_000319300.1	Outer dense fiber of sperm tails 2 [Source:UniProtKB/TrEMBL;Acc:A0A068Y180]	12.665	47.6235	47.9935	10.0095	9.74317	2.62179	4.86573
EmuJ_000319400.1	HEAT repeat containing protein 6 [Source:UniProtKB/TrEMBL;Acc:A0A068Y253]	39.0825	21.4686	30.555	26.4239	32.751	15.7384	36.2521
EmuJ_000320140.1	Poly(A) RNA polymerase gld 2 A [Source:UniProtKB/TrEMBL;Acc:A0A068XV05]	101.425	112.732	102.035	83.4275	55.5445	50.3139	79.9485
EmuJ_000320800.1	Heat shock 10 kDa protein 1 [Source:UniProtKB/TrEMBL;Acc:A0A068XVC8]	338.499	267.521	330.553	264.776	359.782	438.179	653.577
EmuJ_000321900.1	Miz zinc finger family protein [Source:UniProtKB/TrEMBL;Acc:A0A068XVD8]	32.6075	24.5307	37.0472	12.5256	11.2652	8.23554	17.1993
EmuJ_000324100.1	Lon protease homolog, mitochondrial [Source:UniProtKB/TrEMBL;Acc:A0A068Y1B0]	207.695	160.547	189.676	187.622	193.721	122.034	172.395
EmuJ_000324600.1	G2:M phase specific E3 ubiquitin protein ligase [Source:UniProtKB/TrEMBL;Acc:A0A068XV42]	150.226	119.443	116.509	85.328	108.259	60.6779	88.8031
EmuJ_000325000.1	Coiled coil domain containing protein 61 [Source:UniProtKB/TrEMBL;Acc:A0A068XZF9]	77.026	110.538	77.0517	28.9968	41.0655	18.7014	46.7408
EmuJ_000325600.1	Serine:threonine protein phosphatase 4 [Source:UniProtKB/TrEMBL;Acc:A0A068XV53]	191.163	209.106	206.774	128.091	131.214	92.3758	134.902
EmuJ_000328500.1		1.96328	86.7114	65.2463	3.3661	11.9255	0.748064	71.477
EmuJ_000331100.1	40S ribosomal protein S8 [Source:UniProtKB/TrEMBL;Acc:A0A068XZQ3]	853.864	544.538	711.577	429.542	727.747	467.462	736.83
EmuJ_000331200.1	COP9 signalosome complex subunit 6 [Source:UniProtKB/TrEMBL;Acc:A0A068Y0F5]	121.335	155.042	169.506	98.8071	131.854	84.0895	135.551
EmuJ_000331300.1	E3 ubiquitin protein ligase UBR5 [Source:UniProtKB/TrEMBL;Acc:A0A068XTN0]	45.9598	29.1044	34.8944	37.7018	32.7065	24.3992	34.6756
EmuJ_000331500.1	Nucleolar and coiled body phosphoprotein 1 [Source:UniProtKB/TrEMBL;Acc:A0A068XTD8]	112.406	69.6896	83.1455	91.0406	96.9504	34.6237	74.1481
EmuJ_000331800.1	Phospholipase d3 [Source:UniProtKB/TrEMBL;Acc:A0A068XTN6]	125.395	159.612	138.752	34.8799	79.4833	46.9035	68.4731
EmuJ_000331900.1	Ribosomal protein S30 mitochondrial [Source:UniProtKB/TrEMBL;Acc:A0A068XXN9]	70.8128	82.4253	77.761	51.6155	60.0137	31.5559	47.5841
EmuJ_000332200.1	Lysine specific demethylase 5A [Source:UniProtKB/TrEMBL;Acc:A0A068XZR0]	86.4311	76.7296	71.4942	67.7108	66.4197	27.0058	53.3893
EmuJ_000332300.1	RuvB-like helicase [Source:UniProtKB/TrEMBL;Acc:A0A068Y0G5]	180.085	181.739	183.941	82.1322	126.591	60.4574	97.4801
EmuJ_000332700.1	RNA recognition motif RNP 1 [Source:UniProtKB/TrEMBL;Acc:A0A068XZR3]	163.899	141.142	135.056	82.4843	101.077	80.7464	116.244
EmuJ_000332900.1	Bromodomain containing 2 [Source:UniProtKB/TrEMBL;Acc:A0A068XTP8]	168.677	153.486	152.597	89.5382	93.3204	63.9608	124.251
EmuJ_000333000.1	Brain tumor protein [Source:UniProtKB/TrEMBL;Acc:A0A068XXQ0]	57.5542	48.204	38.1202	14.1482	25.1977	11.155	30.0083
EmuJ_000333300.1	Dyslexia susceptibility 1 candidate locus tag 1 [Source:UniProtKB/TrEMBL;Acc:A0A068Y0H4]	12.0078	50.5113	52.342	4.3037	4.35053	1.11316	3.14659
EmuJ_000333400.1	RhoGEF domain containing protein [Source:UniProtKB/TrEMBL;Acc:A0A068XTQ4]	17.5648	41.2511	29.5156	15.2159	11.7845	11.231	18.0514
EmuJ_000333600.1	POC1 centriolar protein A [Source:UniProtKB/TrEMBL;Acc:A0A068XTG2]	64.022	83.2681	59.3618	19.8075	27.4116	9.30246	34.4962
EmuJ_000333800.1	Tubulin polymerization promoting protein family [Source:UniProtKB/TrEMBL;Acc:A0A068Y0H8]	11.2817	30.9624	18.3779	1.95018	3.73469	12.1733	22.0455
EmuJ_000334500.1		12.1896	5.7915	5.85389	3.40208	14.8739	1.24118	7.54173
EmuJ_000334550.1	Peptidylprolyl isomerase [Source:UniProtKB/TrEMBL;Acc:A0A068XXR5]	816.421	788.304	830.116	480.507	757.932	951.529	1383.61
EmuJ_000334800.1		22.4711	9.54198	10.9934	2.04452	16.6674	1.48545	12.3378
EmuJ_000337900.1	Expressed protein [Source:UniProtKB/TrEMBL;Acc:A0A068Y1H1]	39.744	68.7116	72.4075	31.2829	36.3227	18.6478	46.4416
EmuJ_000338200.1	Histone H2A [Source:UniProtKB/TrEMBL;Acc:A0A068XZM8]	149.439	186.067	170.267	63.7851	93.5415	68.8002	111.295
EmuJ_000338300.1	Sentrin specific protease 1 [Source:UniProtKB/TrEMBL;Acc:A0A068XVC2]	64.8752	77.1394	72.8031	40.3551	48.3213	37.0712	53.3609
EmuJ_000340700.1	Glycogen synthase kinase 3 [Source:UniProtKB/TrEMBL;Acc:A0A068XVQ6]	227.911	258.822	265.859	157.516	144.78	103.488	154.218
EmuJ_000341400.1	Mitogen activated protein kinase kinase kinase [Source:UniProtKB/TrEMBL;Acc:A0A068XVF6]	66.9095	51.5539	61.4356	61.5374	58.7475	43.2068	63.483
EmuJ_000341600.1	Gtpase activating protein gyp2 [Source:UniProtKB/TrEMBL;Acc:A0A068Y2J8]	145.362	117.191	129.85	74.8836	123.138	84.0638	145.486
EmuJ_000343800.1	p11 protein [Source:UniProtKB/TrEMBL;Acc:A0A068Y2L6]	172.369	174.276	177.465	72.8418	93.1517	87.4475	142.241
EmuJ_000344100.1	Isocitrate dehydrogenase [NAD] subunit, mitochondrial [Source:UniProtKB/TrEMBL;Acc:A0A068XZT3]	240.804	199.831	196.479	265.31	341.383	111.292	189.281
EmuJ_000344200.1	WD repeat containing protein 55 [Source:UniProtKB/TrEMBL;Acc:A0A068XVI7]	61.4921	54.5152	69.0481	27.7872	56.6186	35.7334	60.3522
EmuJ_000344700.1	Neurogenic differentiation factor 1 [Source:UniProtKB/TrEMBL;Acc:A0A068XVJ3]	19.0248	16.9881	38.1673	0.0860381	2.29041	0.243279	7.42612
EmuJ_000345000.1	Zinc finger C2H2 type [Source:UniProtKB/TrEMBL;Acc:A0A068XVW1]	41.4942	50.9684	48.2783	18.9168	18.7033	13.2083	20.5158
EmuJ_000345300.1	Palmitoyltransferase [Source:UniProtKB/TrEMBL;Acc:A0A068Y1U1]	117.215	111.471	107.699	47.4856	67.0966	53.858	78.802
EmuJ_000346000.1	RNA helicase [Source:UniProtKB/TrEMBL;Acc:A0A068XVZ8]	151.772	107.869	121.793	109.115	138.27	40.3224	83.2389
EmuJ_000346900.1	Sh3 multi domain containing protein endophilin [Source:UniProtKB/TrEMBL;Acc:A0A068XVM3]	66.9659	66.5967	73.7211	72.9508	64.5756	37.5309	53.1217
EmuJ_000347400.1	Nucleolar protein [Source:UniProtKB/TrEMBL;Acc:A0A068XVM6]	83.9399	38.65	45.8398	17.4162	67.0192	11.7502	41.2081
EmuJ_000347700.1	Neuropeptide [Source:UniProtKB/TrEMBL;Acc:A0A068Y2T7]	24.062	15.0726	79.8399	1.13318	19.9277	3.54655	18.3211
EmuJ_000348100.1	Arginyl tRNA synthetase cytoplasmic [Source:UniProtKB/TrEMBL;Acc:A0A068XVN0]	592.095	583.056	560.222	364.606	387.885	118.125	322.29
EmuJ_000348200.1	Down syndrome cell adhesion molecule [Source:UniProtKB/TrEMBL;Acc:A0A068Y1Y7]	70.9449	36.7239	60.9117	31.6535	41.0084	26.703	48.5347
EmuJ_000349900.1	Protein Wnt [Source:UniProtKB/TrEMBL;Acc:A0A068Y201]	52.1481	272.363	634.596	26.5783	6.83015	1.3251	8.95549
EmuJ_000350200.1		230.762	143.248	202.933	78.5102	178.72	72.0125	134.083
EmuJ_000350400.1	EF HAND 1, calcium binding site [Source:UniProtKB/TrEMBL;Acc:A0A068XVP3]	40.9212	59.0289	76.7515	3.10567	12.2108	2.41268	12.3088
EmuJ_000350500.1	Aminopeptidase [Source:UniProtKB/TrEMBL;Acc:A0A068Y204]	62.939	58.1754	74.7978	8.3282	48.5961	12.5002	21.8091
EmuJ_000350600.1	Aminopeptidase [Source:UniProtKB/TrEMBL;Acc:A0A068Y2V6]	10.1445	17.7971	40.9634	0.91923	9.09867	0.599666	3.10753
EmuJ_000351000.1	Heat shock protein 70 [Source:UniProtKB/TrEMBL;Acc:A0A068XVP6]	9.29243	6.69671	4.8425	1.23552	1.03628	2.44044	8.0973
EmuJ_000351100.1	Expressed conserved protein [Source:UniProtKB/TrEMBL;Acc:A0A068Y209]	24.4343	14.3895	19.9716	1.69663	13.6274	7.02634	22.2453
EmuJ_000352300.1	Cytosolic carboxypeptidase 1 [Source:UniProtKB/TrEMBL;Acc:A0A068XVQ5]	37.5779	24.8834	32.1823	5.63481	18.8654	12.9554	20.3427
EmuJ_000353700.1	Expressed conserved protein [Source:UniProtKB/TrEMBL;Acc:A0A068XVR2]	7.13113	17.3075	7.60042	3.64472	5.95921	2.96769	7.69543
EmuJ_000354100.1	GRAM [Source:UniProtKB/TrEMBL;Acc:A0A068Y044]	147.649	119.551	142.967	103.987	96.3576	36.9135	61.9333
EmuJ_000355000.1	Tetraspanin [Source:UniProtKB/TrEMBL;Acc:A0A068Y051]	11.3003	35.5665	50.3843	2.13376	11.9262	1.56472	10.604
EmuJ_000356300.1	Protein prenyltransferase alpha subunit [Source:UniProtKB/TrEMBL;Acc:A0A068Y244]	65.1974	95.0516	84.113	42.2801	55.32	39.9114	59.5368
EmuJ_000356500.1	Katanin p60 ATPase containing subunit [Source:UniProtKB/TrEMBL;Acc:A0A068XW69]	9.22757	20.6156	50.9807	14.8713	9.39977	2.13221	6.16256
EmuJ_000356700.1	Puromycin sensitive aminopeptidase [Source:UniProtKB/TrEMBL;Acc:A0A068XVT8]	51.1697	37.9295	36.1105	2.22446	41.7258	6.08949	26.2059
EmuJ_000357000.1		57.5737	47.9644	60.0444	28.6817	34.9066	29.4935	51.7241
EmuJ_000357100.1	Peptidase M neutral zinc metallopeptidases zinc binding site [Source:UniProtKB/TrEMBL;Acc:A0A068Y068]	70.671	90.8836	102.519	179.632	118.472	66.7171	118.48
EmuJ_000357900.1	Expressed protein [Source:UniProtKB/TrEMBL;Acc:A0A068Y256]	368.059	509.56	405.513	69.6066	166.751	33.4105	104.27
EmuJ_000358100.1		26.099	50.4459	51.2706	12.6262	8.89589	8.93717	16.2867
EmuJ_000358500.1	Radial spoke head 1 [Source:UniProtKB/TrEMBL;Acc:A0A068Y262]	215.673	196.153	255.506	197.135	135.691	62.5801	107.475
EmuJ_000358900.1		15.4944	16.4793	11.8001	1.69972	10.7034	2.53257	9.36852
EmuJ_000359840.1	Dixin [Source:UniProtKB/TrEMBL;Acc:A0A068Y088]	23.7995	23.5779	28.9233	20.1714	51.6494	7.57368	34.1342
EmuJ_000362000.1	Immunoglobulin [Source:UniProtKB/TrEMBL;Acc:A0A068XWB2]	56.7852	49.7775	63.7191	42.7884	66.5239	33.5105	53.3725
EmuJ_000362200.1	Mitotic checkpoint protein PRCC C terminal [Source:UniProtKB/TrEMBL;Acc:A0A068XVX9]	61.077	81.2079	86.6103	57.397	68.4316	47.8253	76.7049
EmuJ_000362900.1	Histone lysine N methyltransferase [Source:UniProtKB/TrEMBL;Acc:A0A068Y296]	42.1752	31.5317	37.8199	32.8798	24.4193	24.1216	35.5042
EmuJ_000363100.1		44.7846	47.173	46.0469	16.4686	28.4238	17.2542	28.1324
EmuJ_000363200.1	Tetraspanin [Source:UniProtKB/TrEMBL;Acc:A0A068Y0B3]	94.4774	104.915	137.194	21.31	26.7861	19.4696	38.1824
EmuJ_000363300.1		76.8971	75.0891	89.8255	10.6962	18.1777	12.4984	25.0561
EmuJ_000363400.1	Cell adhesion molecule:down regulated by [Source:UniProtKB/TrEMBL;Acc:A0A068Y2A2]	154.238	95.2062	187.758	73.5859	69.5787	48.697	75.9989
EmuJ_000363800.1	Phosphodiesterase [Source:UniProtKB/TrEMBL;Acc:A0A068XVZ0]	0.719868	2.95756	2.64041	5.67022	17.3401	2.78857	20.1406
EmuJ_000364600.1	Expressed protein [Source:UniProtKB/TrEMBL;Acc:A0A068Y359]	28.8189	57.3532	64.3427	57.4323	40.1043	63.2246	107.126
EmuJ_000364800.1		15.2556	6.02172	8.88515	3.1267	10.2057	1.05363	10.455
EmuJ_000365000.1	Ormdl protein [Source:UniProtKB/TrEMBL;Acc:A0A068Y2B5]	222.304	224.777	264.692	230.252	179.14	143.183	213.3
EmuJ_000365300.1	Cysteine:serine rich nuclear protein 1 [Source:UniProtKB/TrEMBL;Acc:A0A068Y0C7]	31.9533	39.5485	36.0553	21.3022	23.3382	12.3847	21.3903
EmuJ_000366500.1	Tyrosine-protein kinase [Source:UniProtKB/TrEMBL;Acc:A0A068XW12]	67.57	63.5303	62.7995	22.5564	29.3743	30.2791	50.0543
EmuJ_000368620.1	EG95 [Source:UniProtKB/TrEMBL;Acc:A0A068XTI1]	5.52195	104.081	170.539	0.39116	0.172925	0	16.8644
EmuJ_000371900.1		0.273392	0.191079	0.319323	0.201185	3.85033	0.370389	10.6032
EmuJ_000372500.1		51.7851	37.6386	43.7234	26.3664	17.9928	20.7721	31.9043
EmuJ_000373100.1	Golgi associated plant patholocus tagsis [Source:UniProtKB/TrEMBL;Acc:A0A068Y3A1]	27.6128	15.1309	19.9582	238.513	91.2257	29.7262	52.6767
EmuJ_000373500.1	Fungal specific transcription protein [Source:UniProtKB/TrEMBL;Acc:A0A0S4MPX8]	115.063	94.4523	84.1245	34.8757	52.1755	29.8143	66.8269
EmuJ_000373900.1	X ray radiation resistance associated protein 1 [Source:UniProtKB/TrEMBL;Acc:A0A068XWI5]	37.0909	31.5817	40.1097	14.6944	19.6261	9.24571	20.4758
EmuJ_000374500.1	Poly [ADP-ribose] polymerase [Source:UniProtKB/TrEMBL;Acc:A0A068XWJ1]	95.4511	62.6909	65.3903	21.9235	65.6871	15.2246	43.5099
EmuJ_000374700.1	Nucleolar pre ribosomal associated protein [Source:UniProtKB/TrEMBL;Acc:A0A068Y0H9]	112.379	86.0276	85.206	79.7784	71.82	40.4198	76.3529
EmuJ_000374900.1	Intraflagellar transport protein 140 [Source:UniProtKB/TrEMBL;Acc:A0A068Y2H7]	5.90038	4.52837	3.84511	0.844101	3.22173	0.293611	1.26145
EmuJ_000375000.1	Dna repair and recombination protein rad54 [Source:UniProtKB/TrEMBL;Acc:A0A068Y3B6]	41.0706	27.9493	27.521	3.44379	24.8522	1.64533	17.1079
EmuJ_000375600.1	RNA guanine 9 methyltransferase [Source:UniProtKB/TrEMBL;Acc:A0A068Y3C1]	41.4823	36.0902	36.0254	16.8737	26.538	10.7913	22.8242
EmuJ_000375700.1	Methyltransferase nsun5 [Source:UniProtKB/TrEMBL;Acc:A0A068XWK2]	50.1219	39.6988	43.2262	27.5375	43.8247	27.6181	46.8862
EmuJ_000376600.1	Serine hydroxymethyltransferase [Source:UniProtKB/TrEMBL;Acc:A0A068Y2I8]	266.472	161.304	151.738	20.1678	131.267	1.40256	70.1097
EmuJ_000377300.1	GA binding protein alpha chain [Source:UniProtKB/TrEMBL;Acc:A0A068Y3D3]	44.3032	44.1959	40.885	23.4541	22.3004	15.0323	26.9414
EmuJ_000377500.1	Serum response factor [Source:UniProtKB/TrEMBL;Acc:A0A068XWL8]	56.2315	87.4246	76.7589	65.1985	60.635	73.2377	105.37
EmuJ_000377550.1	Zinc finger protein 622 [Source:UniProtKB/TrEMBL;Acc:A0A068Y0K8]	75.7222	73.8716	79.9183	39.1114	62.7326	31.8029	66.4762
EmuJ_000377800.1	Splicing factor 3a subunit 3 [Source:UniProtKB/TrEMBL;Acc:A0A068Y3D8]	142.558	145.856	146.841	95.743	107.338	63.6493	97.815
EmuJ_000377900.1	Smad nuclear interacting protein [Source:UniProtKB/TrEMBL;Acc:A0A068XWM3]	67.6681	69.4194	78.084	50.6393	58.5748	32.0843	56.2402
EmuJ_000378600.1	U2 small nuclear ribonucleoprotein A [Source:UniProtKB/TrEMBL;Acc:A0A068XWA0]	127.12	116.699	108.944	75.9333	122.902	82.1925	115.83
EmuJ_000378800.1	Forkhead box protein A2 hepatocyte nuclear [Source:UniProtKB/TrEMBL;Acc:A0A068Y3E7]	7.50836	10.4353	6.57049	0.199699	0.654439	0.66614	7.11747
EmuJ_000379000.1	Pre mRNA processing factor 39 [Source:UniProtKB/TrEMBL;Acc:A0A068XWA5]	94.9913	74.1056	86.2268	36.9827	55.7166	19.5764	45.1709
EmuJ_000379100.1		25.0845	14.9424	17.035	2.01483	12.912	0.682719	9.61203
EmuJ_000379300.1	Methyltransferase C20orf7 [Source:UniProtKB/TrEMBL;Acc:A0A068XWN7]	61.6402	48.8295	46.7408	25.1535	34.9903	23.695	43.725
EmuJ_000379500.1	Lamin b receptor [Source:UniProtKB/TrEMBL;Acc:A0A068XWB0]	126.878	82.1844	78.787	3.58329	60.6774	1.64513	49.8579
EmuJ_000379600.1	Nuclear receptor 2DBD gamma [Source:UniProtKB/TrEMBL;Acc:A0A068Y2L3]	225.108	155.522	153.917	57.9855	84.1288	19.4636	61.3217
EmuJ_000380300.1	LIM class homeodomain transcription factor Lhx3 [Source:UniProtKB/TrEMBL;Acc:A0A068Y0P5]	6.84585	8.28017	9.37878	0.561108	3.15547	0.496331	4.11652
EmuJ_000381000.1	Prohormone 4 [Source:UniProtKB/TrEMBL;Acc:A0A068Y2M7]	22.6878	20.012	22.4072	0.443272	12.4857	1.34787	10.4214
EmuJ_000381900.1	Metastasis associated protein MTA1 [Source:UniProtKB/TrEMBL;Acc:A0A068Y0R3]	112.564	84.0211	105.497	41.2418	46.2733	41.9596	70.3561
EmuJ_000382300.1	Transcription factor FAR1 [Source:UniProtKB/TrEMBL;Acc:A0A068XWR9]	86.7235	89.9723	88.8019	43.312	40.9558	37.2124	55.9047
EmuJ_000388500.1	Expressed protein [Source:UniProtKB/TrEMBL;Acc:A0A068Y3K0]	504.339	306.845	154.984	10.2213	124.33	1.54702	185.88
EmuJ_000388600.1	Non capsid protein NS 1 [Source:UniProtKB/TrEMBL;Acc:A0A068XWU9]	254.089	172.326	103.087	6.53582	74.3452	1.46426	96.2905
EmuJ_000388700.1	Membrane associated guanylate kinase ww and pdz [Source:UniProtKB/TrEMBL;Acc:A0A068Y0V2]	59.5667	21.3737	35.3007	1.49151	14.7645	0.545893	14.3823
EmuJ_000388800.1	Expressed protein [Source:UniProtKB/TrEMBL;Acc:A0A068XWG6]	140.191	83.9996	92.9416	32.4955	66.7065	14.0037	47.947
EmuJ_000389000.1	Protocadherin 1 [Source:UniProtKB/TrEMBL;Acc:A0A068Y2R5]	29.1934	20.5987	46.1587	1.37517	17.3919	0.144519	9.7448
EmuJ_000389100.1	Aldehyde dehydrogenase mitochondrial [Source:UniProtKB/TrEMBL;Acc:A0A068Y3K4]	230.742	208.37	207.398	84.8314	134.903	59.9561	134.261
EmuJ_000389200.1		13.9979	9.06164	12.1476	1.63324	8.02155	0.896958	4.08617
EmuJ_000389300.1	Tetratricopeptide repeat protein 30A [Source:UniProtKB/TrEMBL;Acc:A0A068Y0V8]	21.2257	21.2078	26.4863	1.44955	9.25774	0.678669	4.94544
EmuJ_000389400.1	Nuclear cap-binding protein subunit 2 [Source:UniProtKB/TrEMBL;Acc:A0A068XWH1]	103.202	147.926	101.284	58.7179	59.1924	44.409	76.6578
EmuJ_000389600.1	Mitogen activated protein kinase kinase kinase [Source:UniProtKB/TrEMBL;Acc:A0A068Y3K8]	32.7428	22.6242	33.2051	4.15415	9.5839	5.19846	8.33321
EmuJ_000390000.1	Expressed protein [Source:UniProtKB/TrEMBL;Acc:A0A068Y2S2]	56.8199	64.3177	54.0607	21.2078	29.259	9.62571	19.2489
EmuJ_000390600.1	Zinc finger C2H2 type [Source:UniProtKB/TrEMBL;Acc:A0A068XWI2]	36.1996	41.7975	29.7462	33.9348	27.8037	21.169	31.0959
EmuJ_000390700.1	Expressed protein [Source:UniProtKB/TrEMBL;Acc:A0A068Y2S6]	77.3528	64.7889	75.4938	31.1228	44.5382	33.099	101.858
EmuJ_000391300.1	Serotonin transporter [Source:UniProtKB/TrEMBL;Acc:A0A068XWX1]	45.8985	38.6723	39.408	17.3974	16.2052	14.2561	21.2235
EmuJ_000392200.1		39.8993	27.7579	25.5577	19.8494	28.6515	13.5148	25.9827
EmuJ_000392300.1	Cleavage stimulation factor subunit 1 [Source:UniProtKB/TrEMBL;Acc:A0A068Y2T9]	106.931	57.8755	81.2537	50.3489	65.929	32.4852	59.2049
EmuJ_000392800.1	Growth factor independence [Source:UniProtKB/TrEMBL;Acc:A0A068Y2U4]	24.7894	11.5264	19.3554	8.40459	6.86386	0.315554	7.99339
EmuJ_000392900.1	AMP deaminase 2 [Source:UniProtKB/TrEMBL;Acc:A0A068Y3N6]	81.7651	57.7092	52.0803	21.1331	59.0434	14.7877	42.6866
EmuJ_000393250.1	G:T mismatch specific thymine DNA glycosylase [Source:UniProtKB/TrEMBL;Acc:A0A068Y2U9]	36.0981	48.7062	44.171	8.59946	9.12536	5.00208	9.24997
EmuJ_000394100.1	Tryptophanyl tRNA synthetase [Source:UniProtKB/TrEMBL;Acc:A0A068XWZ2]	285.31	204.406	277.222	163.534	254.324	151.879	218.046
EmuJ_000395000.1	Coiled coil domain containing protein C6orf97 [Source:UniProtKB/TrEMBL;Acc:A0A068Y3Q1]	72.269	54.6861	40.238	3.50389	34.4053	1.19733	28.7615
EmuJ_000395100.1	ABC domain containing protein kinase [Source:UniProtKB/TrEMBL;Acc:A0A068XX04]	103.137	115.73	102.912	58.1231	56.3648	40.9179	64.1429
EmuJ_000395300.1	Suppressor of hairy wing [Source:UniProtKB/TrEMBL;Acc:A0A068XWN1]	100.023	86.3092	110.861	37.9733	54.0459	33.1589	55.5011
EmuJ_000397600.1	Expressed protein [Source:UniProtKB/TrEMBL;Acc:A0A0S4MJT5]	136.517	165.085	162.814	85.392	67.1739	48.5197	98.5887
EmuJ_000398000.1		19.0645	36.0093	55.8763	10.4004	11.0672	4.31834	27.8591
EmuJ_000405600.1	Expressed protein [Source:UniProtKB/TrEMBL;Acc:A0A068XWT2]	1.30352	6.19892	2.77746	0.465224	0.157173	0.158425	2.32824
EmuJ_000406500.1	Expressed conserved protein [Source:UniProtKB/TrEMBL;Acc:A0A068Y338]	108.996	96.4924	90.322	5.0329	62.4391	2.29815	66.2134
EmuJ_000406700.1	AT rich interaction region [Source:UniProtKB/TrEMBL;Acc:A0A068XX90]	33.0544	29.2496	27.5712	21.3241	13.876	9.90371	16.9766
EmuJ_000406800.1	T complex protein 11 protein 1 [Source:UniProtKB/TrEMBL;Acc:A0A068Y175]	41.8446	76.3429	49.1999	18.3753	19.8621	22.6177	33.0022
EmuJ_000407600.1	Expressed protein [Source:UniProtKB/TrEMBL;Acc:A0A068Y3V2]	8.90578	6.70596	12.0397	0.577227	7.35009	0.922125	9.6937
EmuJ_000408000.1	Expressed protein [Source:UniProtKB/TrEMBL;Acc:A0A068XWV0]	924.216	383	488.313	7724.14	21845.6	4593.03	11310.1
EmuJ_000408150.1	Expressed protein; Hypothetical transcript [Source:UniProtKB/TrEMBL;Acc:U6HHR6]	7.08052	171.534	226.902	3.74318	23.5025	0.146049	19.4974
EmuJ_000408400.1	Kelch repeat type 1 [Source:UniProtKB/TrEMBL;Acc:A0A068XWV5]	1.31442	0.8005	1.09804	4.55515	5.19184	4.90029	10.586
EmuJ_000409900.1	Calcium binding mitochondrial carrier protein [Source:UniProtKB/TrEMBL;Acc:A0A068XXC6]	86.0737	92.6349	75.3577	32.2262	48.7668	28.5013	50.817
EmuJ_000410000.1	Symplekin [Source:UniProtKB/TrEMBL;Acc:A0A068Y195]	62.2325	55.1044	56.808	40.2702	30.5218	18.7342	31.1262
EmuJ_000410700.1	Nuclear pore complex protein nup214 [Source:UniProtKB/TrEMBL;Acc:A0A068Y1A0]	13.2853	3.875	6.07423	7.59401	6.92302	2.76017	5.65266
EmuJ_000410800.1	Nuclear pore complex protein nup214 [Source:UniProtKB/TrEMBL;Acc:A0A068XWX0]	30.8423	42.2906	34.8165	16.069	13.2855	7.74448	12.8537
EmuJ_000412400.1	Expressed conserved protein [Source:UniProtKB/TrEMBL;Acc:A0A068Y3D4]	49.4745	29.3886	29.6812	4.77014	3.4644	23.9746	151.573
EmuJ_000412500.1	Expressed conserved protein [Source:UniProtKB/TrEMBL;Acc:A0A068Y422]	535.398	267.707	170.13	78.76	54.5299	156.626	703.313
EmuJ_000412600.1	Expressed conserved protein [Source:UniProtKB/TrEMBL;Acc:U6HF78]	119.128	55.0491	59.8591	11.663	10.6052	32.918	270.136
EmuJ_000412900.1	Pinin [Source:UniProtKB/TrEMBL;Acc:A0A068Y3S8]	163.409	139.088	143.117	86.1889	111.569	61.592	112.087
EmuJ_000413000.1	Tubulin specific chaperone C [Source:UniProtKB/TrEMBL;Acc:A0A068Y425]	91.3107	100.148	108.038	60.293	70.3023	38.5224	63.943
EmuJ_000413400.1	rRNA processing protein EBP2 [Source:UniProtKB/TrEMBL;Acc:A0A068Y427]	179.227	165.6	200.004	107.256	148.351	108.077	167.828
EmuJ_000413500.1	Sodium:potassium dependent atpase beta subunit [Source:UniProtKB/TrEMBL;Acc:A0A068XXJ4]	112.739	156.323	152.363	20.3058	57.7388	26.4328	53.0124
EmuJ_000413700.1		85.359	86.7293	68.0264	28.9529	42.4779	5.60653	23.3254
EmuJ_000413950.1	DNA directed RNA polymerase II subunit RPB3 [Source:UniProtKB/TrEMBL;Acc:A0A087W4V9]	90.4796	103.34	98.5655	46.3643	78.7665	42.0783	64.723
EmuJ_000414300.1	Dna polymerase epsilon subunit 2 [Source:UniProtKB/TrEMBL;Acc:A0A068Y3T8]	87.8746	76.5609	85.4504	70.6825	83.7391	24.2281	52.427
EmuJ_000414400.1	Splicing factor 3a subunit 2 [Source:UniProtKB/TrEMBL;Acc:A0A068Y433]	80.0298	132.449	114.598	69.6206	67.2175	48.4682	69.6909
EmuJ_000416750.1	U2 small nuclear ribonucleoprotein auxiliary [Source:UniProtKB/TrEMBL;Acc:A0A068XXL6]	39.9995	58.0592	39.0359	19.9427	25.0927	17.1878	29.0817
EmuJ_000417300.1	Uveal autoantigen with coiled coil domains [Source:UniProtKB/TrEMBL;Acc:A0A068Y1L2]	55.8476	21.2973	25.6886	3.82405	20.7702	1.52254	18.6112
EmuJ_000418000.1		51.1255	46.1208	41.3118	18.0857	25.4132	8.27142	14.2934
EmuJ_000418100.1	Src y 3 domain [Source:UniProtKB/TrEMBL;Acc:A0A068XXM6]	149.837	150.342	146.25	18.6637	19.4649	13.3555	42.1877
EmuJ_000418300.1	Sorbin [Source:UniProtKB/TrEMBL;Acc:A0A068Y1M0]	11.2901	19.5895	21.5965	1.57317	4.43886	1.31239	4.84794
EmuJ_000418800.1	Oxalate:formate antiporter [Source:UniProtKB/TrEMBL;Acc:A0A068Y1M4]	8.02239	12.3443	20.2931	0.918513	0.995364	0.25511	2.45804
EmuJ_000418900.1	Glycosyltransferase 14 family member [Source:UniProtKB/TrEMBL;Acc:A0A068XX47]	174.846	57.3736	206.48	41.6028	14.3231	16.9428	67.3972
EmuJ_000419400.1	Ribosomal protein smL37a [Source:UniProtKB/TrEMBL;Acc:A0A068Y1M6]	247.135	249.637	294.904	199.131	312.997	506.268	772.086
EmuJ_000419700.1	Serine:threonine protein kinase [Source:UniProtKB/TrEMBL;Acc:A0A068Y471]	92.2058	63.1679	92.4133	86.2514	94.9954	41.9768	63.7318
EmuJ_000421500.1	Cleavage and polyadenylation specificity factor [Source:UniProtKB/TrEMBL;Acc:A0A068XX66]	40.4936	56.772	47.4053	23.8826	28.9575	20.1048	32.6928
EmuJ_000422200.1	Regulator of G protein signaling 3 [Source:UniProtKB/TrEMBL;Acc:A0A068XXQ3]	6.27665	12.9355	22.995	1.08411	5.14982	1.20652	4.23185
EmuJ_000422400.1	Hemicentin 1 [Source:UniProtKB/TrEMBL;Acc:A0A068XX77]	6.87957	1.8063	3.14782	4.71711	3.58366	2.21838	3.90095
EmuJ_000422500.1	Ubiquinone biosynthesis monooxygenase COQ6 [Source:UniProtKB/TrEMBL;Acc:A0A068Y403]	274.744	341.984	252.619	146.525	159.311	103.395	169.492
EmuJ_000423900.1	Ribosomal protein rpl13a [Source:UniProtKB/TrEMBL;Acc:A0A068XX88]	914.765	582.931	902.066	502.255	796.11	531.312	846.788
EmuJ_000424100.1	Expressed protein [Source:UniProtKB/TrEMBL;Acc:A0A068Y4B3]	226.898	204.257	191.332	316.056	263.634	231.409	335.924
EmuJ_000424200.1	Endoglin CD105 antigen [Source:UniProtKB/TrEMBL;Acc:A0A068XXR8]	1.91229	6.29555	8.99678	0.256337	0.576329	0.945766	2.06071
EmuJ_000424700.1	Mediator of RNA polymerase II transcription subunit 1 [Source:UniProtKB/TrEMBL;Acc:A0A068Y4B8]	27.9127	25.5739	23.2726	16.3108	13.9737	8.99092	14.3585
EmuJ_000425000.1	Nop17p [Source:UniProtKB/TrEMBL;Acc:A0A068XX97]	186.853	137.864	162.371	109.854	195.944	108.186	152.178
EmuJ_000425200.1	Programmed cell death protein 5 [Source:UniProtKB/TrEMBL;Acc:A0A068Y4C3]	245.262	252.688	248.475	186.802	246.155	145.524	254.517
EmuJ_000425800.1	Ral guanine nucleotide exchange factor with pH [Source:UniProtKB/TrEMBL;Acc:A0A068XXT1]	58.1423	87.147	107.248	80.3121	68.3276	29.7217	45.3997
EmuJ_000425900.1		11.548	12.79	11.0585	2.34765	4.24854	0.636652	3.72809
EmuJ_000426000.1		124.61	121.664	87.907	12.5845	55.7755	2.28352	47.0853
EmuJ_000426900.1	mRNA cap guanine-N7 methyltransferase [Source:UniProtKB/TrEMBL;Acc:A0A068Y432]	33.9904	46.3372	39.5571	19.2528	32.6307	18.6996	31.7521
EmuJ_000427000.1	Homeobox protein extradenticle [Source:UniProtKB/TrEMBL;Acc:A0A068Y4D7]	25.3557	35.2787	34.9098	7.09952	4.63638	5.8391	9.0993
EmuJ_000427100.1	Deoxycytidylate deaminase [Source:UniProtKB/TrEMBL;Acc:A0A068XXU1]	87.7268	118.175	79.205	43.1143	61.9834	40.4104	63.6742
EmuJ_000428600.1		30.3522	26.8233	37.4205	13.8113	35.3608	18.9447	33.1154
EmuJ_000428800.1	Intraflagellar transport protein 57 [Source:UniProtKB/TrEMBL;Acc:A0A068XXV5]	50.4693	50.8684	51.8112	12.8353	17.9213	7.75921	14.6653
EmuJ_000429650.1	Hypothetical transcript [Source:UniProtKB/TrEMBL;Acc:A0A068Y4F8]	29.9537	24.5855	21.7206	2.6768	15.9782	1.21243	11.8844
EmuJ_000429900.1	Transferase [Source:UniProtKB/TrEMBL;Acc:A0A068Y1U7]	114.85	119.219	106.533	65.6199	63.3065	56.7935	81.3912
EmuJ_000430300.1	Mitochondrial ribosomal protein s31 [Source:UniProtKB/TrEMBL;Acc:A0A068Y1V1]	128.346	111.703	116.473	53.2295	65.2598	63.1999	92.4132
EmuJ_000430500.1	40S ribosomal protein S9 [Source:UniProtKB/TrEMBL;Acc:A0A068XXD6]	809.289	416.077	691.68	371.356	581.863	417.417	585.589
EmuJ_000432300.1	Kinesin-like protein [Source:UniProtKB/TrEMBL;Acc:A0A068XXY9]	46.1741	50.8416	29.4614	3.17876	21.9381	1.10995	19.1896
EmuJ_000432600.1		90.0382	97.4222	81.1658	40.5772	41.3691	46.7834	67.9984
EmuJ_000433000.1	Transcription factor Dp 1 [Source:UniProtKB/TrEMBL;Acc:A0A068XXF7]	113.196	93.7338	91.5952	39.0802	50.8678	37.147	58.5582
EmuJ_000433100.1	Tyrosyl DNA phosphodiesterase 1 [Source:UniProtKB/TrEMBL;Acc:A0A068Y491]	16.9587	13.451	14.0908	6.54207	9.01039	5.13738	10.8819
EmuJ_000433900.1	Serine:threonine protein kinase RIO1 [Source:UniProtKB/TrEMBL;Acc:A0A068Y1Y1]	76.1858	67.7366	63.9105	40.2445	49.0933	40.531	58.1947
EmuJ_000434100.1	Aryl hydrocarbon receptor [Source:UniProtKB/TrEMBL;Acc:A0A068Y4A2]	20.9934	24.0716	32.4007	4.19016	4.55107	2.77515	4.74342
EmuJ_000434500.1	Retinoic acid receptor RXR [Source:UniProtKB/TrEMBL;Acc:A0A068XXG6]	49.2229	51.9465	37.3626	24.8329	25.8062	17.2826	26.0113
EmuJ_000434800.1	DNA repair protein REV1 [Source:UniProtKB/TrEMBL;Acc:A0A068XY13]	98.9021	80.5337	73.0322	40.7766	58.7964	21.2636	48.6356
EmuJ_000435000.1	Valyl tRNA synthetase [Source:UniProtKB/TrEMBL;Acc:A0A068Y4B2]	139.768	92.4601	97.2372	97.879	105.899	68.8176	93.9649
EmuJ_000435100.1	Presenilin associated rhomboid [Source:UniProtKB/TrEMBL;Acc:A0A068Y4K7]	54.6703	40.3748	50.2194	29.6229	33.8775	9.66006	31.2851
EmuJ_000435500.1		7.28573	8.85478	5.74218	2.7047	6.01065	3.53212	7.9219
EmuJ_000435700.1	Fibroblast growth factor receptor substrate [Source:UniProtKB/TrEMBL;Acc:A0A068XY24]	77.1306	80.3238	71.0075	60.3444	51.6106	30.6227	48.2988
EmuJ_000436300.1	Transcription factor FAR1 [Source:UniProtKB/TrEMBL;Acc:A0A068XY28]	76.8219	35.7445	47.5052	31.5422	29.7277	27.0478	41.4366
EmuJ_000437000.1	Ribonucleoside diphosphate reductase subunit [Source:UniProtKB/TrEMBL;Acc:A0A068Y215]	491.836	449.097	387.271	109.75	249.766	39.0817	158.508
EmuJ_000437100.1	Expressed conserved protein [Source:UniProtKB/TrEMBL;Acc:A0A068XXI7]	112.677	155.989	109.605	85.5188	91.6036	56.0493	89.9615
EmuJ_000437500.1	Alanyl tRNA synthetase cytoplasmic [Source:UniProtKB/TrEMBL;Acc:A0A068Y4M4]	181.095	119.529	156.389	93.8245	159.491	80.6459	118.962
EmuJ_000437800.1	Transcription factor SOX 14 [Source:UniProtKB/TrEMBL;Acc:A0A068Y223]	42.8095	47.8476	35.3368	5.315	28.0767	11.4127	34.9779
EmuJ_000438400.1	S-formylglutathione hydrolase [Source:UniProtKB/TrEMBL;Acc:A0A068XXJ5]	164.907	120.844	144.721	89.0932	136.554	80.3215	118.623
EmuJ_000438700.1		59.0833	67.825	56.8545	25.7831	35.4369	36.3155	53.0234
EmuJ_000438900.1	Egf domain protein [Source:UniProtKB/TrEMBL;Acc:A0A068XXK0]	225.326	183.608	183.958	149.527	203.147	126.635	179.794
EmuJ_000439200.1	Histone lysine N methyltransferase Ez [Source:UniProtKB/TrEMBL;Acc:A0A068XY53]	60.8296	52.1298	61.145	46.9805	48.0858	22.3696	37.0303
EmuJ_000439300.1	Enhancer of zeste 1 ENX 2 [Source:UniProtKB/TrEMBL;Acc:A0A068Y238]	370.443	282.963	389.361	193.838	312.812	167.38	334.936
EmuJ_000439400.1	Cyclin L1 [Source:UniProtKB/TrEMBL;Acc:A0A068XXK5]	119.605	124.342	117.283	65.9032	73.5737	42.4813	68.8833
EmuJ_000439600.1	Expressed conserved protein [Source:UniProtKB/TrEMBL;Acc:A0A068Y4P2]	6.78006	17.9081	20.1645	1.13943	3.75581	1.10886	5.04925
EmuJ_000441100.1	Translational activator of cytochrome c oxidase [Source:UniProtKB/TrEMBL;Acc:A0A068Y4G6]	68.7386	81.6043	71.3711	48.1772	56.6572	39.4289	58.7921
EmuJ_000441900.1	Synaptic vesicle 2 protein [Source:UniProtKB/TrEMBL;Acc:A0A068Y263]	27.5264	35.3492	31.6671	9.43784	13.8773	4.78487	9.15993
EmuJ_000442200.1	Chloride channel nucleotide sensitivea [Source:UniProtKB/TrEMBL;Acc:A0A068Y4S3]	95.0147	83.9922	73.6533	9.47622	65.466	4.14329	54.6819
EmuJ_000442300.1	Kinetochore protein ndc80 [Source:UniProtKB/TrEMBL;Acc:A0A068XY83]	119.642	62.4333	69.41	8.62969	66.426	3.94264	50.0745
EmuJ_000442500.1	Cleavage stimulation factor subunit 3 [Source:UniProtKB/TrEMBL;Acc:A0A068XXN8]	100.084	87.0328	81.3323	40.2127	60.1261	38.5852	69.9712
EmuJ_000443600.1	Locus tagral transcription factor IIF polypeptide 2 [Source:UniProtKB/TrEMBL;Acc:A0A068Y4J0]	54.7305	63.0267	53.6577	29.2878	51.1596	29.858	48.975
EmuJ_000443700.1	Non metastatic cells 7 protein expressed [Source:UniProtKB/TrEMBL;Acc:A0A068Y4T9]	47.5095	79.2333	87.3642	8.53153	24.7642	4.04307	19.8966
EmuJ_000443800.1	Prohormone 4 [Source:UniProtKB/TrEMBL;Acc:A0A068XY98]	5.35405	3.99467	6.61969	2.13657	7.18813	1.60925	4.71376
EmuJ_000444400.1	Serine:threonine protein kinase SMG1 [Source:UniProtKB/TrEMBL;Acc:A0A068XYA1]	29.673	28.2259	25.3732	33.0543	28.831	19.3583	26.7355
EmuJ_000444600.1	Short transient receptor potential channel 6 [Source:UniProtKB/TrEMBL;Acc:A0A068XXQ6]	7.31438	7.43422	9.52329	2.2952	3.95345	3.35113	7.75399
EmuJ_000445000.1	Eukaryotic translation initiation factor 3 subunit B [Source:UniProtKB/TrEMBL;Acc:A0A068Y295]	221.844	155.586	207.481	138.651	212.011	139.164	232.338
EmuJ_000445100.1	Tyrosine protein kinase transmembrane receptor [Source:UniProtKB/TrEMBL;Acc:A0A068XXR1]	21.8696	18.3769	17.6815	1.88883	7.25484	0.531318	4.93345
EmuJ_000445900.1	Polyphosphoinositide phosphatase [Source:UniProtKB/TrEMBL;Acc:A0A068Y4L0]	83.5661	61.24	59.2254	46.8471	47.2515	31.8296	52.1134
EmuJ_000446000.1	Zinc finger C4H2 domain containing protein [Source:UniProtKB/TrEMBL;Acc:A0A068Y4W2]	38.8485	56.3293	48.828	5.17696	10.0519	3.58324	14.7388
EmuJ_000446100.1		8.88188	32.9965	19.4053	13.3095	16.2183	11.6038	23.5039
EmuJ_000446300.1	60s ribosomal protein l6 [Source:UniProtKB/TrEMBL;Acc:A0A068XXS3]	1325.37	661.503	1131.1	450.176	1112.95	688.4	1170.71
EmuJ_000446500.1	Forkhead box protein D2 [Source:UniProtKB/TrEMBL;Acc:A0A068Y4W8]	50.6017	116.916	72.7722	25.3714	27.7912	18.3294	69.6009
EmuJ_000447100.1	Mannosyltransferase [Source:UniProtKB/TrEMBL;Acc:A0A068Y4X3]	34.7387	28.146	30.6039	20.1821	16.1923	10.7862	20.991
EmuJ_000447200.1	Queuine tRNA-ribosyltransferase catalytic subunit 1 [Source:UniProtKB/TrEMBL;Acc:A0A068XYC0]	33.7261	27.6083	38.7823	16.481	23.2655	10.1981	18.534
EmuJ_000448000.1	Hunchback transcription factor [Source:UniProtKB/TrEMBL;Acc:A0A068Y4M9]	81.0396	41.1058	55.8841	52.2412	79.9334	11.0312	36.5866
EmuJ_000448700.1	TBP associated factor 1C [Source:UniProtKB/TrEMBL;Acc:A0A068XYD4]	93.9054	83.6822	94.7613	50.6666	57.1417	32.1863	56.7234
EmuJ_000449000.1	Zinc transporter 9 [Source:UniProtKB/TrEMBL;Acc:A0A068Y4N8]	115.097	138.845	115.945	73.0428	66.0629	41.2942	63.7546
EmuJ_000449200.1	Meiotically up regulated locus tag 71 protein [Source:UniProtKB/TrEMBL;Acc:A0A068XYD8]	164.034	134.59	137.251	56.3539	82.6677	42.9228	83.0713
EmuJ_000449600.1	Condensin complex subunit 3 [Source:UniProtKB/TrEMBL;Acc:A0A068Y501]	56.1452	58.445	39.9619	7.40763	33.0058	15.1801	26.1457
EmuJ_000449700.1	POU domain protein [Source:UniProtKB/TrEMBL;Acc:A0A068XYE2]	6.70188	25.6602	36.2125	0.206618	2.73655	0.197372	1.35435
EmuJ_000450200.1		40.9645	38.7617	26.9167	3.37437	18.7142	1.43056	18.0312
EmuJ_000450600.1	Ous pairing protein 2 [Source:UniProtKB/TrEMBL;Acc:A0A068Y4Q6]	126.987	106.482	90.6556	6.91125	66.2337	8.8964	79.4936
EmuJ_000451000.1	Acyl coenzyme A synthetase family [Source:UniProtKB/TrEMBL;Acc:A0A068Y2E8]	34.1856	33.7837	32.7714	12.7578	14.7795	11.4536	20.8963
EmuJ_000451200.1	Polyhomeotic protein 2 [Source:UniProtKB/TrEMBL;Acc:A0A068Y4R2]	65.6251	87.8049	76.4366	28.2639	27.8383	21.1854	39.3379
EmuJ_000451500.1	Basic helix loop helix dimerisation region bHLH [Source:UniProtKB/TrEMBL;Acc:A0A068Y2F4]	49.9766	27.7974	38.0451	2.33309	34.4901	0.112768	19.0235
EmuJ_000451600.1	Transcription initiation factor TFIID subunit [Source:UniProtKB/TrEMBL;Acc:A0A068XXX9]	71.4584	68.6862	63.4414	32.8795	28.6919	16.7436	31.9662
EmuJ_000451700.1	Transcription factor JmjC domain containing protein [Source:UniProtKB/TrEMBL;Acc:A0A068Y4R8]	60.4508	62.336	49.0599	32.1527	34.0341	22.0971	39.4777
EmuJ_000451900.1	Inositol-1-monophosphatase [Source:UniProtKB/TrEMBL;Acc:A0A068XYG1]	127.077	151.946	127.338	60.1752	73.3181	50.8044	79.0485
EmuJ_000451950.1	Bhlhzip transcription factor max:bigmax [Source:UniProtKB/TrEMBL;Acc:A0A068Y2F7]	47.8268	70.0134	54.9967	25.4356	29.6175	21.3808	32.4855
EmuJ_000452400.1	Nuclear pore protein [Source:UniProtKB/TrEMBL;Acc:A0A068Y2G4]	99.5626	79.1283	93.7015	63.479	71.4231	39.7762	74.1317
EmuJ_000452900.1	Expressed protein [Source:UniProtKB/TrEMBL;Acc:A0A068Y2G8]	210.806	161.737	165.567	128.428	178.247	124.946	181.561
EmuJ_000453000.1	Nucleoporin NDC1 [Source:UniProtKB/TrEMBL;Acc:A0A068XXZ7]	160.895	188.252	145.327	54.0415	80.6368	45.9759	75.7154
EmuJ_000453400.1	BAT2 N terminal [Source:UniProtKB/TrEMBL;Acc:A0A068Y2H3]	261.085	165.742	195.249	150.472	106.085	125.063	184.011
EmuJ_000453500.1		30.2225	15.6138	16.6185	3.67306	17.2316	1.01532	15.2433
EmuJ_000453600.1	E3 ubiquitin protein ligase TRIM37 [Source:UniProtKB/TrEMBL;Acc:A0A068Y4U1]	64.7262	76.1012	67.6812	25.3556	33.4752	13.681	33.4741
EmuJ_000454100.1	Regulator of chromosome condensation [Source:UniProtKB/TrEMBL;Acc:A0A068Y4U7]	57.8131	53.2364	55.2291	33.6893	36.4888	24.2947	40.7161
EmuJ_000455500.1	Protein SMG7 [Source:UniProtKB/TrEMBL;Acc:A0A068XY17]	102.239	114.028	93.0285	54.8528	63.7486	50.1602	69.3866
EmuJ_000455800.1		54.5447	63.8415	41.9157	4.76524	30.5293	4.79288	25.4379
EmuJ_000456100.1	Carboxyl terminal PDZ ligand of neuronal nitric [Source:UniProtKB/TrEMBL;Acc:A0A068Y4W5]	3.44793	8.89184	18.577	0.670878	0.850587	0.830962	3.78217
EmuJ_000456300.1	Exosome complex component RRP40 [Source:UniProtKB/TrEMBL;Acc:A0A068Y2J4]	116.304	105.303	120.667	44.9338	69.5633	46.1463	68.1628
EmuJ_000456500.1	G1:S specific cyclin D1 [Source:UniProtKB/TrEMBL;Acc:A0A068Y4X2]	45.0674	66.5069	42.4566	18.8143	23.0132	22.7315	33.7399
EmuJ_000457300.1	DNA binding protein inhibitor ID 4 [Source:UniProtKB/TrEMBL;Acc:A0A068Y2K3]	114.223	83.6943	83.6599	8.38134	136.174	2.58807	111.448
EmuJ_000457600.1	Phosphatidylinositol 3 and 4 kinase [Source:UniProtKB/TrEMBL;Acc:A0A068Y577]	27.5252	19.7645	18.1215	6.15097	13.9981	6.61002	11.8034
EmuJ_000458500.1	Ribosomal protein L35A [Source:UniProtKB/TrEMBL;Acc:A0A068XY50]	647.78	512.375	620.863	319.536	510.605	580.24	848.789
EmuJ_000458600.1	F box only protein 47 [Source:UniProtKB/TrEMBL;Acc:A0A068Y4Z4]	88.6999	64.7051	51.4221	2.92479	36.3005	2.00173	39.588
EmuJ_000458700.1	Small nuclear ribonucleoprotein Sm [Source:UniProtKB/TrEMBL;Acc:A0A068Y586]	282.458	272.347	325.38	207.057	304.066	261.431	470.938
EmuJ_000458800.1	Vasodilator stimulated phosphoprotein [Source:UniProtKB/TrEMBL;Acc:A0A068XYQ0]	107.923	146.735	145.561	80.7841	73.9806	41.6238	67.0155
EmuJ_000458950.1	Neural proliferation differentiation [Source:UniProtKB/TrEMBL;Acc:A0A068XY56]	55.5413	46.6385	68.8942	9.27733	24.1968	10.0429	19.338
EmuJ_000459300.1	Nuclear transcription factor Y subunit gamma [Source:UniProtKB/TrEMBL;Acc:A0A068Y2M3]	321.241	357.431	304.347	184.509	256.99	144.141	250.175
EmuJ_000460000.1	Calmodulin [Source:UniProtKB/TrEMBL;Acc:A0A068Y511]	177.759	162.208	189.263	1143.94	446.224	44.3801	169.091
EmuJ_000460100.1	Calcium binding protein [Source:UniProtKB/TrEMBL;Acc:A0A068Y5A2]	175.962	354.216	257.998	594.058	153.912	5.89633	41.8821
EmuJ_000460200.1	Bone morpholocus tagtic protein 2 [Source:UniProtKB/TrEMBL;Acc:A0A068XYR9]	6.19077	16.2204	6.71878	3.70488	4.97858	2.14628	4.96833
EmuJ_000460500.1	E1b 55 kDa associated protein [Source:UniProtKB/TrEMBL;Acc:A0A068Y516]	273.672	141.707	188.513	162.036	141.575	105.409	151.375
EmuJ_000460600.1	Guanine nucleotide binding protein subunit [Source:UniProtKB/TrEMBL;Acc:A0A068Y5A7]	55.6514	91.6916	68.1973	56.7897	50.6362	18.3593	31.9509
EmuJ_000461400.1	Receptor protein-tyrosine kinase [Source:UniProtKB/TrEMBL;Acc:A0A068XY82]	34.6688	23.3882	30.4689	5.13979	15.4843	6.68623	15.5957
EmuJ_000461600.1	FUS interacting serine arginine rich protein 1 [Source:UniProtKB/TrEMBL;Acc:A0A068Y5B9]	294.554	257.004	303.714	100.23	139.352	87.4922	142.274
EmuJ_000462100.1	Nucleolin [Source:UniProtKB/TrEMBL;Acc:A0A068Y532]	228.478	155.49	198.799	72.6883	155.018	96.6834	174.642
EmuJ_000462200.1	Nucleolin [Source:UniProtKB/TrEMBL;Acc:A0A068Y5C6]	2121.82	1392.14	1878.94	930.558	1681.99	510.686	1292.93
EmuJ_000462300.1	Leucine rich repeat containing protein 6 [Source:UniProtKB/TrEMBL;Acc:A0A068XYU6]	161.92	226.945	210.201	134.128	124.78	73.6009	114.487
EmuJ_000463100.1	Isopentenyl diphosphate delta isomerase [Source:UniProtKB/TrEMBL;Acc:A0A068Y544]	127.609	109.658	141.134	59.5309	72.4643	46.6259	72.0818
EmuJ_000463300.1	L antigen family [Source:UniProtKB/TrEMBL;Acc:A0A068XYW0]	175.227	210.574	201.978	120.06	109.774	102.068	152.313
EmuJ_000463400.1	Nuclear migration protein nudc [Source:UniProtKB/TrEMBL;Acc:A0A068Y2R1]	313.81	273.693	340.314	340.797	298.999	253.936	372.787
EmuJ_000463600.1	Calbindin 32 [Source:UniProtKB/TrEMBL;Acc:A0A068Y550]	14.4191	21.7396	25.6849	4.25063	15.8442	5.8333	14.5499
EmuJ_000465200.1	Nucleolar protein of 40 kDa [Source:UniProtKB/TrEMBL;Acc:A0A068Y584]	107.322	104.072	99.9278	46.739	79.7154	43.8795	80.9639
EmuJ_000465500.1	Phosphatase 2a inhibitor i2pp2a [Source:UniProtKB/TrEMBL;Acc:A0A068XZ08]	1536.1	1128.68	1291.8	636.586	1148.44	598.886	1144.61
EmuJ_000465600.1	Expressed protein [Source:UniProtKB/TrEMBL;Acc:A0A068Y2W3]	27.2377	41.0155	37.675	16.1972	25.9013	132.311	245.948
EmuJ_000466000.1	Mitochondrial import inner membrane translocase [Source:UniProtKB/TrEMBL;Acc:A0A068XZ13]	245.463	257.842	219.272	156.146	143.089	93.1805	155.216
EmuJ_000466100.1	TIP41 protein [Source:UniProtKB/TrEMBL;Acc:A0A068Y2W6]	97.2128	95.7734	88.3263	29.7291	57.4743	50.8751	81.7959
EmuJ_000466500.1		61.4042	74.6381	70.2204	37.1083	54.4245	20.0196	55.427
EmuJ_000466800.1	Tubulin polyglutamylase TTLL5 [Source:UniProtKB/TrEMBL;Acc:A0A068Y594]	9.15773	13.22	21.2109	1.17456	3.88978	2.45034	6.92905
EmuJ_000467600.1	Pescadillo homolog [Source:UniProtKB/TrEMBL;Acc:A0A068Y2X7]	223.326	181.563	200.662	106.293	148.216	83.7245	149.89
EmuJ_000467700.1	L lactate dehydrogenase [Source:UniProtKB/TrEMBL;Acc:A0A068XYE3]	14.2701	18.8543	19.4509	5.08783	5.0448	3.18756	9.41493
EmuJ_000467800.1	Expressed protein [Source:UniProtKB/TrEMBL;Acc:A0A068Y5A0]	75.7938	68.482	59.4631	30.2026	69.9182	50.9782	84.1524
EmuJ_000467900.1	Expressed protein [Source:UniProtKB/TrEMBL;Acc:A0A068Y5L6]	176.193	137.532	156.198	58.6014	149.727	82.7993	158.036
EmuJ_000468100.1	Palmitoyl protein thioesterase 1 [Source:UniProtKB/TrEMBL;Acc:A0A068Y2Y0]	221.677	287.971	238.499	134.669	131.413	109.252	157.885
EmuJ_000468150.1	EF hand calcium binding domain containing protein [Source:UniProtKB/TrEMBL;Acc:A0A068XYE5]	41.0516	55.0155	52.9298	7.92717	23.5652	11.6215	19.826
EmuJ_000469300.1	Expressed protein [Source:UniProtKB/TrEMBL;Acc:A0A068XZ37]	55.0555	60.2641	72.117	34.254	41.5592	68.1088	104.013
EmuJ_000469400.1	Expressed conserved protein [Source:UniProtKB/TrEMBL;Acc:A0A068Y2Z2]	165.828	159.717	159.329	102.644	125.32	98.2646	143.956
EmuJ_000469600.1	Expressed protein [Source:UniProtKB/TrEMBL;Acc:A0A068Y5B5]	162.169	184.811	167.469	85.6811	118.306	92.7512	143.664
EmuJ_000470200.1	Protein lin-54 homolog [Source:UniProtKB/TrEMBL;Acc:A0A068Y5B7]	120.359	80.9083	92.8522	36.1573	59.2956	30.6013	58.7337
EmuJ_000470400.1	Armadillo type fold [Source:UniProtKB/TrEMBL;Acc:A0A068XZ42]	75.1154	70.8791	70.2166	55.0445	68.364	31.6691	48.9398
EmuJ_000471700.1	Serine/threonine-protein kinase PLK [Source:UniProtKB/TrEMBL;Acc:U6HQM1]	128.784	85.8655	83.4275	8.01319	65.2327	5.79063	63.1137
EmuJ_000472100.1		13.8797	20.183	35.9856	45.1443	32.118	12.0932	19.2757
EmuJ_000473700.1	Chromodomain helicase DNA binding protein [Source:UniProtKB/TrEMBL;Acc:A0A068XYH7]	55.2336	35.7313	34.2738	24.6304	31.3771	15.8878	31.8812
EmuJ_000473800.1	Protein phosphatase 1 regulatory subunit 7 [Source:UniProtKB/TrEMBL;Acc:A0A068Y5E1]	187.244	192.957	158.363	47.6505	95.2337	49.5191	92.7814
EmuJ_000474700.1		46.2737	52.7539	56.0782	24.5622	30.2518	15.0543	27.8637
EmuJ_000475200.1	Prolactin regulatory element binding protein [Source:UniProtKB/TrEMBL;Acc:A0A068XYI7]	53.8301	80.6438	56.5397	37.9292	37.2881	25.0548	35.6036
EmuJ_000475900.1	Dynein heavy chain [Source:UniProtKB/TrEMBL;Acc:A0A068Y5S8]	5.19959	8.08268	9.42583	6.16943	4.2508	0.743669	2.19998
EmuJ_000476000.1	Transmembrane protein 56 [Source:UniProtKB/TrEMBL;Acc:A0A068XZ76]	53.8814	92.3095	62.7206	11.1958	21.507	8.55406	27.3835
EmuJ_000476200.1	Ribosome biogenesis regulatory protein [Source:UniProtKB/TrEMBL;Acc:A0A068XYJ7]	167.801	171.807	191.395	61.0183	116.732	58.3515	148.461
EmuJ_000476300.1	Procollagen galactosyltransferase 2 [Source:UniProtKB/TrEMBL;Acc:A0A068Y5F9]	13.8857	21.3117	24.2748	1.98665	4.81745	3.03101	5.45532
EmuJ_000476600.1	Transcriptional repressor protein YY1 [Source:UniProtKB/TrEMBL;Acc:A0A068XZ81]	73.6548	79.9928	78.1301	46.2311	53.0594	33.7313	55.001
EmuJ_000477800.1	Phospholipase A 2 activating protein [Source:UniProtKB/TrEMBL;Acc:A0A068XZ89]	68.2034	30.6928	43.3791	53.4427	65.6026	15.589	23.9892
EmuJ_000478000.1	TGF beta inducible nuclear protein 1 [Source:UniProtKB/TrEMBL;Acc:A0A068XYK9]	108.14	94.8646	105.345	63.5827	99.5072	67.0694	101.885
EmuJ_000478900.1	Survival of motor neuron splicing factor [Source:UniProtKB/TrEMBL;Acc:A0A068Y5H3]	151.889	141.599	151.665	81.4137	84.603	66.3584	112.834
EmuJ_000479000.1	Coiled coil domain containing protein 102B [Source:UniProtKB/TrEMBL;Acc:A0A068Y5U9]	16.0279	20.8774	23.0258	4.40966	6.10886	1.82085	7.65644
EmuJ_000479100.1		58.4923	74.2118	58.6589	37.9106	37.7499	27.5347	44.6888
EmuJ_000479500.1	Mitochondrial carrier protein [Source:UniProtKB/TrEMBL;Acc:A0A068XZA0]	96.2795	136.525	98.4875	42.4928	58.4051	26.6041	49.5968
EmuJ_000481100.1	Protein mago nashi [Source:UniProtKB/TrEMBL;Acc:A0A068XZB3]	175.276	193.413	168.231	95.0906	121.027	130.934	203.028
EmuJ_000481600.1	Protein ect2 [Source:UniProtKB/TrEMBL;Acc:A0A068Y5X1]	29.4842	16.795	16.0162	12.3226	14.1142	1.50043	12.2254
EmuJ_000482500.1	Dual specificity protein kinase clk2 [Source:UniProtKB/TrEMBL;Acc:A0A068Y5K7]	145.302	118.139	143.057	64.4583	53.1064	60.7203	104.407
EmuJ_000482600.1	MutS protein 5 [Source:UniProtKB/TrEMBL;Acc:A0A068Y5X8]	5.35316	4.36624	3.76468	0.83915	1.463	1.43311	2.94144
EmuJ_000484000.1	Voltage gated potassium channel [Source:UniProtKB/TrEMBL;Acc:A0A068Y5Y7]	13.3904	6.61848	11.5026	2.7389	5.82153	1.98254	5.71475
EmuJ_000484800.1	RNA polymerase II associated factor 1 [Source:UniProtKB/TrEMBL;Acc:A0A068Y395]	122.039	131.612	103.238	65.9144	58.0056	51.7828	82.5374
EmuJ_000484900.1	TATA element modulatory factor [Source:UniProtKB/TrEMBL;Acc:A0A068XYR1]	49.0861	39.0955	43.3928	32.0973	32.6895	25.8278	37.1407
EmuJ_000485500.1	Serine protein kinase ATM [Source:UniProtKB/TrEMBL;Acc:A0A068Y5N5]	25.3562	22.6944	18.9151	19.0779	26.9318	8.04134	17.4254
EmuJ_000485900.1	Ww domain binding protein 11 [Source:UniProtKB/TrEMBL;Acc:A0A068XYS1]	97.8114	60.4347	88.7916	62.8478	68.5071	46.432	71.7471
EmuJ_000486600.1	Spectrin alpha actinin [Source:UniProtKB/TrEMBL;Acc:A0A068XYS6]	2.81196	6.05564	10.3309	4.95357	2.64123	1.50862	2.95062
EmuJ_000486900.1	RNA binding protein Nova 1 [Source:UniProtKB/TrEMBL;Acc:A0A068Y608]	13.059	19.2025	22.2071	5.61275	1.37813	2.28352	6.92194
EmuJ_000487100.1	DNA primase large subunit [Source:UniProtKB/TrEMBL;Acc:A0A068XYS9]	55.7958	39.4463	36.6744	3.22955	40.8792	6.91864	27.2183
EmuJ_000487600.1	Thioredoxin domain containing protein 11 [Source:UniProtKB/TrEMBL;Acc:A0A068Y3B5]	172.518	142.703	144.853	90.5829	108.776	88.025	142.903
EmuJ_000487900.1	Receptor type tyrosine protein phosphatase [Source:UniProtKB/TrEMBL;Acc:A0A068Y616]	2.0787	3.37443	7.28696	0.27571	0.65859	0.223469	0.870767
EmuJ_000488100.1	60S ribosomal protein L38 [Source:UniProtKB/TrEMBL;Acc:A0A068Y3B9]	246.677	225.481	250.744	117.126	173.694	465.698	773.111
EmuJ_000489200.1		44.4714	36.7972	41.112	9.11311	13.5681	22.444	40.4166
EmuJ_000489600.1	Set1:ash2 histone methyltransferase complex [Source:UniProtKB/TrEMBL;Acc:A0A068XZI2]	74.1582	71.6565	73.4536	44.4308	42.6042	26.0492	47.2555
EmuJ_000490400.1		83.2394	76.1096	71.6606	35.0098	42.3654	22.406	49.603
EmuJ_000490500.1	Nuclease sensitive element binding protein [Source:UniProtKB/TrEMBL;Acc:A0A068Y5S9]	639.564	567.502	585.837	476.576	574.829	319.493	444.601
EmuJ_000490700.1	THUMP domain containing protein 1 [Source:UniProtKB/TrEMBL;Acc:A0A068XZJ0]	73.8348	41.1947	78.1479	76.1284	68.5852	47.9903	70.2925
EmuJ_000490900.1	Eukaryotic translation initiation [Source:UniProtKB/TrEMBL;Acc:A0A068XYW2]	247.768	169.36	244.445	104.189	128.615	128.045	191.993
EmuJ_000491000.1	Polycomb group protein ASXL2 [Source:UniProtKB/TrEMBL;Acc:A0A068Y5T4]	56.6855	66.0432	56.3063	24.0347	13.1967	27.796	40.9209
EmuJ_000491600.1	Bestrophin homolog [Source:UniProtKB/TrEMBL;Acc:A0A068Y5U0]	35.074	23.3466	28.8762	2.8769	9.77003	5.15447	10.6334
EmuJ_000491700.1	Expressed protein [Source:UniProtKB/TrEMBL;Acc:A0A068Y643]	10.4767	7.8733	7.50718	0.903285	3.38366	4.9216	14.4115
EmuJ_000492000.1	Bestrophin homolog [Source:UniProtKB/TrEMBL;Acc:A0A068XYX0]	35.1932	34.3822	27.5588	4.88142	2.93702	5.64554	10.6364
EmuJ_000492500.1		3.22049	12.5583	6.45532	0.280322	0.23972	1.59057	3.42928
EmuJ_000492600.1	Chromobox protein 1 [Source:UniProtKB/TrEMBL;Acc:A0A068Y5V0]	243.689	202.491	204.786	38.0044	67.581	61.8095	158.769
EmuJ_000493100.1	Expressed conserved protein [Source:UniProtKB/TrEMBL;Acc:A0A068Y5V6]	95.3111	79.5334	90.4744	29.8685	34.8361	36.7966	52.946
EmuJ_000493300.1		36.0431	25.157	28.4303	12.1115	7.87151	9.35368	15.9725
EmuJ_000494800.1	Alpha glucosidase [Source:UniProtKB/TrEMBL;Acc:A0A068Y5X0]	872.504	1334.16	1184.24	285.565	529.034	244.954	510.846
EmuJ_000494900.1	Zinc finger CCHC domain containing protein 7 [Source:UniProtKB/TrEMBL;Acc:A0A068Y671]	67.768	77.9572	69.8105	21.0205	19.4452	18.9411	43.0483
EmuJ_000495400.1	Expressed protein [Source:UniProtKB/TrEMBL;Acc:A0A068Y676]	3.21412	7.71925	6.7374	1.00376	0.979488	28.1918	48.8074
EmuJ_000495500.1	Expressed protein [Source:UniProtKB/TrEMBL;Acc:A0A068XZM7]	131.691	205.74	168.443	29.009	29.2404	46.9758	109.487
EmuJ_000495600.1	Expressed protein [Source:UniProtKB/TrEMBL;Acc:A0A068Y3H5]	174.089	234.911	189.692	39.4078	35.2248	50.9427	102.003
EmuJ_000495700.1	RNA binding protein MEX3B [Source:UniProtKB/TrEMBL;Acc:A0A068XYZ9]	134.35	101.163	96.0757	28.6625	29.7597	32.4884	69.0588
EmuJ_000496200.1	Synaptotagmin 15 [Source:UniProtKB/TrEMBL;Acc:A0A068Y3H8]	12.884	14.7405	20.2349	0.832888	1.77079	2.48168	9.31598
EmuJ_000496700.1		1.19065	3.24235	7.99102	1.10858	0.416763	0.879568	2.3866
EmuJ_000497000.1	Tetratricopeptide repeat protein 14 [Source:UniProtKB/TrEMBL;Acc:A0A068XZ07]	260.742	188.633	213.279	94.0435	75.6647	100.397	154.906
EmuJ_000497800.1	Mediator of RNA polymerase II transcription [Source:UniProtKB/TrEMBL;Acc:A0A068Y696]	79.5048	111.944	87.8755	37.2921	33.1362	19.9337	40.7306
EmuJ_000498200.1	Protein dr1 [Source:UniProtKB/TrEMBL;Acc:A0A068Y600]	66.8655	72.2369	64.049	56.556	54.5439	39.4207	66.0374
EmuJ_000498700.1	Centromere protein s [Source:UniProtKB/TrEMBL;Acc:A0A068XZ21]	56.847	64.5376	49.6354	14.1387	23.941	3.60716	22.0341
EmuJ_000498800.1	Ankyrin [Source:UniProtKB/TrEMBL;Acc:A0A068Y604]	272.721	141.8	181.923	122.617	174.602	77.953	124.164
EmuJ_000499400.1	DNA excision repair protein ERCC 6 [Source:UniProtKB/TrEMBL;Acc:A0A068Y6B1]	58.8514	41.9926	49.0819	50.4051	50.7769	30.5319	43.8205
EmuJ_000499500.1	Transcription factor 25 [Source:UniProtKB/TrEMBL;Acc:A0A068XZQ5]	69.2182	62.1795	67.6012	50.5393	63.2687	36.7665	51.6573
EmuJ_000499600.1	Glutamate receptor ionotropic kainate 2 [Source:UniProtKB/TrEMBL;Acc:A0A068Y3K1]	9.69274	10.4662	13.9617	2.0022	5.01528	4.25882	9.82268
EmuJ_000499700.1	Glutamate receptor ionotropic kainate 2 [Source:UniProtKB/TrEMBL;Acc:A0A068XZ31]	4.65663	4.11068	10.093	1.29746	5.34287	1.39571	6.09578
EmuJ_000500200.1	Non-specific serine/threonine protein kinase [Source:UniProtKB/TrEMBL;Acc:A0A068XZ36]	32.9277	27.5283	31.3304	2.08861	26.3312	1.22668	14.4205
EmuJ_000500300.1	Calcium binding protein [Source:UniProtKB/TrEMBL;Acc:A0A068Y618]	108.648	150.102	98.9703	165.737	48.3121	27.4308	65.6009
EmuJ_000500400.1	DNA polymerase epsilon catalytic subunit [Source:UniProtKB/TrEMBL;Acc:A0A068Y6C1]	22.2176	9.53713	10.9984	10.0443	14.6272	4.13768	10.8958
EmuJ_000500600.1	Leucine rich repeat containing protein 15 [Source:UniProtKB/TrEMBL;Acc:A0A068Y3K9]	300.241	306.318	285.601	139.191	272.5	140.537	259.246
EmuJ_000500800.1	Forkhead box protein J3 [Source:UniProtKB/TrEMBL;Acc:A0A068Y622]	19.9353	13.962	26.5902	36.9887	24.322	8.46279	22.5441
EmuJ_000500900.1	Innexin [Source:UniProtKB/TrEMBL;Acc:A0A068Y6C7]	10.2128	7.76425	9.16703	3.34007	7.44045	7.23808	18.0823
EmuJ_000501200.1		44.6555	55.1804	42.0664	10.5888	17.8998	5.96162	22.1033
EmuJ_000501800.1	Mediator of RNA polymerase II transcription [Source:UniProtKB/TrEMBL;Acc:A0A068XZ50]	68.4452	35.5442	45.5732	29.1794	37.8217	20.689	35.206
EmuJ_000502200.1		157.23	198.283	163.762	88.1513	115.02	87.7978	133.846
EmuJ_000503800.1		130.777	95.0413	99.4514	23.3059	50.5577	52.3198	78.2404
EmuJ_000505900.1	ATP dependent RNA helicase DDX47 [Source:UniProtKB/TrEMBL;Acc:A0A068Y3Q0]	66.145	69.3578	70.7527	44.2072	39.3062	31.8345	49.199
EmuJ_000506500.1	Glycine receptor subunit beta [Source:UniProtKB/TrEMBL;Acc:A0A068XZA7]	8.74413	5.92547	9.71003	2.17586	11.2736	2.03052	10.145
EmuJ_000506800.1	XK-related protein [Source:UniProtKB/TrEMBL;Acc:A0A068XZW7]	75.4517	82.0647	86.0279	41.8249	66.0636	36.4133	63.0233
EmuJ_000506900.1	Propionyl coenzyme A carboxylase beta chain [Source:UniProtKB/TrEMBL;Acc:A0A068Y3Q9]	73.6647	56.3837	63.2588	19.8608	33.9243	20.8901	39.7187
EmuJ_000507000.1	KH domain containing RNA binding signal [Source:UniProtKB/TrEMBL;Acc:A0A068XZB5]	626.574	551.73	591.412	248.469	319.595	257.549	399.799
EmuJ_000508000.1	Ankyrin domain repeat containing protein [Source:UniProtKB/TrEMBL;Acc:A0A068Y3R2]	91.1876	75.203	83.5492	57.3956	64.5371	35.2651	59.5855
EmuJ_000510300.1		2.27688	7.17695	9.82648	1.21105	0.685819	0.71845	1.48249
EmuJ_000510700.1	DNA replication licensing factor MCM7 [Source:UniProtKB/TrEMBL;Acc:A0A068Y6L1]	76.75	59.6481	46.1288	4.53597	31.6608	1.69017	22.5888
EmuJ_000510800.1	Expressed protein [Source:UniProtKB/TrEMBL;Acc:A0A068Y001]	164.984	218.585	229.244	50.3371	72.0623	65.111	121.321
EmuJ_000510900.1	Expressed protein [Source:UniProtKB/TrEMBL;Acc:A0A068Y3T0]	6.57456	10.1261	11.8692	2.02548	3.32782	24.8737	48.0685
EmuJ_000511900.1	NADP binding domain [Source:UniProtKB/TrEMBL;Acc:A0A068Y017]	583.769	255.445	323.63	851.332	1347.75	229.695	391.377
EmuJ_000512800.1	Chromo domain [Source:UniProtKB/TrEMBL;Acc:A0A068XZH4]	50.424	30.4235	35.8165	29.3735	25.2583	20.5888	32.7559
EmuJ_000512900.1	Zinc finger BED domain containing protein [Source:UniProtKB/TrEMBL;Acc:A0A068Y6D9]	35.8223	9.42146	22.5939	4.98249	21.3727	2.28735	17.8116
EmuJ_000513000.1		21.2462	25.4455	38.8882	10.7781	18.1971	4.50351	13.5173
EmuJ_000513600.1	Cak assembly factor [Source:UniProtKB/TrEMBL;Acc:A0A068XZI0]	147.741	172.713	162.931	103.562	98.8114	61.6146	96.8035
EmuJ_000513700.1	tRNA (guanine(37)-N1)-methyltransferase [Source:UniProtKB/TrEMBL;Acc:A0A068Y6E7]	54.7277	57.5155	61.9442	33.8616	34.7222	20.0326	34.569
EmuJ_000514100.1	Transcription initiation factor tfiid subunit 6 [Source:UniProtKB/TrEMBL;Acc:A0A068XZI6]	35.0704	53.1553	37.1418	15.9334	20.5442	13.4922	23.9061
EmuJ_000514830.1	Lysine specific demethylase 8 [Source:UniProtKB/TrEMBL;Acc:A0A068Y6F8]	89.9531	64.7466	94.2278	45.8245	57.8545	39.0783	80.7459
EmuJ_000514850.1	Transcription initiation factor tfiid 55 kD subunit-related [Source:UniProtKB/TrEMBL;Acc:A0A068Y6P2]	108.971	99.6445	99.0185	55.3645	64.6981	35.6702	57.0545
EmuJ_000517100.1	Elongation factor 1 delta [Source:UniProtKB/TrEMBL;Acc:A0A068Y6R4]	769.864	732.199	650.988	521.706	636.08	428.374	609.113
EmuJ_000517300.1		30.4283	24.9036	23.09	21.0349	19.4671	12.0492	21.4356
EmuJ_000517500.1	Structural maintenance of chromosomes protein [Source:UniProtKB/TrEMBL;Acc:A0A068Y6R9]	62.0971	41.1135	44.5135	43.66	41.1227	28.6421	45.6579
EmuJ_000517800.1	60S ribosomal protein L13 [Source:UniProtKB/TrEMBL;Acc:A0A068Y6J0]	670.903	435.247	616.501	429.029	653.756	381.565	600.822
EmuJ_000517900.1	Protein elys [Source:UniProtKB/TrEMBL;Acc:A0A068Y6S4]	64.2022	37.6625	42.7281	35.0984	28.0883	16.3679	32.7473
EmuJ_000518000.1	Dis3 exonuclease 1 [Source:UniProtKB/TrEMBL;Acc:A0A068Y095]	47.1282	29.7383	38.5278	44.7965	30.5331	15.8463	26.5321
EmuJ_000518200.1	60S ribosomal export protein NMD3 [Source:UniProtKB/TrEMBL;Acc:A0A068XZN7]	88.7265	86.6471	103.643	59.1353	74.6475	38.4468	65.6106
EmuJ_000518300.1	Zinc finger C2H2 type [Source:UniProtKB/TrEMBL;Acc:A0A068Y6J6]	91.1441	78.1099	69.1747	37.3041	44.9948	42.5206	65.1032
EmuJ_000518900.1	Kinesin protein KIF1B [Source:UniProtKB/TrEMBL;Acc:A0A068Y6T5]	3.85361	3.95449	8.12236	0.555316	2.20644	1.06618	2.99124
EmuJ_000519300.1	Expressed protein [Source:UniProtKB/TrEMBL;Acc:A0A068Y6M2]	258.254	248.712	223.129	182.817	193.136	84.9686	151.645
EmuJ_000519400.1	Adenylate kinase 7 [Source:UniProtKB/TrEMBL;Acc:A0A068Y6W4]	30.3118	33.6771	41.8628	30.0069	17.7268	15.3143	27.0358
EmuJ_000519500.1	Ctd nuclear envelope phosphatase 1 [Source:UniProtKB/TrEMBL;Acc:A0A068Y0D0]	56.0257	61.2243	50.9047	16.0053	27.9153	17.4005	35.0529
EmuJ_000520000.1	Glutamyl tRNA synthetase cytoplasmic [Source:UniProtKB/TrEMBL;Acc:A0A068Y6M9]	115.465	80.1561	100.582	66.7181	103.449	51.1704	88.2573
EmuJ_000520200.1	C2 domain containing protein 3 [Source:UniProtKB/TrEMBL;Acc:A0A068Y0E4]	5.61708	8.36385	12.9558	4.48665	5.20272	2.11141	3.9591
EmuJ_000522500.1	Regulator of G protein signaling 7 [Source:UniProtKB/TrEMBL;Acc:A0A068Y468]	9.72033	12.7509	10.3222	0.375381	5.02129	0.185013	3.63238
EmuJ_000523100.1	Expressed conserved protein [Source:UniProtKB/TrEMBL;Acc:A0A068XZU4]	16.5494	155.92	185.563	6.9512	3.085	12.4365	22.0227
EmuJ_000523600.1	Splicing factor 3b subunit 2 [Source:UniProtKB/TrEMBL;Acc:A0A068Y0G3]	215.857	223.398	226.234	131.203	180.206	84.7946	140.669
EmuJ_000523800.1	Aldo keto reductase family 1 member B4 [Source:UniProtKB/TrEMBL;Acc:A0A068XZU8]	202.509	195.218	213.252	107.794	161.037	95.5607	143.843
EmuJ_000523900.1	Polyglutamine binding protein 1 [Source:UniProtKB/TrEMBL;Acc:A0A068Y6Q4]	64.4834	80.2771	77.7014	44.0866	44.6739	22.9173	41.2087
EmuJ_000524000.1	Expressed conserved protein [Source:UniProtKB/TrEMBL;Acc:A0A068Y714]	71.4914	68.905	119.32	11.2171	16.2922	3.80946	16.7593
EmuJ_000524100.1	Expressed protein [Source:UniProtKB/TrEMBL;Acc:A0A068Y0G7]	439.808	357.648	480.445	94.6203	162.741	63.0593	131.886
EmuJ_000524300.1	Aristaless homeobox protein [Source:UniProtKB/TrEMBL;Acc:A0A068XZV0]	6.40676	8.39347	10.0628	1.61426	2.02324	0.59146	3.47162
EmuJ_000524900.1		24.8995	15.6972	18.2516	14.8625	33.1294	37.8398	74.5862
EmuJ_000525500.1	Eukaryotic translation initiation factor 2A [Source:UniProtKB/TrEMBL;Acc:A0A068Y727]	134.983	141.566	139.688	85.7979	90.276	65.7283	92.1477
EmuJ_000525600.1	Dolichyl-diphosphooligosaccharide--protein glycosyltransferase 48 kDa subunit [Source:UniProtKB/TrEMBL;Acc:A0A068Y0H7]	231.333	293.827	221.688	99.6628	130.061	96.1962	172.062
EmuJ_000525800.1	Peptidyl prolyl cis trans isomerase h ppih [Source:UniProtKB/TrEMBL;Acc:A0A068XZW0]	66.4866	60.4407	63.8074	41.0933	33.408	35.1564	50.6516
EmuJ_000525920.1	Timeless putative [Source:UniProtKB/TrEMBL;Acc:A0A068Y732]	160.978	153.962	191.666	99.8083	127.635	96.4547	158.105
EmuJ_000526300.1	RNA binding protein EIF1AD [Source:UniProtKB/TrEMBL;Acc:A0A068Y6R7]	162.956	127.2	144.136	90.8161	136.955	69.3573	128.367
EmuJ_000526400.1	Transcriptional repressor protein YY1 [Source:UniProtKB/TrEMBL;Acc:A0A068Y735]	40.0095	53.1821	51.8561	16.3971	15.0876	12.0548	19.4814
EmuJ_000527000.1	Valyl tRNA synthetase [Source:UniProtKB/TrEMBL;Acc:A0A068Y0I6]	155.569	89.9103	124.567	92.9221	119.424	46.7139	82.5795
EmuJ_000527300.1	RNA polymerase II associated protein 1 [Source:UniProtKB/TrEMBL;Acc:A0A068Y742]	177.936	95.9087	113.974	81.0054	73.9154	68.9247	105.344
EmuJ_000527500.1	Nuclear pore complex protein Nup133 [Source:UniProtKB/TrEMBL;Acc:A0A068XZX6]	98.1718	88.8818	94.5004	54.7633	70.439	35.2614	56.5436
EmuJ_000528710.1	Expressed conserved protein [Source:UniProtKB/TrEMBL;Acc:A0A068Y0K3]	70.9999	84.382	74.6647	40.8666	60.4498	42.4971	68.1337
EmuJ_000528800.1	Actin binding cofilin tropomyosin type [Source:UniProtKB/TrEMBL;Acc:A0A068XZY6]	151.242	151.695	200.899	23.4396	53.9785	33.3732	52.7878
EmuJ_000529100.1	Pre mRNA splicing factor CWC22 [Source:UniProtKB/TrEMBL;Acc:A0A068Y0K6]	82.478	71.415	84.7235	76.8797	72.1725	37.7887	64.3005
EmuJ_000529400.1	Expressed conserved protein [Source:UniProtKB/TrEMBL;Acc:A0A068XZZ0]	220.364	147.49	163.104	106.657	104.884	77.5515	119.086
EmuJ_000529700.1	Protocadherin gamma b17 [Source:UniProtKB/TrEMBL;Acc:A0A068Y764]	10.2025	8.71483	10.7694	1.24794	4.68995	2.8601	5.30934
EmuJ_000529800.1		13.1306	15.5543	18.7566	2.40312	5.6808	4.25397	9.10101
EmuJ_000529900.1		10.7956	9.00491	15.8837	7.05719	12.6927	3.79194	8.43568
EmuJ_000530340.1	Nucleolar complex protein 2 [Source:UniProtKB/TrEMBL;Acc:A0A068Y000]	157.86	119.859	140.891	98.5022	154.723	54.5099	99.2901
EmuJ_000531000.1	Heparan-sulfate 6-O-sulfotransferase [Source:UniProtKB/TrEMBL;Acc:A0A068Y6V0]	42.8151	29.8854	35.9484	11.5807	16.7012	17.5058	26.3788
EmuJ_000531100.1	Expressed protein [Source:UniProtKB/TrEMBL;Acc:A0A068Y776]	161.286	166.339	183.282	28.4986	53.3145	27.3758	57.2788
EmuJ_000531200.1		438.431	226.937	286.391	44.7708	65.6331	30.8575	81.1077
EmuJ_000531400.1	Expressed conserved protein [Source:UniProtKB/TrEMBL;Acc:A0A068Y007]	158.073	126.922	140.902	63.8913	106.569	64.735	117.355
EmuJ_000531500.1	Phospholipid-transporting ATPase [Source:UniProtKB/TrEMBL;Acc:A0A068Y6V4]	47.6062	26.9478	39.0408	352.41	220.986	31.1428	49.4262
EmuJ_000532100.1	Bromodomain adjacent to zinc finger domain [Source:UniProtKB/TrEMBL;Acc:A0A068Y012]	46.3436	38.8774	37.0057	31.6969	27.2282	14.864	25.1161
EmuJ_000533450.1	Splicing factor arginine:serine rich [Source:UniProtKB/TrEMBL;Acc:A0A068Y0P4]	93.0406	78.1642	80.1477	44.8411	41.5944	26.9022	43.3855
EmuJ_000533600.1	POLD3 protein [Source:UniProtKB/TrEMBL;Acc:A0A068Y026]	218.409	180.914	190.353	95.2982	109.212	90.6374	144.439
EmuJ_000534000.1	Hemimethylated DNA binding domain containing protein [Source:UniProtKB/TrEMBL;Acc:A0A068Y4G1]	186.645	253.292	200.433	85.1627	92.655	53.9711	105.559
EmuJ_000535100.1		64.2809	53.7772	50.9036	16.7339	38.8349	6.07456	32.3387
EmuJ_000535300.1	Glutathione s transferase mu [Source:UniProtKB/TrEMBL;Acc:A0A068Y6Y2]	3.29664	4.81211	9.93968	0.561453	1.16626	0.443326	1.99643
EmuJ_000535700.1	Transcription factor E2F4 [Source:UniProtKB/TrEMBL;Acc:A0A068Y043]	120.187	126.395	127.07	61.1893	74.4644	55.5693	92.4757
EmuJ_000535800.1	Nucleolar complex protein 4 [Source:UniProtKB/TrEMBL;Acc:A0A068Y6Y7]	143.607	156.228	139.197	79.034	83.7879	75.1039	106.895
EmuJ_000536400.1	Adenosine deaminase [Source:UniProtKB/TrEMBL;Acc:A0A068Y7C2]	107.742	123.652	80.6956	122.184	121.732	19.1768	35.4046
EmuJ_000536700.1	RNA binding protein 4 [Source:UniProtKB/TrEMBL;Acc:A0A068Y053]	231.134	141.166	199.009	90.1714	139.574	75.1974	139.472
EmuJ_000536900.1		56.0049	56.4152	26.6502	2.69765	22.5424	4.23794	18.9968
EmuJ_000537100.1	WD repeat containing protein 69 [Source:UniProtKB/TrEMBL;Acc:A0A068Y057]	106.847	118.723	137.753	23.4055	38.6921	17.9642	56.9999
EmuJ_000538500.1	Glutathione S transferase Mu 1 [Source:UniProtKB/TrEMBL;Acc:A0A068Y0T5]	137.233	152.772	147.486	24.7292	79.37	23.0412	64.4544
EmuJ_000538700.1	Glutathione S transferase [Source:UniProtKB/TrEMBL;Acc:A0A068Y066]	41.0094	85.535	56.0925	8.81889	22.7939	4.0706	11.3492
EmuJ_000539100.1	Prefoldin [Source:UniProtKB/TrEMBL;Acc:A0A068Y4K0]	31.565	23.0875	22.2251	8.4142	19.2891	6.63183	20.6913
EmuJ_000539400.1		72.0048	77.2127	72.3918	9.57635	13.757	12.9429	26.3694
EmuJ_000540000.1	Ubiquitin thioesterase [Source:UniProtKB/TrEMBL;Acc:A0A068Y7E9]	237.849	256.619	256.606	219.647	206.502	154.75	221.241
EmuJ_000540400.1	Centrosomal protein 1 [Source:UniProtKB/TrEMBL;Acc:A0A068Y730]	109.058	65.4143	74.3902	29.4377	41.908	26.1834	53.4916
EmuJ_000544100.1	N acetyltransferase [Source:UniProtKB/TrEMBL;Acc:A0A068Y090]	51.1812	49.479	65.5329	46.7748	31.2044	23.9739	38.1806
EmuJ_000544800.1	G protein signaling modulator 2 [Source:UniProtKB/TrEMBL;Acc:A0A068Y7G8]	46.5011	44.4068	58.5072	15.0836	26.9711	12.3517	19.7413
EmuJ_000544900.1	Glypican 1 [Source:UniProtKB/TrEMBL;Acc:A0A068Y0W7]	6.40658	4.89575	11.1915	0.264451	2.67706	0.135697	2.78144
EmuJ_000546300.1	28S ribosomal protein S18b mitochondrial [Source:UniProtKB/TrEMBL;Acc:A0A068Y7I0]	68.261	65.6491	66.6135	21.7023	48.5171	33.1939	60.3975
EmuJ_000546400.1	DNA polymerase phi subunit [Source:UniProtKB/TrEMBL;Acc:A0A068Y0Y3]	96.9836	80.2309	84.1316	61.9019	66.9388	35.3601	65.23
EmuJ_000546900.1	Spliceosome rna helicase bat1 [Source:UniProtKB/TrEMBL;Acc:A0A068Y0Y7]	1162.66	908.728	1211.3	714.712	877.63	696.211	1225.62
EmuJ_000547100.1	Zinc finger C2H2 type [Source:UniProtKB/TrEMBL;Acc:A0A068Y4N9]	10.9189	3.5394	7.50803	5.88908	7.23913	3.56026	9.40522
EmuJ_000547800.1		220.316	282.34	219.468	164.613	179.45	151.518	231.33
EmuJ_000548600.1		7.9721	6.13823	9.08608	3.23285	4.08341	4.17607	11.6623
EmuJ_000549500.1	Discoidin domain containing receptor 2 [Source:UniProtKB/TrEMBL;Acc:A0A068Y0D3]	11.2506	13.9219	16.7624	0.843237	5.91645	1.28046	4.83965
EmuJ_000549600.1	RNA binding protein 19 [Source:UniProtKB/TrEMBL;Acc:A0A068Y793]	145.552	112.88	123.134	98.5404	87.8189	50.0889	101.028
EmuJ_000549800.1	Fatty acid binding protein FABP2 [Source:UniProtKB/TrEMBL;Acc:A0A068Y109]	515.97	263.405	315.495	379.342	292.935	34.7948	287.012
EmuJ_000550200.1	Abnormal spindle microcephaly associated [Source:UniProtKB/TrEMBL;Acc:A0A068Y0D7]	44.0496	19.2416	20.2756	3.25722	13.9345	2.19458	13.5724
EmuJ_000550300.1	TNFR CD27 30 40 95 cysteine rich region [Source:UniProtKB/TrEMBL;Acc:A0A068Y798]	82.8247	40.2372	73.4884	22.9814	29.5917	13.0477	31.3609
EmuJ_000550700.1	Hemicentin 1 [Source:UniProtKB/TrEMBL;Acc:A0A068Y0E2]	31.375	1.96603	4.00094	15.8004	18.8137	3.74409	13.112
EmuJ_000551200.1		7.26405	7.64924	11.0509	0.0561691	3.64528	1.81905	7.10287
EmuJ_000551300.1	Zinc finger protein [Source:UniProtKB/TrEMBL;Acc:A0A068Y0E6]	80.6258	73.9203	109.9	17.1715	25.0246	34.5438	63.0947
EmuJ_000551900.1	Pre mRNA splicing factor ISY1 [Source:UniProtKB/TrEMBL;Acc:A0A068Y0F2]	143.832	103.368	114.142	59.4471	101.806	57.0138	89.8997
EmuJ_000552000.1	Septin [Source:UniProtKB/TrEMBL;Acc:A0A068Y7B5]	61.871	73.3703	68.3707	17.3599	36.3966	113.561	178.172
EmuJ_000553000.1		13.4078	7.37748	12.4194	1.41057	6.56869	1.58454	7.48411
EmuJ_000553100.1	Intraflagellar transport protein 20 [Source:UniProtKB/TrEMBL;Acc:A0A068Y4T7]	15.4597	15.1682	12.9445	4.35808	7.72242	1.07806	6.73273
EmuJ_000553200.1	Lim homebox 2 [Source:UniProtKB/TrEMBL;Acc:A0A068Y0G0]	12.1502	17.0121	10.2384	68.6026	32.1723	4.01727	7.96017
EmuJ_000553400.1	Expressed conserved protein [Source:UniProtKB/TrEMBL;Acc:A0A068Y7N0]	72.1468	70.3559	62.8048	36.7693	48.6085	18.499	37.6761
EmuJ_000553600.1	Expressed protein [Source:UniProtKB/TrEMBL;Acc:A0A068Y133]	161.402	189.213	170.827	51.857	74.4097	38.9105	67.2119
EmuJ_000554400.1	Expressed protein [Source:UniProtKB/TrEMBL;Acc:A0A068Y7N4]	21.9563	8.98667	4.9383	1.68558	3.10094	0.171486	5.29568
EmuJ_000554600.1	Expressed protein [Source:UniProtKB/TrEMBL;Acc:A0A068Y4U6]	16.4328	20.2005	6.77598	2.33762	3.67747	0.532958	2.73393
EmuJ_000554800.1	Expressed conserved protein [Source:UniProtKB/TrEMBL;Acc:A0A068Y7D3]	286.899	297.622	292.16	145.936	276.507	89.785	280.601
EmuJ_000555900.1		62.5088	68.9065	39.5771	4.32345	28.3527	2.86037	25.1734
EmuJ_000556100.1	60S ribosomal protein L23a [Source:UniProtKB/TrEMBL;Acc:A0A068Y7Q0]	1124.77	779.822	1012.25	669.59	1034.31	727.413	1095.63
EmuJ_000558300.1	Transmembrane protein 45B [Source:UniProtKB/TrEMBL;Acc:A0A068Y156]	122.736	133.314	165.625	12.8522	19.3677	10.0543	20.715
EmuJ_000558700.1	Replication factor C subunit 1 [Source:UniProtKB/TrEMBL;Acc:A0A068Y7F7]	39.6132	41.5667	38.6105	29.1701	30.8423	14.8699	27.3625
EmuJ_000559400.1	Transcript antisense to ribosomal RNA protein [Source:UniProtKB/TrEMBL;Acc:A0A068Y0K1]	45.0295	51.1769	98.3076	59.0613	55.3877	16.724	31.9074
EmuJ_000564600.1		8.01233	3.02443	4.93819	0.508873	14.8057	0.122298	5.41967
EmuJ_000566500.1	Histone H2B [Source:UniProtKB/TrEMBL;Acc:A0A068Y7J3]	9.89462	11.5834	21.1525	1.13621	6.43448	2.02435	15.9889
EmuJ_000567500.1	Expressed protein [Source:UniProtKB/TrEMBL;Acc:A0A068Y189]	2.60506	4.07236	3.98269	1.62962	5.11051	0.341341	1.7818
EmuJ_000567700.1	3prime 5prime exonuclease [Source:UniProtKB/TrEMBL;Acc:A0A068Y0Q5]	16.5498	7.31744	15.164	10.1865	24.1775	3.47171	18.3601
EmuJ_000567800.1	Growth hormone regulated TBC protein [Source:UniProtKB/TrEMBL;Acc:A0A068Y7K1]	27.5973	15.5967	25.2911	20.4978	56.0696	9.65559	42.2597
EmuJ_000568100.1	Helicase RNase D C terminal HRDC domain [Source:UniProtKB/TrEMBL;Acc:A0A068Y523]	53.9164	45.6503	49.2625	41.4836	34.3212	20.4967	33.6036
EmuJ_000568900.1	Dedicator of cytokinesis protein [Source:UniProtKB/TrEMBL;Acc:A0A068Y7L2]	28.3973	19.8329	25.72	7.66589	10.8773	5.0184	10.4991
EmuJ_000569000.1	Tubulin beta chain [Source:UniProtKB/TrEMBL;Acc:A0A068Y7X2]	13.4844	4.67897	5.04968	0.765909	6.41346	0.283123	3.86845
EmuJ_000570200.1	Pleiotropic regulator 1 [Source:UniProtKB/TrEMBL;Acc:A0A068Y7Y3]	325.766	180.782	263.35	124.386	243.283	127.739	207.039
EmuJ_000570400.1	Protocadherin 1 [Source:UniProtKB/TrEMBL;Acc:A0A068Y543]	53.4339	31.1208	54.3125	11.7396	30.683	10.9925	19.3368
EmuJ_000571000.1	Expressed conserved protein [Source:UniProtKB/TrEMBL;Acc:A0A068Y0T9]	178.474	122.631	149.193	62.6451	107.507	50.1607	125.888
EmuJ_000571600.1	Complexin [Source:UniProtKB/TrEMBL;Acc:A0A068Y7P2]	32.7612	39.7729	66.4191	9.77132	27.337	15.4451	25.9164
EmuJ_000571900.1	Fatty acid amide hydrolase 1 [Source:UniProtKB/TrEMBL;Acc:A0A068Y558]	38.9606	41.964	69.6984	146.632	94.8524	35.1753	52.6981
EmuJ_000572000.1	Expressed protein [Source:UniProtKB/TrEMBL;Acc:A0A068Y0V1]	51.1221	76.2605	102.522	9.10773	23.2818	12.8375	33.1051
EmuJ_000572100.1	Ski oncolocus tag [Source:UniProtKB/TrEMBL;Acc:A0A068Y7P8]	42.0209	40.2095	62.5307	6.43535	15.0622	6.89995	19.2068
EmuJ_000572600.1	Aminotransferase class V pyridoxal phosphate binding site [Source:UniProtKB/TrEMBL;Acc:A0A068Y0V6]	67.4498	78.3485	56.8194	29.728	35.543	38.5572	64.1653
EmuJ_000572700.1	Peptide chain release factor 1 [Source:UniProtKB/TrEMBL;Acc:A0A068Y7Q3]	75.8629	81.4156	64.5403	41.2321	48.2696	45.0189	66.3072
EmuJ_000572900.1	Expressed protein [Source:UniProtKB/TrEMBL;Acc:A0A068Y1D2]	8.7757	14.3687	9.40839	4.83415	5.65805	5.56034	9.52478
EmuJ_000573400.1	ATPase F1 V1 A1 complex alpha beta subunit nucleotide binding domain active site [Source:UniProtKB/TrEMBL;Acc:A0A068Y810]	58.4546	39.929	47.3066	50.6928	39.8491	27.6654	44.9464
EmuJ_000573800.1	Gpi ethanolamine phosphate transferase 1 [Source:UniProtKB/TrEMBL;Acc:A0A068Y0W8]	192.356	206.468	159.954	161.59	118.177	111.369	159.313
EmuJ_000574200.1	Protein Smaug 1 [Source:UniProtKB/TrEMBL;Acc:A0A068Y575]	77.2942	73.916	79.0214	80.9502	60.8179	53.2071	84.5942
EmuJ_000574800.1	60S ribosomal protein L39 [Source:UniProtKB/TrEMBL;Acc:A0A068Y578]	41.3755	39.952	45.4161	14.0824	15.7657	321.087	565.753
EmuJ_000576100.1	Gamma-tubulin complex component [Source:UniProtKB/TrEMBL;Acc:A0A068Y834]	81.9291	84.0306	65.2978	62.7353	63.6186	41.0977	59.0379
EmuJ_000576400.1	GTP binding domain protein [Source:UniProtKB/TrEMBL;Acc:A0A068Y592]	270.474	270.504	300.012	136.095	190.847	107.42	226.791
EmuJ_000576700.1	T complex protein 1 subunit eta [Source:UniProtKB/TrEMBL;Acc:A0A068Y841]	860.119	799.25	930.644	331.954	544.08	292.74	483.841
EmuJ_000579800.1	Histone H3 [Source:UniProtKB/TrEMBL;Acc:A0A068Y7V0]	2070.25	2203.3	1908.71	417.038	1005.44	448.893	1225.39
EmuJ_000580400.1	Protein tiptop [Source:UniProtKB/TrEMBL;Acc:A0A068Y850]	30.6886	47.2479	51.2232	3.47462	12.7221	6.89935	22.3166
EmuJ_000580700.1	Dna repair endonuclease xpf [Source:UniProtKB/TrEMBL;Acc:A0A068Y114]	73.0943	55.9391	54.0979	19.7874	40.6285	25.8955	55.5736
EmuJ_000581100.1	60S ribosomal protein L18a [Source:UniProtKB/TrEMBL;Acc:A0A068Y5B4]	706.249	419.141	625.188	400.368	668.612	509.254	779.637
EmuJ_000581200.1	Ribosome production factor 2 [Source:UniProtKB/TrEMBL;Acc:A0A068Y119]	105.589	110.954	116.552	76.4562	116.384	53.7293	111.916
EmuJ_000581500.1	Negative elongation factor B [Source:UniProtKB/TrEMBL;Acc:A0A068Y861]	60.4649	75.9196	61.0404	42.7608	23.2697	23.1537	34.6065
EmuJ_000581900.1	Protein SZT2 [Source:UniProtKB/TrEMBL;Acc:A0A068Y7X4]	19.2796	12.0157	13.041	15.607	11.2905	9.40407	14.0245
EmuJ_000582100.1	LUC7 [Source:UniProtKB/TrEMBL;Acc:A0A068Y1K2]	127.645	109.706	121.98	59.3213	63.5429	55.9269	90.0767
EmuJ_000582200.1	60S ribosomal protein L21 [Source:UniProtKB/TrEMBL;Acc:A0A068Y5C7]	1441.68	736.815	1107.57	615.627	1079.6	623.49	1123.16
EmuJ_000582400.1	CUB [Source:UniProtKB/TrEMBL;Acc:A0A068Y7Y1]	38.001	42.6064	58.127	4.14076	15.5695	9.2578	16.6516
EmuJ_000582650.1	Sjoegren syndrome:scleroderma autoantigen [Source:UniProtKB/TrEMBL;Acc:A0A068Y5D5]	97.9387	108.79	92.6982	61.1259	70.3186	66.6761	97.2561
EmuJ_000582700.1	Cyclin dependent kinase 19 [Source:UniProtKB/TrEMBL;Acc:A0A068Y137]	27.5095	26.8339	22.4879	45.29	43.8115	16.0823	26.5876
EmuJ_000582900.1	Small nuclear ribonucleoprotein D1 polypeptide [Source:UniProtKB/TrEMBL;Acc:A0A068Y875]	226.366	195.842	193.843	89.3822	133.869	89.4073	195.97
EmuJ_000583000.1		7.80361	6.72505	8.7486	0.438383	1.95323	0.824023	2.74586
EmuJ_000583700.1	Protocadherin 11 [Source:UniProtKB/TrEMBL;Acc:A0A068Y166]	28.1823	25.0439	34.3517	2.36453	18.5393	3.76729	14.1028
EmuJ_000583800.1	Aldehyde dehydrogenase family 3 member B1 [Source:UniProtKB/TrEMBL;Acc:A0A068Y814]	24.1416	28.9813	17.6199	2.3244	15.1873	0.826896	9.67488
EmuJ_000583900.1	40S ribosomal protein S21 [Source:UniProtKB/TrEMBL;Acc:A0A068Y8B0]	418.89	392.259	405.099	211.318	419.604	587.127	866.736
EmuJ_000585700.1	Dynein intermediate chain [Source:UniProtKB/TrEMBL;Acc:A0A068Y5H7]	105.945	96.328	95.3372	32.2142	42.757	34.0712	51.9535
EmuJ_000586000.1	WD repeat containing protein 46 [Source:UniProtKB/TrEMBL;Acc:A0A068Y8E3]	217.117	195.506	201.381	104.283	176.527	65.0008	138.3
EmuJ_000586100.1	Expressed conserved protein [Source:UniProtKB/TrEMBL;Acc:A0A068Y1T4]	48.1311	38.4725	51.3028	17.2784	25.3127	17.8605	30.0156
EmuJ_000586200.1	SANT DNA binding [Source:UniProtKB/TrEMBL;Acc:A0A068Y5I0]	131.771	151.797	136.238	43.6064	60.874	30.6212	68.8574
EmuJ_000586500.1	Ufm1 specific protease 2 [Source:UniProtKB/TrEMBL;Acc:A0A068Y8E8]	70.33	77.4942	66.166	38.5964	44.6531	25.6389	40.8377
EmuJ_000586800.1	Oxalate:formate antiporter [Source:UniProtKB/TrEMBL;Acc:A0A068Y1A3]	49.0257	24.7341	51.1102	111.61	493.876	38.8768	136.256
EmuJ_000586900.1	Oxalate:formate antiporter [Source:UniProtKB/TrEMBL;Acc:A0A068Y846]	137.666	169.456	217.326	13.9502	110.768	14.0316	89.1618
EmuJ_000587700.1	Scaffold attachment factor B2 [Source:UniProtKB/TrEMBL;Acc:A0A068Y5I9]	134.3	132.622	135.612	66.4538	60.9843	48.0718	89.072
EmuJ_000587800.1		86.0326	85.1323	88.7376	39.989	38.7892	22.7667	40.0505
EmuJ_000588900.1	V-type proton ATPase subunit a [Source:UniProtKB/TrEMBL;Acc:A0A068Y857]	49.7178	72.1309	72.1967	14.3466	19.2198	14.6135	25.1908
EmuJ_000589100.1	Glutamate dehydrogenase [Source:UniProtKB/TrEMBL;Acc:A0A068Y8H1]	481.291	238.422	357.308	392.509	1265.25	255.07	398.025
EmuJ_000589900.1		38.9011	47.4473	36.864	25.1766	16.8008	14.7655	21.1673
EmuJ_000590000.1	Ribosomal protein L30 [Source:UniProtKB/TrEMBL;Acc:A0A068Y8I1]	731.461	410.37	715.972	380.202	714.963	493.209	1005.91
EmuJ_000590100.1	Dynein light chain [Source:UniProtKB/TrEMBL;Acc:A0A068Y1W1]	139.943	159.49	180.919	6.41515	120.552	41.568	119.652
EmuJ_000590700.1	Pyruvate dehydrogenase E1 component subunit alpha [Source:UniProtKB/TrEMBL;Acc:A0A068Y8I5]	578.951	429.431	463.08	322.385	390.717	248.413	379.204
EmuJ_000590900.1	Protein phosphatase 2C [Source:UniProtKB/TrEMBL;Acc:A0A068Y1W5]	32.0198	36.0347	30.6792	18.8688	15.7907	8.21457	13.9861
EmuJ_000591000.1	Nadp transhydrogenase [Source:UniProtKB/TrEMBL;Acc:A0A068Y5L2]	217.337	158.471	154.564	186.675	396.937	108.647	199.737
EmuJ_000591300.1	Metabotropic glutamate receptor 5 [Source:UniProtKB/TrEMBL;Acc:A0A068Y8J0]	1.33906	3.68198	7.77112	0.284046	0.51828	0.258123	0.809217
EmuJ_000591500.1	Trafficking protein particle complex subunit 3 [Source:UniProtKB/TrEMBL;Acc:A0A068Y5L7]	25.1328	46.286	39.6757	2.40397	9.40847	2.41055	9.12571
EmuJ_000592500.1		28.5508	37.8187	37.1634	1.91828	8.96852	2.01114	9.23502
EmuJ_000592600.1	Pdz domain containing protein [Source:UniProtKB/TrEMBL;Acc:A0A068Y1D1]	125.61	146.016	121.082	54.5097	92.8963	53.1984	75.0794
EmuJ_000593000.1	Diphosphomevalonate decarboxylase [Source:UniProtKB/TrEMBL;Acc:A0A068Y5N0]	109.253	88.2914	96.358	61.6126	67.5205	56.1205	82.9345
EmuJ_000593300.1	Monocarboxylate transporter [Source:UniProtKB/TrEMBL;Acc:A0A068Y1D5]	30.9267	48.6017	36.9729	12.7038	17.3888	6.95178	11.3906
EmuJ_000593400.1	Expressed protein [Source:UniProtKB/TrEMBL;Acc:A0A068Y882]	5.12751	6.20265	7.31591	2.03249	2.99048	34.8315	69.3641
EmuJ_000593500.1	Polyadenylate binding protein 2 [Source:UniProtKB/TrEMBL;Acc:A0A068Y8K7]	225.034	189.727	192.904	75.2164	124.816	95.4811	185.957
EmuJ_000593900.1	Helicase polq [Source:UniProtKB/TrEMBL;Acc:A0A068Y1D8]	25.2244	12.7654	14.9223	1.01333	9.70889	0.423582	9.05999
EmuJ_000594300.1	SH3 and multiple ankyrin repeat domains protein [Source:UniProtKB/TrEMBL;Acc:A0A068Y5N8]	42.4634	34.4095	83.6014	3.7389	11.0572	2.02504	26.1938
EmuJ_000594400.1		6.4924	2.63071	3.16432	0.193126	3.18637	0.455155	1.88183
EmuJ_000594900.1	Zinc finger RING type [Source:UniProtKB/TrEMBL;Acc:A0A068Y1E5]	94.2302	103.972	99.4742	40.9123	81.0338	34.5821	70.8725
EmuJ_000595100.1	Dual specificity serine:threonine tyrosine [Source:UniProtKB/TrEMBL;Acc:A0A0S4MLF2]	63.5471	59.5941	42.9423	10.5462	34.2135	15.8293	32.5443
EmuJ_000596000.1	Dynein heavy chain [Source:UniProtKB/TrEMBL;Acc:A0A068Y5P9]	7.10174	5.51951	8.47477	1.45418	5.06737	1.37816	2.47602
EmuJ_000596200.1	Cyclin dependent kinase 9 [Source:UniProtKB/TrEMBL;Acc:A0A068Y8A0]	92.1638	73.4183	85.9937	43.4736	69.159	62.2264	90.8797
EmuJ_000596500.1		51.8231	53.8781	34.4046	6.07553	18.4289	3.5598	18.1172
EmuJ_000596600.1	Zinc finger protein 271 [Source:UniProtKB/TrEMBL;Acc:A0A068Y1F6]	122.844	114.009	109.787	41.837	65.3633	41.0688	82.618
EmuJ_000596700.1	Dynein heavy chain [Source:UniProtKB/TrEMBL;Acc:A0A0S4MNK1]	7.48695	7.14834	10.7992	9.74667	6.34975	2.63409	5.8064
EmuJ_000597000.1	Spindle assembly abnormal protein 6 [Source:UniProtKB/TrEMBL;Acc:A0A068Y5Q8]	40.1956	64.1636	46.6184	9.37287	15.5992	3.70483	13.553
EmuJ_000597500.1	Polycomb protein EED [Source:UniProtKB/TrEMBL;Acc:A0A068Y217]	50.6353	49.6638	45.2388	23.6196	28.5661	16.4219	28.6826
EmuJ_000597800.1	NADH dehydrogenase ubiquinone iron sulfur [Source:UniProtKB/TrEMBL;Acc:A0A068Y8B4]	135.73	109.74	128.306	110.076	135.163	89.29	152.809
EmuJ_000597900.1	Vacuolar protein sorting associated protein 72 [Source:UniProtKB/TrEMBL;Acc:A0A068Y8P2]	51.6718	54.2048	55.3058	36.6563	33.9786	22.0292	35.5092
EmuJ_000598000.1	Cullin y [Source:UniProtKB/TrEMBL;Acc:A0A068Y221]	45.3332	33.9417	49.3092	21.7323	25.0017	20.0696	30.0758
EmuJ_000598500.1	Negative elongation factor D [Source:UniProtKB/TrEMBL;Acc:A0A068Y5S1]	35.5156	45.8951	31.6974	14.7858	18.9584	9.8729	18.0011
EmuJ_000599100.1	H/ACA ribonucleoprotein complex subunit [Source:UniProtKB/TrEMBL;Acc:A0A068Y1H3]	143.615	79.7696	98.985	33.4209	91.4509	41.8328	117.101
EmuJ_000599900.1	NADPH:adrenodoxin oxidoreductase, mitochondrial [Source:UniProtKB/TrEMBL;Acc:A0A068Y1H7]	81.5765	70.1699	63.1705	56.9484	58.2687	25.8548	49.6003
EmuJ_000600600.1	Pyridoxal kinase [Source:UniProtKB/TrEMBL;Acc:A0A068Y8R4]	91.2952	141.879	94.8419	14.5946	86.8233	9.08474	27.6353
EmuJ_000600900.1	DDB1 and CUL4 associated factor 11 [Source:UniProtKB/TrEMBL;Acc:A0A068Y1I6]	36.7192	23.0864	23.3606	2.42168	13.4727	1.39167	11.7937
EmuJ_000601000.1	Nuclear transport factor 2 [Source:UniProtKB/TrEMBL;Acc:A0A068Y8E2]	281.202	361.483	335.304	147.237	200.873	104.043	181.172
EmuJ_000601600.1	DNA topoisomerase 2 [Source:UniProtKB/TrEMBL;Acc:A0A068Y8E7]	152.618	64.1907	78.1657	50.6084	93.1306	58.0567	94.0515
EmuJ_000601900.1	Protein unc 45 A [Source:UniProtKB/TrEMBL;Acc:A0A068Y5U8]	40.7667	48.4992	43.8455	51.704	37.9972	13.7475	22.4916
EmuJ_000602200.1	Expressed protein [Source:UniProtKB/TrEMBL;Acc:A0A068Y8S9]	291.789	337.853	270.548	123.024	172.535	235.257	532.715
EmuJ_000602400.1		25.8746	29.9593	47.2947	5.12582	6.93651	4.31205	10.7588
EmuJ_000603000.1	NFU1 iron sulfur cluster scaffold [Source:UniProtKB/TrEMBL;Acc:A0A068Y261]	98.0459	106.585	86.042	40.0568	52.0284	49.169	74.5253
EmuJ_000603100.1	Tubulin epsilon chain [Source:UniProtKB/TrEMBL;Acc:A0A068Y5V9]	134.663	138.665	125.137	60.2365	75.3166	59.7123	88.0603
EmuJ_000604400.1	Glutamate dehydrogenase [Source:UniProtKB/TrEMBL;Acc:A0A068Y1L4]	17.9365	17.1479	16.0853	5.19412	8.54643	3.13033	6.70147
EmuJ_000604700.1	Replication protein A 32 kDa subunit [Source:UniProtKB/TrEMBL;Acc:A0A068Y274]	139.238	154.056	131.913	56.0397	86.8251	70.9241	105.205
EmuJ_000604800.1		27.6651	21.8926	28.8557	127.899	97.9781	0.603291	3.96948
EmuJ_000604900.1	Double strand break repair protein rad21 [Source:UniProtKB/TrEMBL;Acc:A0A068Y1L9]	83.0667	89.2467	77.6173	33.6363	46.1952	21.869	42.4002
EmuJ_000606200.1	Nanos protein; Nanos-like protein 2 [Source:UniProtKB/TrEMBL;Acc:U6HPN4]	26.6877	16.2989	18.4178	4.22216	44.6877	1.00935	13.6726
EmuJ_000607400.1	DNA-directed RNA polymerase subunit beta [Source:UniProtKB/TrEMBL;Acc:A0A068Y5Z7]	73.4116	51.8109	57.4427	38.8064	52.7773	30.1763	45.8486
EmuJ_000607600.1	Traf and tnf receptor associated protein [Source:UniProtKB/TrEMBL;Acc:A0A068Y8K6]	75.4032	71.1202	90.7753	80.6067	82.7334	55.382	83.1921
EmuJ_000608000.1	Transcription initiation factor IIE subunit beta [Source:UniProtKB/TrEMBL;Acc:A0A068Y1P5]	223.821	261.438	203.409	99.8585	122.107	93.8285	143.236
EmuJ_000608300.1	Sister chromatid cohesion protein dcc1 [Source:UniProtKB/TrEMBL;Acc:A0A068Y2A7]	38.8133	25.5813	24.0275	0.914656	21.3241	0.448728	15.0453
EmuJ_000608400.1	Leucine rich repeat containing protein 42 [Source:UniProtKB/TrEMBL;Acc:A0A068Y607]	16.7531	11.0255	10.8584	0.567234	7.5	0.443827	8.89969
EmuJ_000608600.1	Tumor necrosis factor alpha induced protein [Source:UniProtKB/TrEMBL;Acc:A0A068Y8L7]	7.32607	7.12888	7.91201	3.02866	15.6947	1.16723	10.7954
EmuJ_000608800.1	Pleckstrin y domain containing family M [Source:UniProtKB/TrEMBL;Acc:A0A068Y2B2]	36.1271	35.3669	27.0501	54.5477	65.0496	24.613	37.3838
EmuJ_000608900.1	Geminin [Source:UniProtKB/TrEMBL;Acc:A0A068Y612]	267.925	285.118	191.639	13.3744	120.968	3.53988	122.681
EmuJ_000609200.1	Equilibrative nucleoside transporter [Source:UniProtKB/TrEMBL;Acc:A0A068Y8M2]	104.165	100.874	79.2078	28.1095	59.4505	57.7223	95.7014
EmuJ_000609400.1	Chromatin assembly factor 1 subunit A B [Source:UniProtKB/TrEMBL;Acc:A0A068Y617]	68.7331	61.3312	46.9499	11.5009	42.0784	9.85002	34.6957
EmuJ_000609500.1		41.4659	23.1072	12.2573	11.2143	14.8109	4.10655	13.8251
EmuJ_000609900.1	CD36 class B scavenger receptor [Source:UniProtKB/TrEMBL;Acc:A0A068Y2C2]	0.682393	1.32898	18.3409	0.309733	0.160011	0.118906	0.758632
EmuJ_000610100.1	Cd109 antigen [Source:UniProtKB/TrEMBL;Acc:A0A068Y1R1]	20.7543	7.50873	10.57	12.9027	9.96497	4.30563	6.90617
EmuJ_000611300.1	Zinc finger protein jing protein [Source:UniProtKB/TrEMBL;Acc:A0A068Y8P4]	109.592	91.7163	66.1483	49.891	49.8297	24.7171	49.0801
EmuJ_000611400.1	CCR4 NOT transcription complex subunit 6 [Source:UniProtKB/TrEMBL;Acc:A0A068Y900]	122.44	92.6791	125.98	38.0332	45.7485	30.1257	53.7678
EmuJ_000611800.1	Histone binding protein Caf1 [Source:UniProtKB/TrEMBL;Acc:A0A068Y633]	107.462	93.991	108.071	44.1018	64.68	54.0201	83.2411
EmuJ_000612500.1	Protein tyrosine phosphatase low molecular weight [Source:UniProtKB/TrEMBL;Acc:A0A068Y638]	148.352	114.367	132.582	83.2904	102.832	60.4653	94.2981
[truncated: 1,460 more rows]

## Sheet: GCAG
										HU versus MCanaerob				Bi2536 versus mcDMSO					PC1 versus MCnoBC
[truncated: 1,213 more rows]
