# Supplementary material for: Genome-wide transcriptome analysis of Echinococcus multilocularis larvae and germinative cell cultures reveals genes involved in parasite stem cell function
Source: Front Cell Infect Microbiol. 2024 Jan 25;14:1335946. doi: 10.3389/fcimb.2024.1335946 (PMC10850878; doi:10.3389/fcimb.2024.1335946)
Supplement: Supplementary file 4 [file Table_4.xlsx]

## Sheet: legend
Legend to Table S4
Listed are all predicted transcription factors among GC associated genes,
including Gene IDs, annotation, and closest human homologs.
Given are average TPM values for PC1, HU treated samples (HU), axenically
cultivated control vesicles (HU ctrl), Bi2536 treated vesicles (Bi2536), and
axenically cultivated control vesicles (Bi2536 ctrl). Red HU and Red Bi2536 indicate
read reductions (in %) after depletion of stem cells.

## Sheet: GC transcription factors
Gene ID	annotation [UniProt accession]	closest human homolog (UniProt accession)	PC1 (TPM)	HU (TPM)	HU ctrl (TPM)	Bi2536	Bi2536 ctrl	Red HU	Red Bi2536
EmuJ_000098000	Bhlh factor math6 [A0A087VY29]	Transcription factor ATOH8 (Q96SQ7)	15.9269	0.0394521	5.59835	0.0516853	4.1146	1	1
EmuJ_000098700	Tumor protein p63 [A0A087VYM5]	Tumor protein 63 (Q9H3D4)	149.924	6.89914	48.7414	0.360388	32.4813	0.86	1
EmuJ_000154900	Iroquois class homeodomain protein IRX 6 [A0A087VZI6]	Iroquois-class homeodomain protein IRX-5 (P78411)	48.7976	10.2498	65.6191	5.13246	46.4759	0.85	0.89
EmuJ_000173200	Zinc finger MYM type protein 3 [A0A087VZQ0]	Zinc finger MYM-type protein 2 (Q9UBW7)	185.268	78.7219	112.905	56.3951	106.397	0.3	0.47
EmuJ_000176200	Transcription factor BTF3 [A0A087W091]	Transcription factor BTF3 (P20290)	911.534	600.125	918.269	642.886	1004.39	0.35	0.36
EmuJ_000191100	Transcription factor SOX 14 [A0A087W088]	Transcription factor SOX-6 (P35712)	66.2261	2.70562	27.0007	2.69296	31.5546	0.89	0.91
EmuJ_000232900	Transcription factor SOX 6 [A0A087W1Q3]	Transcription factor SOX-6 (P35712)	17.2826	0.792524	5.83092	0.933257	6.22091	0.83	0.83
EmuJ_000240200	Nuclear receptor 2DBD gamma [A0A087W1Q9]	Nuclear receptor ROR-beta (Q92753)	9.1799	1.13512	3.439	0.709942	3.55941	0.66	0.75
EmuJ_000380300	LIM class homeodomain transcription factor Lhx3 [A0A068Y0P5]	LIM/homeobox protein Lhx3 (Q9UBR4)	6.84585	0.561108	3.15547	0.496331	4.11652	0.66	1
EmuJ_000394900	Homeotic protein empty spiracles [A0A068Y2W5]	Homeobox protein EMX2 (Q04743)	8.37944	1.18956	3.10394	1.0079	2.09442	0.66	0.5
EmuJ_000437800	Transcription factor SOX 14 [A0A068Y223]	Transcription factor SOX-8 (P57073)	42.8095	5.315	28.0767	11.4127	34.9779	0.82	0.69
EmuJ_000446000	Zinc finger C4H2 domain containing protein [A0A068Y4W2]	Zinc finger C4H2 domain-containing protein (Q9NQZ6)	38.8485	5.17696	10.0519	3.58324	14.7388	0.5	0.73
EmuJ_000449700	POU domain protein [A0A068XYE2]	POU domain transcription factor SCIP (Q03052)	6.70188	0.206618	2.73655	0.197372	1.35435	1	1
EmuJ_000451500	Basic helix loop helix dimerisation region bHLH [A0A068Y2F4]	Achaete-scute homolog 3 (Q9NQ33)	49.9766	2.33309	34.4901	0.112768	19.0235	0.94	1
EmuJ_000459300	Nuclear transcription factor Y subunit gamma [A0A068Y2M3]	Nuclear transcription factor Y subunit (Q13952)	321.241	184.509	256.99	144.141	250.175	0.28	0.42
EmuJ_000470200	Protein lin-54 homolog [A0A068Y5B7]	Protein lin-54 homolog (Q6MZP7)	120.359	36.1573	59.2956	30.6013	58.7337	0.39	0.47
EmuJ_000580400	Protein tiptop [Source:UniProtKB/TrEMBL;Acc:A0A068Y850]	Teashirt homolog 1 (Q6ZSZ6)	30.6886	3.47462	12.7221	6.89935	22.3166	0.77	0.78
EmuJ_000596600	Zinc finger protein 271 [A0A068Y1F6]	Zinc finger protein 235 (Q14590)	122.844	41.837	65.3633	41.0688	82.618	0.35	0.51
EmuJ_000620400	Forkhead box protein D1 [A0A068Y2K6]	Forkhead protein box protein D1 (Q16676)	3.5645	0.233957	1.41715	0.0457064	1.69796	1	1
EmuJ_000627500	Achaete scute transcription factor [A0A068Y2R9]	Achaete-scute homolog 3 (Q9NQ33)	42.3464	0.138588	5.27388	0.204841	8.01553	1	1
EmuJ_000638600	Zinc finger C2H2 type [A0A068Y387]	Zinc finger protein SNAI2 (O43623)	13.2941	0.270134	13.6973	0.254135	8.26311	1	1
EmuJ_000699600	Zinc finger C2H2 [A0A068YBA3]	Zinc finger protein 142 (P52746)	30	1.02299	11.5594	0.301667	6.64759	0.92	1
EmuJ_000704700	Transcription factor Sox1a [A0A068YB35]	Transcription factor SOX-14 (O95416)	1.95338	0.105965	1.24715	0.0189443	0.733673	1	1
EmuJ_000711000	Zinc finger transcription factor gli2 [A0A068Y4Y6]	Zinc finger protein GLI2 (P10070)	7.61538	0.497429	2.04148	0.816222	3.31708	1	0.66
EmuJ_000732000	Homeobox protein pknox [A0A068Y5E9]	Homeobox protein PKNOX2 (Q96KN3)	68.9892	41.5257	61.9457	21.8189	34.1223	0.32	0.35
EmuJ_000751500	Histone H4 transcription factor [A0A068Y659]	Histone H4 transcription factor (Q9BQA5)	17.7447	6.91109	11.5575	8.57273	13.6783	0.42	0.36
EmuJ_000759800	Zinc finger C2H2 [A0A068Y6B7]	FANCC-interacting protein (Q9Y2Y4)	90.7963	39.4235	59.2827	75.7213	85.36	0.34	0.11
EmuJ_000770300	ETS transcription factor Elf 2 [A0A068YA37]	ETS-related transcription factor Elf-4 (Q99607)	56.7255	3.97447	43.0024	0.571127	45.0059	0.91	0.98
EmuJ_000778700	Zinc finger protein YGR067C [A0A068Y6Q1]	Early growth response protein 3 (Q06889)	23.6328	1.61624	7.80381	0.628339	6.5474	0.75	0.86
EmuJ_000804100	Zinc finger protein [A0A068YE41]	Zinc finger protein Gfi-1 (Q99684)	35.0211	0.393378	18.3116	0.388532	11.5317	1	1
EmuJ_000856500	Zinc finger protein [A0A068YF79]	Zinc finger protein Gfi-1b (Q5VTD9)	83.5885	7.79489	19.2416	14.3734	38.1753	0.5	0.63
EmuJ_000898600	Iroquois class homeodomain protein IRX 6 [A0A068YDG7]	Iroquois-class homeodomain protein IRX-6 (P78412)	19.8859	4.50462	7.82495	4.66546	13.8393	0.37	0.64
EmuJ_000903400	Homeobox protein meis3 [A0A068Y9C0]	Zinc finger protein 462 (Q96JM2)	2.96448	0.0515181	0.971741	0	1.32775	1	1
EmuJ_000909600	MYB [A0A068YGT7]	Trihelix transcription factor GT-3a (Q9SDW0)	63.3303	1.7944	25.3508	0.456244	23.7876	0.92	1
EmuJ_000959700	Hox class homeodomain containing protein Post2 [A0A068YAT6]	Homeobox protein HOX-A10 (P31260)	100.494	20.9147	44.7284	10.0237	40.4848	0.53	0.75
EmuJ_000995300	ETS transcription factor Elf 5 [A0A068YFY4]	ETS-related transcription factor Elf-5 (Q9UKW6)	22.258	5.81773	9.74419	4.05847	8.51377	0.4	0.56
EmuJ_000995700	Transcription factor 12 [A0A068YCE7]	Transcription factor 4 (P15884)	40.8787	3.01435	16.518	2.58514	12.5786	0.82	0.77
EmuJ_001026300	POU domain protein [A0A068YCQ0]	POU domain, class 4, transcription factor(Q15319)	5.61128	0	0.510339	0.126764	0.955214	1	1
EmuJ_001076200	Zinc finger C2H2 type [A0A068YLH4]	Zinc finger protein ZFPM2 (Q8WW38)	17.1601	0.838864	3.27354	0.748338	9.0458	0.66	0.89
EmuJ_001123200	Zinc finger protein [A0A068YN36]	Zinc finger protein 568 (Q3ZCX4)	109.286	6.41255	13.6085	2.38691	15.0808	0.57	0.87
EmuJ_001133050	Myeloid zinc finger 1 [A0A068YN71]	FZinc finger protein 628 (Q5EBL2)	64.6337	14.9688	28.5572	16.8849	34.581	0.48	0.51
EmuJ_001159300	Transcriptional factor nfil3:e4bp4 [A0A068YP41]	Nuclear factor interleukin-3-regulated (Q16649)	61.1106	2.48312	19.6864	0.19814	18.1149	0.9	1
EmuJ_001163300	Zinc finger C2H2 [A0A068XXW1]	Zinc finger protein GLIS1 (Q8NBF1)	55.5452	11.4476	23.9746	7.96103	26.137	0.54	0.69
EmuJ_001177300	Basic leucine zipper bZIP transcription factor [A0A068XU88]	Cyclic AMP-dependent transcription factor (P17544)	64.2559	2.40688	10.8909	4.62511	22.6823	0.82	0.78
