# Supplementary material for: Genome-wide transcriptome analysis of Echinococcus multilocularis larvae and germinative cell cultures reveals genes involved in parasite stem cell function
Source: Front Cell Infect Microbiol. 2024 Jan 25;14:1335946. doi: 10.3389/fcimb.2024.1335946 (PMC10850878; doi:10.3389/fcimb.2024.1335946)
Supplement: Supplementary file 5 [file Table_5.xlsx]

## Sheet: Legend
Legend to Table S5
Listed are all genes with an expression level of >10 in protoscoleces versus metacestode vesicles,
including gene ID and annotation.
Given are median TPM values (n = 3) for PC1, PC2, PC3, HU, HU control, Bi2536, Bi2536 control,
as well as expression values (n = 1) for dormant (PS_nonact) and activated (PS_act) protoscoleces
and pregravid (EmPreAWDog) and gravid (EmAdultgravide) adult worms as determined
previously (Tsai et al., 2013). PS/MC gives the relative expression level of each gene in
the rotoscolex versus the metacestode.

## Sheet: PS specific genes
GeneID ID	Annotation	PC1	PC2	PC3	HU	HU ctrl	Bi2536	Bi ctrl	PS_nonact	PS_act	EmPreAWDog	EmAdultGravide	PS/MC
EmuJ_000007700.1		1.15663	2.50923	9.59776	0.319509	0.429996	0.248758	0.485464	11.8952	15.2879	0.101057	1.68997	29.6934
EmuJ_000008100.1	Transcript antisense to ribosomal RNA protein [Source:UniProtKB/TrEMBL;Acc:A0A0S4MMG0]	15.167	16.8061	24.9127	13.5217	10.5036	1.40432	3.15778	128.379	84.8124	134.676	3.32123	15.6054
EmuJ_000020200.1	Heat shock protein 70 [Source:UniProtKB/TrEMBL;Acc:A0A087VWV9]	1.35452	3.30912	2.57615	3.14582	1.05976	0.207363	1.07004	20.7238	48.3438	127.814	111.584	32.4292
EmuJ_000021800.1		0.839902	1.11584	0.744271	0.0960573	0.488909	0	0	1.68259	3.21998	1.93693	0.294465	10.0276
EmuJ_000024100.1		5.50683	8.1088	15.0401	3.86728	1.94976	2.0152	1.33357	26.1415	26.7791	0.354034	2.96025	16.1179
EmuJ_000025000.1	Oocyte zinc finger protein XlCOF6 [Source:UniProtKB/TrEMBL;Acc:A0A087VWL5]	0.306691	0.227501	0.166	0.180072	0.122909	0.0911482	0.221082	4.42281	1.64577	0	0	17.6417
EmuJ_000039900.1	Beta 13 n galactosyltransferase [Source:UniProtKB/TrEMBL;Acc:A0A087VWV1]	0.0158637	0.0809818	0.0605276	0	0	0.0188672	0.0176931	7.82992	48.1387	15.2296	7.56022	3163.31
EmuJ_000043500.1	7TM GPCR rhodopsin [Source:UniProtKB/TrEMBL;Acc:A0A087VWT2]	1.17515	1.3217	6.16082	0.387628	0.819169	1.33412	0.938477	24.8276	23.0407	1.63563	9.94638	27.2343
EmuJ_000043700.1		0.964473	0.500334	1.44384	0.0500223	0.476698	0.641661	0.641952	6.13353	5.86887	5.64851	6.5938	10.7294
EmuJ_000044200.1	Actin [Source:UniProtKB/TrEMBL;Acc:A0A087VWR7]	8.24869	9.72962	8.06691	0.647474	1.61977	1.14749	7.21649	84.0289	78.3089	339.926	422.433	18.3718
EmuJ_000045300.1	Insulin IGF relaxin [Source:UniProtKB/TrEMBL;Acc:A0A087VX60]	1.32285	1.4859	1.31687	0.323632	0.168139	0.85957	0.531968	8.69655	17.1419	58.0643	49.1591	36.9064
EmuJ_000045700.1		0.202494	1.10565	4.54177	0.116404	0.056368	0.107053	0.05012	4.89553	4.42406	3.60047	3.80778	87.5178
EmuJ_000049900.1	Expressed protein [Source:UniProtKB/TrEMBL;Acc:A0A087VX26]	0.266663	0.400045	0.468268	0	0.122719	0	0	13.8626	86.8818	436.45	75.2073	820.934
EmuJ_000051500.1	rRNA promoter binding protein [Source:UniProtKB/TrEMBL;Acc:A0A087VX35]	12.3689	7.96706	14.1477	3.34193	2.15256	2.43779	1.81482	102.097	97.8585	23.6261	10.3493	50.4
EmuJ_000052900.1	Heat shock protein SSB1 [Source:UniProtKB/TrEMBL;Acc:A0A087VXA2]	0.435453	0.186169	0.541373	0.304156	0.22447	0.031575	0.0606624	2.02645	1.45426	0.388794	0	12.2074
EmuJ_000053000.1		0	0	0	0.0840957	0.0498928	0	0	1.0244	0.9802	0	0	40.1781
EmuJ_000054000.1	Adenylate kinase domain containing protein 1 [Source:UniProtKB/TrEMBL;Acc:A0A087VWZ9]	0.822348	1.8354	4.38194	0.386054	0.488957	0.397739	0.281734	6.35697	3.41085	2.14293	0.883772	12.6741
EmuJ_000054100.1	Adenylate kinase domain containing protein 1 [Source:UniProtKB/TrEMBL;Acc:A0A087VWX2]	0.567406	0.456009	0.333162	0.0506605	0.0216913	0.0746883	0.0466491	0.771849	0.369272	0	0	16.6976
EmuJ_000055200.1	Hypothetical transcript [Source:UniProtKB/TrEMBL;Acc:A0A087VXF5]	0.211806	1.02591	1.24372	0	0.122013	0.445837	0.326889	4.15313	2.89013	0.434627	3.30375	15.69
EmuJ_000055300.1		1.40529	3.44269	8.64306	0.742778	0.689147	1.20555	0.745531	33.4077	29.2105	4.30989	8.06424	43.6461
EmuJ_000059400.1	Pikachurin [Source:UniProtKB/TrEMBL;Acc:A0A087VXB4]	7.58036	8.30524	12.608	1.7213	3.12902	0.575471	2.29521	55.0795	34.1018	2.59008	4.17387	16.4413
EmuJ_000061100.1	Cyclic nucleotide gated cation channel [Source:UniProtKB/TrEMBL;Acc:A0A087VX48]	2.81895	3.28813	3.58215	1.03524	0.927211	1.22402	0.8048	28.5401	26.5983	3.89312	4.47503	31.8349
EmuJ_000061200.1	Actin [Source:UniProtKB/TrEMBL;Acc:U6HS43]	105.207	419.524	433.292	22.7015	19.7946	376.592	158.695	2320.87	1711.78	1360.73	3227.07	22.5932
EmuJ_000062500.1	Sodium/hydrogen exchanger [Source:UniProtKB/TrEMBL;Acc:A0A087VX59]	15.1136	18.0808	21.5346	11.0098	1.88846	50.5909	9.66134	97.4657	74.1205	14.8864	11.9846	14.8562
EmuJ_000062600.1	Sodium/hydrogen exchanger [Source:UniProtKB/TrEMBL;Acc:A0A087VXL8]	2.14422	4.42304	5.72167	0.556136	0.31791	5.60099	2.41036	33.2163	21.1282	2.33064	4.81655	19.919
EmuJ_000068300.1		0.975423	2.13338	1.03921	0.042406	0.137544	0.169494	0.14465	1.96223	2.08618	1.75687	2.38475	14.3462
EmuJ_000070900.1	Dro:myosuppressin receptor [Source:UniProtKB/TrEMBL;Acc:A0A087VXM9]	1.82612	3.74349	4.77632	0.389589	1.44806	4.2841	5.94337	58.3993	39.0791	8.78781	12.9145	13.188
EmuJ_000071400.1	Dynein light chain [Source:UniProtKB/TrEMBL;Acc:A0A087VXU3]	0.774675	5.32555	3.08766	0.589537	0.0847648	2.15445	1.09838	252.306	374.268	102.509	80.0156	529.583
EmuJ_000071500.1	Dynein light chain [Source:UniProtKB/TrEMBL;Acc:A0A087VXN4]	19.7649	52.0464	18.5644	14.2503	24.5895	3.87599	12.9048	324.045	363.386	463.907	433.001	18.3342
EmuJ_000071700.1	Dynein light chain [Source:UniProtKB/TrEMBL;Acc:A0A087VXR5]	14.8585	31.5023	20.001	18.5136	7.0672	7.44367	4.017	208.531	205.943	104.348	261.4	37.3932
EmuJ_000072500.1	Hypothetical transcript [Source:UniProtKB/TrEMBL;Acc:A0A0S4MLW1]	0.379318	1.39836	1.03562	0.223908	0	0.0644733	0.276718	2.15283	3.23704	1.77017	0.538228	19.4778
EmuJ_000072700.1	Expressed conserved protein [Source:UniProtKB/TrEMBL;Acc:A0A087VXF9]	3.47263	15.0465	12.5031	98.9391	17.122	7.94142	11.5102	424.887	447.673	362.645	249.276	30.4749
EmuJ_000072800.1	Expressed conserved protein [Source:UniProtKB/TrEMBL;Acc:A0A087VXV1]	0.898615	2.82288	2.0525	2.74135	0.548296	0.329772	0.788621	181.946	206.261	915.189	649.572	290.375
EmuJ_000073200.1	Expressed conserved protein [Source:UniProtKB/TrEMBL;Acc:A0A087VXI0]	0.144489	0.484937	0.0497032	0.10226	0.0584371	0	0.0681315	409.638	148.893	41.0917	46.7013	4412.87
EmuJ_000074700.1	Tachykinin peptides receptor 99D [Source:UniProtKB/TrEMBL;Acc:A0A087VXJ6]	2.30768	4.56784	8.1615	0.750578	1.18145	2.37691	1.03466	38.1958	30.2373	2.05612	3.24609	30.8799
EmuJ_000076000.1	Neuropeptide [Source: Koziol et. al. 2016]	2.79278	11.4103	10.4849	0.643192	0.378627	0	0.205952	87.1458	129.467	28.3796	9.03026	370.545
EmuJ_000077100.1	Allatostatin A receptor [Source:UniProtKB/TrEMBL;Acc:A0A087VXK4]	0.33246	1.2539	2.97275	0.123569	0.134255	0.406461	0.203699	21.9977	19.3476	1.66261	2.72204	122.34
EmuJ_000077700.1	Kunitz:Bovine pancreatic trypsin inhibitor [Source:UniProtKB/TrEMBL;Acc:A0A087VXT7]	0.592725	2.18812	1.19401	1.73858	1.35571	5.15715	0.50158	36.9756	11.7934	11.4012	14.8293	26.258
EmuJ_000080400.1	GTP binding protein Di Ras2 [Source:UniProtKB/TrEMBL;Acc:A0A087VXX6]	3.92207	11.5305	15.4163	3.15523	3.83073	5.59071	4.75062	125.574	138.687	22.5344	22.0492	30.7949
EmuJ_000083400.1	Dpy 30 motif [Source:UniProtKB/TrEMBL;Acc:A0A087VXX8]	0.440172	18.6069	31.5165	0.138671	0.248396	0.987703	0.230099	13.1312	9.50005	15.116	20.178	47.2967
EmuJ_000085700.1	Frizzled 10 [Source:UniProtKB/TrEMBL;Acc:A0A087VY56]	6.08472	14.0201	14.4999	0.148672	0.459565	0.190783	2.29761	110.817	82.0059	3.67101	9.02542	69.9351
EmuJ_000086100.1	Furin 1 [Source:UniProtKB/TrEMBL;Acc:A0A087VXT5]	4.69423	6.09574	7.54708	2.72129	2.59377	5.16551	2.90518	55.1881	45.3798	20.6719	27.9734	18.2886
EmuJ_000087800.1	Expressed protein [Source:UniProtKB/TrEMBL;Acc:A0A087VY80]	0.0879147	0.467776	0.385593	0.0782249	0	0.281779	0.0660587	43.0177	44.9035	98.4774	218.687	1330.95
EmuJ_000087900.1	Expressed conserved protein [Source:UniProtKB/TrEMBL;Acc:A0A087VXY9]	2.84742	16.0429	9.78781	1.07517	0.0593225	9.14311	1.82058	244.863	358.516	208.572	1121.19	320.963
EmuJ_000088000.1	Expressed conserved protein [Source:UniProtKB/TrEMBL;Acc:A0A087VXW8]	13.0006	41.486	37.481	9.94035	5.00857	72.6839	31.762	581.376	1022.58	3499.88	2105.88	43.6208
EmuJ_000089300.1	Bone morpholocus tagtic protein antagonist noggin [Source:UniProtKB/TrEMBL;Acc:A0A087VYE9]	8.76126	26.8843	26.3745	0.993693	4.07953	5.59144	6.8384	81.9728	57.3962	17.7185	41.4058	12.7652
EmuJ_000091300.1	Expressed protein [Source:UniProtKB/TrEMBL;Acc:A0A087VY11]	0.445335	1.06121	1.18404	0.230417	0.262126	0.221454	0.220613	4.36611	1.13938	156.722	0.347318	11.4047
EmuJ_000092400.1	Somatotropin hormone [Source:UniProtKB/TrEMBL;Acc:A0A087VXY8], Neuropeptide [Source: Koziol et. al. 2016]	0.347361	6.63665	41.2062	0.0913522	0.104408	0.946836	0.325238	30.3405	69.9122	69.1405	94.8178	233.338
EmuJ_000093100.1	FMRFamide activated amiloride sensitive sodium [Source:UniProtKB/TrEMBL;Acc:A0A087VYH5]	0.696359	2.44896	1.70701	0.048085	0.0403715	0.129864	0.0151442	0.835244	0.719283	0	0.730867	28.0016
EmuJ_000093400.1		0.289312	1.93742	3.42861	0.0421095	0.125638	0.0426092	0.0372324	17.5366	15.3298	1.49536	4.35726	201.795
EmuJ_000095400.1	Intraflagellar transport protein 46 [Source:UniProtKB/TrEMBL;Acc:A0A087VY35]	1.45605	28.2793	53.6262	0.95328	0.937503	0.961927	1.1193	21.0861	18.0145	10.5473	15.3759	19.0104
EmuJ_000096800.1	Expressed protein [Source:UniProtKB/TrEMBL;Acc:A0A087VYE2]	0.50328	1.15177	1.12714	1.50653	0.336385	2.39885	0.684895	9.1571	3.12928	60.9886	60.0958	12.0304
EmuJ_000097000.1		3.14057	13.649	28.5446	1.04394	0.766286	1.02406	1.11113	25.0808	27.9983	0.791011	1.6034	28.2724
EmuJ_000098300.1	Galactosylgalactosylxylosylprotein 3-beta-glucuronosyltransferase [Source:UniProtKB/TrEMBL;Acc:A0A087VYF7]	0.113473	0.960238	0.144628	0	0	0.0662835	0.0348459	0	0.678408	27.1377	27.1425	19.4688
EmuJ_000102700.1	Bicaudal d protein [Source:UniProtKB/TrEMBL;Acc:A0A087VY55]	43.1122	60.4461	81.495	33.4251	22.2119	19.3582	24.5162	280.038	213.621	17.737	38.1848	10.5645
EmuJ_000105500.1		1.1686	0.718344	0.614342	0.213058	0.391521	0.153826	0.0493852	19.3385	16.81	6.58441	12.9893	81.9867
EmuJ_000106600.1	Homeobox protein SIX6 [Source:UniProtKB/TrEMBL;Acc:A0A087VYM9]	0.461274	2.40942	7.51095	0.0169948	0.0632476	0.0468701	0.199363	4.88211	2.50663	6.30544	4.06362	28.1357
EmuJ_000106800.1	Monocarboxylate transporter [Source:UniProtKB/TrEMBL;Acc:A0A087VY82]	0.0570399	0.640349	1.79189	0.0406209	0.0158193	0.0372093	0.0184437	6.00431	8.79738	5.18392	6.64956	432.002
EmuJ_000107300.1	Lachesin [Source:UniProtKB/TrEMBL;Acc:A0A087VYU6]	1.12715	1.86701	4.08446	0.0419191	0.512041	0.0707521	2.24087	39.8327	30.0514	2.31473	2.42979	25.3855
EmuJ_000108300.1	Carbonic anhydrase [Source:UniProtKB/TrEMBL;Acc:A0A087VYC2]	1.87428	5.31337	9.87433	0.498706	0.553653	0.659169	1.97202	26.8787	23.4297	11.3398	24.8743	19.9188
EmuJ_000109200.1	Non-specific serine/threonine protein kinase [Source:UniProtKB/TrEMBL;Acc:A0A087VYD0]	7.83269	8.37956	7.98654	25.0123	4.19678	96.1185	4.79012	147.72	181.947	28.1714	32.4752	36.6831
EmuJ_000109700.1	E3 ubiquitin protein ligase TRIM9 [Source:UniProtKB/TrEMBL;Acc:A0A087VYD5]	11.5111	21.705	26.8279	0.465626	0.637841	1.13659	5.00607	35.9907	27.402	5.34592	6.94202	11.232
EmuJ_000109900.1	Myosin regulatory light chain [Source:UniProtKB/TrEMBL;Acc:A0A087VYB0]	259.353	836.005	1389.13	75.7983	53.0903	440.847	208.415	2954.93	2421.16	1436.04	4910.74	20.5582
EmuJ_000111400.1	Copine 9 [Source:UniProtKB/TrEMBL;Acc:A0A087VYT0]	0.706455	2.80516	6.98533	0.154711	0.369076	0.328015	0.47711	39.0297	32.028	11.839	17.7748	83.974
EmuJ_000111700.1	Complement C1q tumor necrosis factor [Source:UniProtKB/TrEMBL;Acc:A0A087VYY3]	0.136867	0.98677	2.87162	0.0999345	0.0839639	0.42018	0.129043	11.7806	12.2525	5.30661	6.7229	112.828
EmuJ_000112700.1	Cysteine and histidine rich protein 1 [Source:UniProtKB/TrEMBL;Acc:A0A087VYD4]	0.109417	0.0946835	0.210009	0.0782382	0.0189016	0.0589232	0	0.106758	0.102151	2.58079	5.23133	11.0524
EmuJ_000112900.1	Protocadherin alpha 6 [Source:UniProtKB/TrEMBL;Acc:A0A0S4MKM2]	0.968072	4.27941	10.6027	0.0761486	0.190309	0.264871	0.572686	14.7671	11.6684	1.53839	2.07566	34.647
EmuJ_000114000.1	Adenylate kinase [Source:UniProtKB/TrEMBL;Acc:A0A087VYH7]	37.8098	63.1757	116.559	59.3052	47.774	72.8832	24.3844	468.852	360.423	888.826	1552.18	11.4924
EmuJ_000115400.1		9.58467	24.5626	17.0204	1.62367	1.60954	2.35051	4.32345	55.025	82.7724	10.7817	13.773	23.2257
EmuJ_000117200.1	Cadherin [Source:UniProtKB/TrEMBL;Acc:A0A087VYV2]	7.9672	8.85376	15.4385	0.563658	1.31307	1.27354	3.33887	28.6125	27.0821	1.22576	1.20225	11.9724
EmuJ_000120300.1	Expressed conserved protein [Source:UniProtKB/TrEMBL;Acc:A0A087VYL1]	5.46269	2.87002	4.69379	0.991504	2.83449	2.23562	3.69872	327.313	253.145	584.265	962.721	88.8474
EmuJ_000120400.1	Expressed protein [Source:UniProtKB/TrEMBL;Acc:A0A087VZ56]	3.03792	6.73705	5.80166	0.947729	1.52362	0.762381	1.78682	124.216	57.2607	69.975	212.266	54.8196
EmuJ_000120500.1	Expressed protein [Source:UniProtKB/TrEMBL;Acc:A0A087VYY1]	1.70392	2.68858	6.09088	1.56297	2.4352	0.755911	0.517401	2026.42	1922.25	3263.39	2197.32	1337.35
EmuJ_000120600.1	Expressed conserved protein [Source:UniProtKB/TrEMBL;Acc:A0A087VZ12]	5.72092	8.83752	13.5072	2.34587	2.77515	3.2411	4.02092	926.68	666.199	32.8045	47.7167	234.383
EmuJ_000120700.1	Expressed conserved protein [Source:UniProtKB/TrEMBL;Acc:A0A087VYP2]	5.18826	13.3596	8.56053	2.06926	2.88147	0.722876	4.08528	230.522	237.869	120.145	300.058	67.2323
EmuJ_000122500.1	Protocadherin gamma [Source:UniProtKB/TrEMBL;Acc:A0A087VZ72]	1.48536	2.08161	4.03573	0.100539	0.819566	0.610032	0.920835	45.152	35.1543	2.61861	4.88235	46.1424
EmuJ_000126000.1	Usherin [Source:UniProtKB/TrEMBL;Acc:A0A087VZ94]	2.39018	1.48898	1.98291	0.344414	0.597551	1.78899	0.556095	12.6653	4.46483	2.55785	0.972158	14.8487
EmuJ_000128900.1		3.64321	7.87924	9.22039	1.77191	2.22401	4.78324	2.8401	33.5021	25.4974	4.89023	7.22327	11.6505
EmuJ_000129500.1	A kinase anchor protein 14 [Source:UniProtKB/TrEMBL;Acc:A0A087VZC7]	5.56483	20.0372	34.9596	1.6932	2.59124	0.78668	1.46097	31.6477	23.3699	39.7974	30.4019	13.5772
EmuJ_000129900.1	Kinesin protein CG14535 [Source:UniProtKB/TrEMBL;Acc:A0A087VYW6]	4.29181	10.4325	14.7815	0.848292	1.33551	0.726461	1.89425	61.1018	45.4788	2.25884	2.95709	32.9995
EmuJ_000130000.1		0.905797	1.36656	3.62715	0.258419	0.201072	0.411298	0.535944	8.47106	7.09235	0.348268	0.661827	21.1168
EmuJ_000130100.1	Kinesin protein [Source:UniProtKB/TrEMBL;Acc:A0A087VZ73]	0.930446	1.12537	2.53211	0.15444	0.121602	0.358421	0.476678	7.10026	6.97751	17.0097	5.62526	23.5304
EmuJ_000130200.1	Six1:2 [Source:UniProtKB/TrEMBL;Acc:A0A087VZA3]	1.39276	1.33872	2.76551	0.284582	0.659342	0.124249	0.639704	19.1899	21.1774	8.09987	10.6348	31.0745
EmuJ_000130600.1		4.77229	5.03331	9.65224	0.954158	3.98148	3.17809	2.17743	40.4688	22.2179	6.56784	16.2545	10.1782
EmuJ_000130900.1	Zinc finger homeobox protein 1 [Source:UniProtKB/TrEMBL;Acc:A0A087VYZ5]	1.94478	4.38781	4.08596	0.048662	0.180445	0.150057	0.263326	3.60451	3.36877	2.7984	2.27387	15.7137
EmuJ_000131200.1	Guanylate cyclase [Source:UniProtKB/TrEMBL;Acc:A0A087VZE5]	1.93635	3.20805	4.16978	0.56564	0.50056	0.668599	0.434337	4.60317	5.35236	0.268302	0.356905	10.6488
EmuJ_000133800.1	Expressed protein [Source:UniProtKB/TrEMBL;Acc:A0A087VZ17]	12.658	26.9357	38.1006	7.38128	4.72775	46.5643	24.1868	306.783	196.931	34.0195	36.3263	17.4208
EmuJ_000134400.1	Solute carrier family 35 member F3 [Source:UniProtKB/TrEMBL;Acc:A0A087VZD7]	0.0175282	0.0848079	0.0518683	0	0.0352128	0	0	0.894981	0.190303	0	0.0870154	30.8207
EmuJ_000134600.1	Solute carrier family 35 member F3 [Source:UniProtKB/TrEMBL;Acc:A0A087VZ23]	0.120837	0.419267	0.35678	0.0132523	0.0282708	0	0.0485538	1.7965	1.97683	0.310208	0.2358	49.1162
EmuJ_000135600.1	Expressed protein [Source:UniProtKB/TrEMBL;Acc:A0A077RCV3]	1.80025	1.28173	1.54863	0.575177	0.480804	0.49985	0.609635	8.31024	4.67745	0	0	11.9105
EmuJ_000137200.1		1.92412	7.31032	15.0162	9.70648	3.1738	12.2439	1.16735	68.0881	67.99	9.84774	14.6657	31.3461
EmuJ_000137700.1	Transforming growth factor beta 1 induced [Source:UniProtKB/TrEMBL;Acc:A0A087VZ27]	64.9887	163.703	102.259	16.8816	14.0996	51.9802	37.3751	968.206	923.442	697.215	541.759	36.7491
EmuJ_000138000.1	Voltage dependent calcium channel [Source:UniProtKB/TrEMBL;Acc:A0A087VZJ4]	1.61597	21.4956	61.5044	0.431887	0.322903	0.695864	0.33542	11.7184	8.5826	0.582888	1.99383	30.8374
EmuJ_000145900.1	Glutamate receptor interacting protein 1 [Source:UniProtKB/TrEMBL;Acc:A0A087VZM3]	3.0798	6.08328	8.49291	0.961845	1.03795	2.33142	2.45079	24.866	30.4252	1.29658	2.00907	15.8485
EmuJ_000148900.1	Xin actin binding repeat containing protein 1 [Source:UniProtKB/TrEMBL;Acc:A0A087VZW4]	0.828206	1.80842	0.86607	0.0358713	0	0	0.0873411	0.729417	0.232648	9.2364	0.212755	11.015
EmuJ_000149600.1	Hypothetical transcript [Source:UniProtKB/TrEMBL;Acc:A0A087VZF4]	0.183518	0.449441	0.234779	0	0	0.10548	0.154953	0.286664	1.37147	31.6795	22.074	10.7009
EmuJ_000150200.1	Protocadherin 1 [Source:UniProtKB/TrEMBL;Acc:A0A087VZX6]	2.14634	4.15073	9.98829	0.220142	0.200228	0.748252	1.0186	26.1334	23.2612	0.576157	1.03233	40.5262
EmuJ_000153200.1	Aquaporin 9 AQP 9 Small solute channel 1 [Source:UniProtKB/TrEMBL;Acc:A0A087VZD0]	0.54927	0.0673559	0.360437	5.48144	5.86503	1.41681	0.258559	1.73753	157.943	714.789	413.135	26.0764
EmuJ_000154500.1	Thymidine kinase 2 mitochondrial [Source:UniProtKB/TrEMBL;Acc:A0A087W004]	4.21336	6.19519	8.709	1.25167	1.0274	5.41236	0.618438	27.7391	30.4191	71.0397	83.4542	35.3366
EmuJ_000155300.1	Expressed protein [Source:UniProtKB/TrEMBL;Acc:A0A087VZW0]	1.75657	7.65641	8.87336	0.733258	0.662553	0.577957	1.28672	26.0266	83.5001	99.2813	150.934	56.1885
EmuJ_000156000.1	Aldo keto reductase family 1 member B4 [Source:UniProtKB/TrEMBL;Acc:A0A087VZW5]	0.974953	0.255028	0.246844	0.0629442	0.0272842	0.119564	0.11378	1.29448	1.70311	0.745075	1.55748	21.2499
EmuJ_000157900.1		1.43859	7.42692	6.61056	0.220045	0.180903	0.338326	0.635499	6.08518	5.51616	7.00499	6.86611	14.2103
EmuJ_000162700.1	Carbonic anhydrase [Source:UniProtKB/TrEMBL;Acc:A0A087VZM8]	4.69925	5.16706	23.5498	1.53834	0.342405	1.07617	2.29823	35.23	24.9342	6.03301	10.5731	22.784
EmuJ_000164300.1	Solute symporter family transporter [Source:UniProtKB/TrEMBL;Acc:A0A087VZJ7]	0.396539	0.765261	0.97788	0.200642	0.178765	0.907823	0.212001	4.95443	3.35006	0.912532	1.04047	21.2519
EmuJ_000164500.1	Immunoglobulin [Source:UniProtKB/TrEMBL;Acc:A0A087VZZ3]	0.424327	1.92019	2.29411	0.302457	0.190151	0.291266	0.60781	13.9553	10.7723	9.98984	9.13288	30.9885
EmuJ_000165400.1		0.336902	16.1756	36.9597	1.57266	0.548012	0.494374	0.867227	18.4971	11.2972	29.6744	30.305	21.0525
EmuJ_000166300.1	Forkhead box Q:D protein transcription [Source:UniProtKB/TrEMBL;Acc:A0A087W048]	0.160084	0.693465	1.23509	0	0.0247803	0	0.208921	38.5037	43.0295	3.04514	2.8291	348.877
EmuJ_000168100.1	Kelch protein 12 [Source:UniProtKB/TrEMBL;Acc:A0A077RFC4]	0.718451	0.460216	0.760329	0.0269106	0.450779	0.022907	0.0553534	7.21179	4.80951	0.251572	0.0956146	23.7513
EmuJ_000168200.1	Kelch protein 12 [Source:UniProtKB/TrEMBL;Acc:A0A077RFC4]	0.0648169	0.19013	0.0726652	0	0.0561961	0	0	0.983426	0.627328	0	0	28.6631
EmuJ_000169600.1	Glycoprotein 3 alpha L fucosyltransferase [Source:UniProtKB/TrEMBL;Acc:A0A087VZS8]	13.3164	10.1591	13.5695	13.6613	1.04135	4.94715	4.0274	97.3471	120.093	12.1569	9.47783	42.8982
EmuJ_000170700.1	LIN 24 Twenty four Like family member [Source:UniProtKB/TrEMBL;Acc:A0A087VZN7]	8.12952	14.2779	19.0578	4.62138	3.06967	7.67827	5.0418	59.1755	50.6775	71.3385	49.1983	13.5429
EmuJ_000170800.1	Glycoprotein 3 alpha L fucosyltransferase [Source:UniProtKB/TrEMBL;Acc:A0A087W0B9]	2.99194	10.7361	6.74596	3.01544	2.90207	1.89194	2.45303	62.6474	87.7716	36.1246	44.1566	28.0889
EmuJ_000171500.1	Galactosylgalactosylxylosylprotein 3-beta-glucuronosyltransferase [Source:UniProtKB/TrEMBL;Acc:A0A087W052]	7.56377	4.94601	3.35473	0.515254	1.2077	0.0951768	0.528607	22.3218	88.135	17.7213	18.1853	63.616
EmuJ_000172800.1	Solute carrier family 35 member e1 protein [Source:UniProtKB/TrEMBL;Acc:A0A087W0D2]	4.19315	11.7949	14.8134	0.30694	1.14508	0.502658	1.82608	36.8895	38.1646	36.2143	36.0482	25.2609
EmuJ_000173400.1	Expressed conserved protein [Source:UniProtKB/TrEMBL;Acc:A0A087W066]	2.35323	4.06375	5.45948	3.29055	1.29	7.12896	2.51415	16.6706	25.636	94.5816	169.317	11.1212
EmuJ_000173500.1	Expressed conserved protein [Source:UniProtKB/TrEMBL;Acc:A0A087W0A2]	0	2.69005	1.68861	0.736285	0.0969347	0	0	63.0251	14.2829	171.451	192.732	797.527
EmuJ_000173600.1	Otopetrin [Source:UniProtKB/TrEMBL;Acc:A0A087VZW6]	1.22535	2.17684	8.90864	2.23362	0.432275	0.623408	0.23607	16.8318	18.6281	4.66892	4.87989	53.0563
EmuJ_000174300.1	Tm gpcr rhodopsin [Source:UniProtKB/TrEMBL;Acc:A0A087W0E3]	5.64267	30.602	54.6487	0.760622	0.666545	3.43987	3.42734	45.9402	56.1419	12.0714	35.0651	24.9353
EmuJ_000175100.1	Expressed conserved protein [Source:UniProtKB/TrEMBL;Acc:A0A087W0B5]	0.885841	2.66069	4.18955	0.165343	1.06371	0	0.156797	6.87576	9.16757	5.31996	3.748	13.1448
EmuJ_000175300.1	GPI inositol deacylase [Source:UniProtKB/TrEMBL;Acc:A0A087VZR8]	25.26	28.6826	35.7659	2.27689	8.56513	0.65251	7.57177	126.247	161.36	14.4112	54.2084	17.823
EmuJ_000176400.1	Fras1 related extracellular matrix protein [Source:UniProtKB/TrEMBL;Acc:A0A087W0C5]	2.89985	6.1083	9.2344	0.827082	0.645225	4.03838	1.87545	15.8272	12.8679	1.47115	3.42362	11.3839
EmuJ_000177900.1		6.12797	7.55155	15.5335	1.55304	2.41736	2.2701	3.38978	55.4163	42.2598	8.1291	12.5679	16.82
EmuJ_000180000.1	Glycerol kinase [Source:UniProtKB/TrEMBL;Acc:A0A087W0F3]	32.6463	24.7319	19.0387	6.7065	18.8438	0.541477	10.4587	19.3777	322.079	169.8	176.65	11.6528
EmuJ_000180700.1	Arginyl tRNA protein transferase 1 [Source:UniProtKB/TrEMBL;Acc:A0A087VZX0]	0.0248829	0.0506062	0.0394311	0.00923678	0.0139456	0.0293532	0.00675328	0.462853	1.68541	4.33653	3.94887	103.786
EmuJ_000185300.1		1.85491	5.42033	7.31521	0.432344	1.17285	1.20654	1.01269	21.8192	10.721	5.43077	5.03115	14.8889
EmuJ_000185450.1	Transcription factor iib [Source:UniProtKB/TrEMBL;Acc:A0A087W0J9]	18.4303	81.2136	130.156	3.83213	7.14933	6.92558	4.89904	240.325	232.917	93.999	52.1498	39.2785
EmuJ_000185700.1	Neuropeptide [Source:UniProtKB/TrEMBL;Acc:A0A087W0M3]	2.84068	3.553	3.13706	0.408466	0.330429	1.87676	0.631216	298.399	278.432	129.098	120.612	599.838
EmuJ_000186100.1		0.870575	2.434	4.37333	0.12167	0.0721854	0.377727	0.356622	6.91653	3.30904	0	0	23.8465
EmuJ_000188000.1	Ewsr:fli fusion protein type [Source:UniProtKB/TrEMBL;Acc:A0A087W050]	0.0595382	0.593579	0.833763	0	0	0.0318801	0.0170329	13.516	14.5079	2.29396	1.21302	1645.28
EmuJ_000189100.1	Zinc finger C3HC4 RING type [Source:UniProtKB/TrEMBL;Acc:A0A087W0P5]	8.78139	13.92	27.5657	7.22476	1.05139	16.9801	3.75587	35.3311	51.2266	68.7332	59.5367	18.0056
EmuJ_000192700.1		0.52345	8.64017	17.7753	0.111083	0.173522	0.0962403	0.192124	5.96709	8.19206	4.47982	4.54036	38.7238
EmuJ_000194900.1	Membrane associated guanylate kinase ww and pdz [Source:UniProtKB/TrEMBL;Acc:A0A087W0U5]	0.533807	1.82629	2.37894	0.0992186	0.159221	1.40446	0.327967	8.452	6.30987	5.239	4.63253	30.3002
EmuJ_000195000.1	Expressed conserved protein [Source:UniProtKB/TrEMBL;Acc:A0A087W0Q1]	0.63172	0.441056	0.660628	0.125564	0.320317	0.0680909	0.0360855	45.8889	49.5292	306.175	488.116	267.725
EmuJ_000195100.1	Expressed protein [Source:UniProtKB/TrEMBL;Acc:A0A087W0T0]	0.646801	0.615291	0.529324	0.0381234	0.177051	0.236709	0.169714	6.81113	5.18417	255.178	665.35	34.5921
EmuJ_000196800.1		1.10417	0.986591	0.371492	0.123968	0.189392	0	0.0513425	2.83168	2.43855	0.651941	0.495563	21.8922
EmuJ_000197700.1	Flagellar basal body rod protein [Source:UniProtKB/TrEMBL;Acc:A0A087W0X5]	1.23315	3.56671	3.61711	0.217876	0.262893	1.18531	0.995656	25.1717	20.6939	1.02011	3.83518	36.4433
EmuJ_000198500.1	IQ domain containing protein D [Source:UniProtKB/TrEMBL;Acc:A0A087W0T3]	0.0393542	0.115836	0.228866	0.0318652	0.0188235	0	0	0.223267	0	6.29687	7.71697	11.8611
EmuJ_000198700.1	Four and a half LIM domains protein 3 [Source:UniProtKB/TrEMBL;Acc:A0A087W0M6]	10.0012	47.8713	140.855	2.45583	3.37367	31.6082	16.8778	116.675	167.828	88.3622	353.971	14.0485
EmuJ_000198800.1	LIM [Source:UniProtKB/TrEMBL;Acc:A0A087W0H0]	14.6151	43.0855	63.3831	5.31869	4.9488	18.4046	12.0702	127.791	169.549	21.6111	57.0636	17.4711
EmuJ_000200400.1	Expressed protein [Source:UniProtKB/TrEMBL;Acc:A0A087W0V0]	95.0146	191.404	259.065	30.5411	34.1824	25.1227	34.9	368.844	405.996	33.46	23.0954	11.2162
EmuJ_000200500.1	Pdz domain containing protein [Source:UniProtKB/TrEMBL;Acc:A0A087W0X9]	0.244005	0.313389	0.263494	0.0405509	0	0.157456	0.0369892	0.514851	0.788217	19.3212	14.2362	35.2283
EmuJ_000200700.1		8.48502	22.2373	23.6788	2.61468	3.17475	3.79919	3.48511	45.5361	40.8048	12.2727	2.37176	12.9644
EmuJ_000203800.1	Expressed conserved protein [Source:UniProtKB/TrEMBL;Acc:A0A087W112]	26.7272	42.5726	24.7194	12.4169	6.95885	215.327	31.6226	540.873	402.758	63.1273	197.388	24.4581
EmuJ_000205700.1	Mechanosensory protein 2 [Source:UniProtKB/TrEMBL;Acc:A0A087W0X2]	7.00113	14.2107	27.5211	0.773537	2.09288	3.5172	3.8037	79.8002	93.9498	4.47311	21.2303	29.4662
EmuJ_000205800.1	Expressed protein [Source:UniProtKB/TrEMBL;Acc:A0A087W0R2]	1.36071	3.50324	8.06388	0	0.37894	3.53959	3.51354	11.7498	36.4052	15.4581	35.2507	12.3713
EmuJ_000206400.1	C type lectin domian containing protein [Source:UniProtKB/TrEMBL;Acc:A0A087W0R5]	0.1307	0.279689	0.173353	0.0129516	0.0256538	0.120078	0.110523	15.6262	13.9439	10.3078	11.1385	217.145
EmuJ_000207400.1	Expressed conserved protein [Source:UniProtKB/TrEMBL;Acc:A0A087W0S1]	53.3521	79.7445	67.9249	44.3449	35.4577	34.0814	34.4687	313.345	863.69	621.533	691.885	16.8325
EmuJ_000211500.1	von Willebrand factor type C [Source:UniProtKB/TrEMBL;Acc:A0A087W159]	6.45504	12.193	9.98817	3.19823	2.05141	7.43265	2.60031	56.6382	82.2901	3.00332	7.3884	29.866
EmuJ_000212100.1	Coiled coil domain containing protein 151 [Source:UniProtKB/TrEMBL;Acc:A0A087W1A0]	0.80163	5.73914	13.1056	0.143746	0.159014	0.213434	0.178811	6.41536	6.50502	23.6984	22.5384	38.2459
EmuJ_000212700.1	Major egg antigen p40; Putative hsp20 [Source:UniProtKB/TrEMBL;Acc:B5BV14]	18.1031	15.8967	27.2253	9.4	158.875	91.782	161.906	2676.25	1771.5	228.092	326.509	13.8654
EmuJ_000215300.1		0.739291	0.955404	1.30848	0.323537	0.668014	0.416751	0.347521	10.3454	13.4187	2.38184	1.40818	23.4006
EmuJ_000216800.1	Expressed conserved protein [Source:UniProtKB/TrEMBL;Acc:A0A087W1I8]	0.789448	0.515756	1.17368	0	0	16.1927	0.603863	0	10.5243	159.909	451.632	17.4282
EmuJ_000217900.1	Lysyl oxidase [Source:UniProtKB/TrEMBL;Acc:A0A087W0Y1]	0.365158	8.26866	18.9528	0.488755	0.241627	0.247677	0.194302	6.805	8.00723	10.2684	16.174	33.9785
EmuJ_000218000.1	EF HAND 1 calcium binding site [Source:UniProtKB/TrEMBL;Acc:A0A087W1J7]	2.46001	12.2752	36.8228	0.0752903	0.0745651	1.23295	2.5407	10.7168	26.8568	6.4621	18.3086	14.367
EmuJ_000219100.1	TRP transient receptor potential channel [Source:UniProtKB/TrEMBL;Acc:A0A087W1C2]	1.32121	2.46899	2.39229	0.397062	0.779915	0.852648	0.91607	15.9129	13.6725	1.57013	1.13668	17.4444
EmuJ_000221900.1	G protein coupled receptor [Source:UniProtKB/TrEMBL;Acc:A0A087W175]	0.339851	0.871143	2.59835	0.152819	0.137591	0.249496	0.194614	57.0399	50.4732	5.08443	8.06098	323.635
EmuJ_000222000.1	Ephrin [Source:UniProtKB/TrEMBL;Acc:A0A087W106]	5.29383	8.62562	18.282	1.4344	2.33582	1.63913	2.30882	33.6536	35.0869	4.02679	4.11639	14.8
EmuJ_000223200.1		9.89683	15.008	23.2141	1.46738	3.46264	2.35651	4.78253	84.0932	80.7649	16.9769	9.06077	19.9945
EmuJ_000224200.1		0.25132	0.237936	0.241443	0.120915	0.0895152	0.164653	0.155237	2.27893	1.21144	0.641277	2.61454	14.2609
EmuJ_000225500.1	Beta adrenergic receptor kinase [Source:UniProtKB/TrEMBL;Acc:A0A087W1H8]	13.0474	23.2006	30.4081	2.83489	7.27754	2.94551	4.84838	62.2983	74.7303	3.66428	4.77488	11.3005
EmuJ_000226100.1	HMG transcription factor SoxB1 [Source:UniProtKB/TrEMBL;Acc:A0A087W1I3]	0.174644	1.52396	0.426375	0.0816563	0.10387	0.0147672	0.165428	11.136	10.0509	1.27284	6.15072	78.6747
EmuJ_000226200.1	Transient receptor potential cation channel [Source:UniProtKB/TrEMBL;Acc:A0A087W1L7]	2.65187	3.79622	9.01503	0.978707	0.743284	0.831077	0.359813	15.1199	13.2372	0.651219	1.35004	25.7068
EmuJ_000226300.1	Ankyrin repeat protein [Source:UniProtKB/TrEMBL;Acc:A0A087W1B9]	0.617064	0.342264	1.7592	0.343744	0.569351	0.250535	0.0265934	3.92447	3.12928	0.188236	0.143085	11.8363
EmuJ_000228000.1	Multivalent antigen sj tpi [Source:UniProtKB/TrEMBL;Acc:A0A087W149]	15.9598	55.683	140.853	2.30928	1.87065	13.0643	7.67928	145.432	124.41	32.9389	22.5207	28.2559
EmuJ_000228150.1	Hypothetical transcript [Source:UniProtKB/TrEMBL;Acc:A0A087W1S9]	3.83828	5.93093	13.6207	0.386725	0.714282	0.719297	1.35318	12.1602	8.82696	1.1263	2.35439	10.1512
EmuJ_000229200.1	F box:lrr repeat protein 7 [Source:UniProtKB/TrEMBL;Acc:A0A087W1T8]	23.529	38.7501	66.3727	2.32403	6.89497	10.7466	8.28737	108.813	102.554	5.64378	33.367	13.9219
EmuJ_000229300.1	F box:lrr repeat protein 7 [Source:UniProtKB/TrEMBL;Acc:A0A087W1L6]	23.6655	57.8562	100.56	2.46541	7.20639	16.6143	13.5774	233.995	194.37	42.7673	42.4714	20.6106
EmuJ_000229800.1	Neuropeptide [Source:UniProtKB/TrEMBL;Acc:A0A087W1L9]	39.8873	77.2963	143.664	1.79366	3.32209	3.89435	2.82681	478.504	550.103	82.5572	121.394	167.283
EmuJ_000231100.1	Innexin [Source:UniProtKB/TrEMBL;Acc:A0A087W1G9]	7.84737	10.8787	18.4158	2.03934	1.74647	2.78726	3.40025	39.8219	31.7715	1.06918	5.89225	13.9105
EmuJ_000232000.1	G protein coupled receptor [Source:UniProtKB/TrEMBL;Acc:A0A087W1R1]	0.626541	0.58388	3.14755	0.0793332	0.089066	0.784277	0.245874	11.851	7.12027	5.71077	12.1788	56.641
EmuJ_000232100.1	Transmembrane protein 151B [Source:UniProtKB/TrEMBL;Acc:A0A087W1H9]	0.503476	3.13479	11.586	0.215977	0.129261	0.275278	0.470477	10.0859	9.01441	7.27249	11.4441	31.8478
EmuJ_000232300.1		1.49049	24.2095	58.2717	0.622271	0.329576	9.68419	3.60098	26.7693	24.0576	8.5126	11.3885	12.9312
EmuJ_000232400.1	Homeobox transcription factor TTF1 [Source:UniProtKB/TrEMBL;Acc:A0A087W1P6]	0.219048	2.49018	0.954511	0.226384	0.20962	0.227703	0.201878	17.1998	10.8274	25.948	48.5575	68.1102
EmuJ_000233000.1		4.32921	7.40797	10.1256	1.14022	1.98711	0.770747	1.65056	60.7494	43.6607	33.2566	57.6467	28.7025
EmuJ_000234800.1	G protein coupled receptor [Source:UniProtKB/TrEMBL;Acc:A0A087W1C0]	0.756561	2.07395	3.75337	0.84782	0.711547	0.682912	0.398449	15.2341	17.163	5.23277	5.59016	29.1867
EmuJ_000236300.1	Neurexin [Source:UniProtKB/TrEMBL;Acc:A0A087W1M6]	1.8972	5.5662	10.829	1.59762	1.03597	2.74841	1.42791	51.1032	62.7692	3.36343	11.6771	46.2167
EmuJ_000237600.1		2.48284	18.6142	42.0262	1.81602	1.96113	1.76185	6.83822	100.332	96.4146	23.7596	33.2364	22.3592
EmuJ_000237700.1	Annexin [Source:UniProtKB/TrEMBL;Acc:A0A087W1P2]	8.19481	15.0837	45.1153	1.02603	1.37867	6.64011	5.50351	176.004	148.212	85.8028	77.3234	47.1096
EmuJ_000238200.1	Protocadherin 1 [Source:UniProtKB/TrEMBL;Acc:A0A087W1P7]	0.533285	2.24519	7.16389	0.0381904	0.0766551	0.142875	0.0844473	28.6002	18.78	2.22232	3.53494	294.1
EmuJ_000239500.1	Nephrin [Source:UniProtKB/TrEMBL;Acc:A0A087W1W4]	4.0581	2.48026	8.73405	0.664942	1.86575	0.636797	0.912764	22.9558	19.891	0.767816	0.656599	15.4208
EmuJ_000240300.1	Expressed conserved protein [Source:UniProtKB/TrEMBL;Acc:A0A087W1H3], Neuropeptide [Source: Koziol et. al. 2016]	0.483643	0.464986	0.243758	0.236404	1.02427	0.21255	0.583775	23.7598	18.0843	20.5134	43.9438	26.0216
EmuJ_000241600.1	Expressed protein [Source:UniProtKB/TrEMBL;Acc:A0A087W1Y1]	0.102987	0.259505	0.297585	0.0728874	0	0.909729	0.388495	7.41057	3.78176	11.3743	16.8597	28.8095
EmuJ_000242800.1		3.15603	7.43083	26.8682	1.19855	1.40719	1.82237	0.933952	50.6665	58.8881	35.5529	42.7074	46.7953
EmuJ_000243300.1		1.76891	1.96464	3.61604	0.406561	0.951151	0.452955	0.648985	45.62	44.0437	8.80504	26.8916	56.035
EmuJ_000245200.1	Protein stoned B [Source:UniProtKB/TrEMBL;Acc:A0A087W1N2]	13.1379	13.9671	32.2107	2.40118	2.62943	1.53213	2.40837	86.3327	81.5081	8.12038	22.6094	33.3163
EmuJ_000247100.1	T box transcription factor tbx2 [Source:UniProtKB/TrEMBL;Acc:A0A087W231]	10.4766	16.563	10.5713	0.106185	0.371945	0.272912	3.35045	37.8346	36.9209	2.98742	2.80868	20.0826
EmuJ_000248200.1		3.74784	2.97195	4.84534	0.405804	3.30334	0.206909	2.45756	31.3127	27.5009	7.6619	4.36806	10.2091
EmuJ_000259000.1	Metabotropic glutamate receptor 2 [Source:UniProtKB/TrEMBL;Acc:A0A087W2Q7]	0.764072	0.583243	1.44784	0.0908431	0.108453	0.247831	0.0952646	4.80091	6.00722	0.106281	1.37339	53.0543
EmuJ_000261800.1	Cytosolic carboxypeptidase 2 [Source:UniProtKB/TrEMBL;Acc:A0A087W2L9]	1.03428	5.97406	16.2782	1.54556	0.491405	0.675225	0.645591	10.7956	8.28161	1.07133	1.6287	16.7786
EmuJ_000261850.1	Cytosolic carboxypeptidase 2 [Source:UniProtKB/TrEMBL;Acc:A0A087W2G6]	0.23167	2.57495	4.1735	0.25222	0.0640135	0.275532	0.0861286	5.25731	5.86887	0	0	74.1044
EmuJ_000262100.1	Ras GTP exchange factor [Source:UniProtKB/TrEMBL;Acc:A0A087W2M2]	0.411143	0.965343	1.03634	0.414239	0.168415	0.584444	0.11287	8.89535	7.55248	0.144224	0.76741	58.4738
EmuJ_000262200.1	Ras specific guanine nucleotide releasing factor [Source:UniProtKB/TrEMBL;Acc:A0A087W2G9]	0.610115	1.38889	0.586229	0.444936	0.417156	0.164452	0.0815145	5.80494	2.38049	0.477314	0	16.4145
EmuJ_000262700.1	Partitioning defective 3 protein B [Source:UniProtKB/TrEMBL;Acc:A0A087W2M6]	3.47588	4.54997	9.31254	0.881537	1.37236	1.37071	1.59838	24.8414	18.1085	0.738499	0.779666	14.4577
EmuJ_000263800.1	Hypothetical transcript [Source:UniProtKB/TrEMBL;Acc:A0A087W2F0]	1.86768	3.25162	1.17273	2.52673	4.61791	2.11924	6.21983	253.307	830.645	180.425	115.905	100.016
EmuJ_000265100.1	Hypothetical transcript [Source:UniProtKB/TrEMBL;Acc:A0A087W2V4]	9.1045	14.748	7.48168	7.43677	4.63386	3.7794	10.9984	135.512	159.532	623.106	405.696	18.874
EmuJ_000289600.1	Diagnostic antigen gp50 [Source:UniProtKB/TrEMBL;Acc:A0A068XX91]	0	1.1112	2.05476	0.0946851	0.214394	0	0	13.2684	79.9843	197.035	92.8827	434.959
EmuJ_000298000.1	Heat shock protein [Source:UniProtKB/TrEMBL;Acc:A0A068Y1X7]	0.0478456	0.11363	0.131731	0.0410484	0	0.0140756	0.0702671	19.1267	79.2815	129.2	67.7493	1400.49
EmuJ_000300500.1	Zinc finger B-box type [Source:UniProtKB/TrEMBL;Acc:A0A068XZI8]	0.406696	0.868141	0.288484	0.0764737	0.0741667	3.14879	0.909692	35.1285	57.4585	17.5727	9.41472	94.1061
EmuJ_000300700.1	Hypothetical transcript [Source:UniProtKB/TrEMBL;Acc:A0A068Y085]	2.72678	3.05028	2.62208	0.269145	0.230229	2.77186	1.3272	22.2559	32.1111	13.3144	15.8711	34.9082
EmuJ_000302400.1	Hypothetical transcript [Source:UniProtKB/TrEMBL;Acc:A0A068XTG0]	1.8007	13.3992	26.0493	0.237002	0.263738	0.095817	0.0458219	12.2465	17.7511	1.67496	4.56229	96.9038
EmuJ_000302900.1	Expressed protein [Source:UniProtKB/TrEMBL;Acc:A0A068XXG2]	66.9811	121.978	142.292	17.2475	7.82796	46.5487	25.8241	150.95	194.271	85.5346	64.9419	10.2586
EmuJ_000303100.1	Expressed protein [Source:UniProtKB/TrEMBL;Acc:A0A068XZK0]	7.89292	13.8011	25.9742	2.48616	3.94755	4.40125	6.31626	62.1159	98.2323	33.1067	102.106	15.6227
EmuJ_000303200.1	Hypothetical transcript [Source:UniProtKB/TrEMBL;Acc:A0A068Y097]	13.2419	18.5254	21.4491	4.5155	2.94261	3.76112	3.31628	51.7774	50.054	7.98815	10.2758	16.2699
EmuJ_000303500.1	Hypothetical transcript [Source:UniProtKB/TrEMBL;Acc:A0A068XT71]	3.4127	3.21505	4.27849	0.607557	0.610245	1.06789	0.462907	4.24382	33.7619	35.0346	57.7182	35.415
EmuJ_000303600.1	Hypothetical transcript [Source:UniProtKB/TrEMBL;Acc:A0A068XZK4]	4.10291	7.49644	4.48413	0.591078	0.19782	0.588127	2.12509	22.3888	34.9873	14.9686	19.5909	24.7001
EmuJ_000303700.1	Expressed protein [Source:UniProtKB/TrEMBL;Acc:A0A068Y0A1]	7.24806	10.8265	8.59618	3.81172	3.15401	3.13679	6.26187	29.3965	176.977	60.9645	102.291	21.9176
EmuJ_000304800.1	Diagnostic antigen gp50 [Source:UniProtKB/TrEMBL;Acc:A0A068XZ44]	0.106056	0.32384	0.405088	0.0217505	0.067941	0.116501	0	13.7107	428.135	1731.57	1951.7	6503.37
EmuJ_000304900.1	Hypothetical transcript [Source:UniProtKB/TrEMBL;Acc:A0A068XUV1]	0.206457	0.954132	2.24225	0.127003	0.1015	0.0593324	0	6.77243	6.48021	2.59871	3.66854	130.568
EmuJ_000305700.1	Hypothetical transcript [Source:UniProtKB/TrEMBL;Acc:A0A068Y151]	0.395447	0.906219	0.460391	0.449312	1.03535	0.284796	0.556072	47.9875	22.2179	0	0	44.115
EmuJ_000313200.1	RNA binding protein squid [Source:UniProtKB/TrEMBL;Acc:A0A068XZM0]	0	0.191985	0.126	0	0.0314481	0	0.0303314	0.373008	1.96302	3.22043	1.79517	37.8124
EmuJ_000314700.1	Heat shock protein 70 related [Source:UniProtKB/TrEMBL;Acc:A0A068XTJ4]	0.0710028	0.0509112	0.0133923	0	0.0127068	0.0502307	0	0	2.24675	62.9697	25.4166	176.815
EmuJ_000316500.1	Neuropeptide [Source:UniProtKB/TrEMBL;Acc:A0A068XZ78]	3.14247	21.9085	71.2738	0.530188	0.629645	2.79494	0.369165	282.467	268.905	429.878	178.464	552.029
EmuJ_000317300.1	Vesicular amine transporter [Source:UniProtKB/TrEMBL;Acc:A0A068Y171]	22.939	41.0882	69.4226	1.63621	6.20712	1.59579	9.70098	139.214	89.4719	24.4419	37.7075	14.3754
EmuJ_000318600.1	Netrin receptor DCC [Source:UniProtKB/TrEMBL;Acc:A0A068Y177]	16.3654	19.7622	29.9712	1.80222	5.09308	3.33956	8.74532	87.4915	74.9308	4.23655	5.31192	11.7371
EmuJ_000322700.1	Leucine rich repeat protein 1 [Source:UniProtKB/TrEMBL;Acc:A0A068Y287]	0.257922	0.369859	0.253556	0.118518	0.0831749	0.0442688	0	7.21858	0.920948	0.830971	0.21055	97.8604
EmuJ_000322800.1	Histone H2B [Source:UniProtKB/TrEMBL;Acc:U6HHF6]	6.85961	3.72562	12.2314	1.44395	1.50664	7.4008	4.0732	41.5313	23.121	53.0245	19.1618	11.5868
EmuJ_000323000.1	Histone H4 [Source:UniProtKB/TrEMBL;Acc:U6HLD5]	1.37297	1.2591	1.46013	0.19334	0.336272	0.776424	0.168748	13.396	9.39987	25.1875	5.07952	45.1386
EmuJ_000323100.1	Histone H4 [Source:UniProtKB/TrEMBL;Acc:U6HLD5]	0.944283	0.957231	0.832893	0.569495	0.456776	0.246458	0	13.396	4.69993	21.5893	7.42392	39.6167
EmuJ_000323300.1	Histone H2B [Source:UniProtKB/TrEMBL;Acc:U6HHF6]	1.05209	0.778668	3.38968	0.351259	0.173995	0.298357	0.278308	12.4594	5.41899	8.69255	7.92901	39.5274
EmuJ_000323700.1	Potassium voltage gated channel protein Shaw [Source:UniProtKB/TrEMBL;Acc:A0A068XVE7]	0.108747	0.444556	1.33518	0.499458	0.163331	0.28123	0.382292	14.0925	6.42781	1.93327	2.17237	37.609
EmuJ_000324200.1	Diagnostic antigen gp50 [Source:UniProtKB/TrEMBL;Acc:A0A068Y299]	0.452554	2.84048	4.14231	0.140611	0.17704	0.565159	0.0883234	280.261	850.338	7050.44	1668.78	4260.57
EmuJ_000324800.1		8.67354	58.4464	64.6244	1.3885	1.85179	2.97245	4.65505	52.4204	40.2278	27.1346	36.0184	14.2386
EmuJ_000326000.1	Arf1 5:ArfA family small GTPase [Source:UniProtKB/TrEMBL;Acc:A0A068XVH1]	0.720612	2.49348	1.85266	0.104798	0.297992	0.932821	0.410036	9.57517	8.93296	0.826688	0.41893	26.1404
EmuJ_000329200.1		1.89103	0.700913	0.365507	0	0.0823882	0	0.0200332	2.21727	2.35733	0.425404	0.431153	44.6645
EmuJ_000330350.1	Expressed conserved protein [Source:UniProtKB/TrEMBL;Acc:A0A068XTD0]	0.898043	0.917127	0.941506	0.107896	0	0.244435	0.0861286	1.75244	1.25762	41.3552	47.92	34.9483
EmuJ_000332400.1	4 Hydroxybutyrate coenzyme A transferase [Source:UniProtKB/TrEMBL;Acc:A0A068XTP3]	35.5783	42.4871	60.3031	3.91801	6.81025	31.4793	18.5461	222.421	151.627	60.9622	18.1793	14.7517
EmuJ_000334700.1	G protein coupled receptor [Source:UniProtKB/TrEMBL;Acc:A0A068XZS5]	0.703761	0.781884	3.11656	0.149186	0.324908	0.245407	0.105194	10.4585	13.6796	1.43589	3.44232	56.1217
EmuJ_000335600.1		1.03543	0.818604	3.65176	0.289725	0	0.425101	0.310226	1.61998	3.61686	3.72971	3.78011	16.8808
EmuJ_000338900.1		1.92501	15.513	9.03577	0.676821	0.955534	25.2122	2.29956	34.3642	14.4047	25.9641	16.7572	14.9823
EmuJ_000342900.1	EG19 antigen [Source:UniProtKB/TrEMBL;Acc:A0A068XVT5]	7.21981	20.5567	22.8922	42.5164	4.52991	79.217	41.3055	8768.88	3171.93	2.20126	1.43422	260.515
EmuJ_000354600.1	Tetraspanin 1 [Source:UniProtKB/TrEMBL;Acc:A0A068Y048]	0.796641	2.65826	1.20117	0.366537	0.213883	0.668929	0.229195	2.21141	8.11128	8.27344	5.48266	23.2977
EmuJ_000355800.1	TSP1; Tetraspanin [Source:UniProtKB/TrEMBL;Acc:B6VFH3]	705.242	1495.91	830.457	2109.13	478.692	431.072	443.518	2272.2	6975.74	3210.59	2223.6	10.028
EmuJ_000356600.1	Lag1 longevity assurance 1 [Source:UniProtKB/TrEMBL;Acc:A0A068Y064]	15.033	30.7012	18.062	6.84932	2.69684	3.82961	5.74185	127.772	189.993	81.7781	170.452	37.6556
EmuJ_000361100.1	Serum albumin [Source:UniProtKB/TrEMBL;Acc:A0A068XVX1]	0.603081	3.53026	8.88748	0.170072	0.146692	1.1104	0.651005	25.662	17.3697	4.61578	6.31551	53.9449
EmuJ_000362500.1	CUGBP Elav family [Source:UniProtKB/TrEMBL;Acc:A0A068XWB4]	1.04488	1.63544	5.54367	0.0486682	0	0.454458	0.378694	2.96423	4.72721	0.909943	2.24796	20.3104
EmuJ_000362600.1	Bruno 4 RNA binding protein [Source:UniProtKB/TrEMBL;Acc:A0A068Y0B1]	24.973	70.6989	210.479	4.86869	10.8208	5.67238	4.365	464.949	577.93	17.6426	29.0028	68.6746
EmuJ_000364400.1	G protein coupled receptor 139 [Source:UniProtKB/TrEMBL;Acc:A0A068XVZ4]	0.122785	0.712957	2.17726	0	0.0205555	0.177184	0.0399317	3.59907	3.33268	0.400944	1.1175	114.599
EmuJ_000365600.1		1.04349	3.96238	10.5808	0.862298	1.26192	6.68915	5.41483	295.873	223.553	68.3395	53.623	77.7962
EmuJ_000375900.1	Protein regulator of cytokinesis 1 [Source:UniProtKB/TrEMBL;Acc:A0A068XW75]	2.02982	12.4844	23.285	0.439125	0.541042	4.02711	1.83206	36.694	40.3003	39.509	48.1999	32.4446
EmuJ_000376100.1	Golgi associated plant patholocus tagsis [Source:UniProtKB/TrEMBL;Acc:A0A068Y3C4]	1.11504	1.14949	0.558026	0.559144	0.600115	0.231235	0.454164	54.6061	36.5049	24.9757	19.6248	86.4202
EmuJ_000377600.1	Cyclic nucleotide gated cation channel [Source:UniProtKB/TrEMBL;Acc:A0A068XW92]	0.613828	1.56957	3.99461	0.322891	1.57761	1.52863	0.600603	35.1055	26.1048	3.57934	1.93088	28.1012
EmuJ_000379400.1	Tetratricopeptide repeat protein 26 [Source:UniProtKB/TrEMBL;Acc:A0A068Y0N3]	0.760799	6.78205	12.2592	0.114479	0.256065	0.0310396	0.198646	4.43477	4.7238	7.32053	10.7631	20.1415
EmuJ_000382500.1	PKD [Source:UniProtKB/TrEMBL;Acc:A0A068Y0R8]	0.00983855	0.0629748	0.00859555	0	0.018038	0	0.00907755	1.3396	2.18974	0.0642538	0.146525	130.159
EmuJ_000383300.1	Non capsid protein NS 1 [Source:UniProtKB/TrEMBL;Acc:A0A068Y0S4]	0.171395	0.532199	0.585661	0.0594243	0	0.148364	0.113125	0.763808	1.90021	1.05511	0.668358	23.5493
EmuJ_000390400.1	Protocadherin 1 [Source:UniProtKB/TrEMBL;Acc:A0A068XWW3]	0.621858	2.0688	5.0337	0.0414583	0.0496303	0.333529	0.414026	8.8945	10.1883	0.984515	3.25539	41.1572
EmuJ_000390900.1		0.338339	0	0.0864965	0.0860773	0	0.237394	0.109353	0	2.30835	4.85992	1.05549	21.1092
EmuJ_000391000.1	Voltage gated hydrogen channel 1 [Source:UniProtKB/TrEMBL;Acc:A0A068Y0X5]	2.78819	3.543	5.42425	0.206204	1.38953	1.27783	1.61859	19.5224	23.8689	6.58308	12.2512	14.4247
EmuJ_000392600.1	DH domain containing protein [Source:UniProtKB/TrEMBL;Acc:A0A068Y0Z3]	1.52155	5.02985	8.5374	0.339326	0.700678	0.664656	1.33508	12.2562	10.0782	2.31473	1.92708	10.971
EmuJ_000394800.1	Potassium channel subfamily K 8 [Source:UniProtKB/TrEMBL;Acc:A0A068XWM5]	2.28583	5.27972	10.8128	0.685775	0.909041	1.18802	1.62865	23.5137	18.5618	8.41039	12.7126	16.5802
EmuJ_000396100.1	THAP domain containing protein 4 [Source:UniProtKB/TrEMBL;Acc:A0A068Y2X9]	0	3.99444	4.9099	0	0.046453	0.866498	0.0853392	1.04948	0.502099	0.302029	6.19874	11.7729
EmuJ_000401200.1	Diagnostic antigen gp50 [Source:UniProtKB/TrEMBL;Acc:A0A068Y0K9]	0	0.147058	0.355637	0.0414385	0.0245849	0	0	0.841296	1.60999	68.3735	4.12251	99.7071
EmuJ_000406400.1	Hexosyltransferase [Source:UniProtKB/TrEMBL;Acc:A0A068XWT7]	0.113651	0.161606	0.124689	0	0	0.0198245	0.14785	4.45311	25.4643	16.8433	16.8854	202.349
EmuJ_000407200.1	Actin cytoplasmic A3 [Source:UniProtKB/TrEMBL;Acc:A0A068XX95]	3.05631	9.79525	10.1227	7.03896	3.58587	15.5011	2.27582	161.55	56.4901	245.4	357.62	37.1976
EmuJ_000407500.1		0.104357	0.0865197	0	0	0	0	0.0216405	0.133065	0.127323	4.9017	0.815052	12.0324
EmuJ_000412300.1	Zinc finger RING type [Source:UniProtKB/TrEMBL;Acc:A0A068Y1E4]	8.879	8.62021	5.45889	4.66953	1.4587	44.6207	4.04768	182.092	278.893	364.015	488.704	83.7183
EmuJ_000412350.1	Zinc finger RING type [Source:UniProtKB/TrEMBL;Acc:A0A068XWZ9]	1.52047	2.51602	1.30434	0.150055	0.372984	1.74819	0.867342	11.09	27.8552	31.517	44.8818	31.3992
EmuJ_000417500.1		0.458719	0.762347	1.09138	0.413819	0.254562	0.387513	0.181244	4.9935	2.00677	38.0537	56.6285	16.0628
EmuJ_000418300.1	Sorbin [Source:UniProtKB/TrEMBL;Acc:A0A068Y1M0]	11.2901	19.5895	21.5965	1.57317	4.43886	1.31239	4.84794	85.0763	65.0279	101.268	114.09	16.1632
EmuJ_000420200.1	Dual specificity protein phosphatase 14 [Source:UniProtKB/TrEMBL;Acc:A0A068Y477]	8.33866	12.9755	8.11654	9.25312	4.22182	3.91263	1.88568	63.0493	59.1936	53.0689	105.595	20.0152
EmuJ_000422200.1	Regulator of G protein signaling 3 [Source:UniProtKB/TrEMBL;Acc:A0A068XXQ3]	6.27665	12.9355	22.995	1.08411	5.14982	1.20652	4.23185	46.0468	52.9847	14.2407	24.5707	10.5558
EmuJ_000422700.1	Expressed protein [Source:UniProtKB/TrEMBL;Acc:A0A068XXQ7]	3.90999	8.19325	10.2035	6.67656	1.98291	59.9548	16.6784	198.12	175.505	189.222	239.432	20.0214
EmuJ_000424200.1	Endoglin CD105 antigen [Source:UniProtKB/TrEMBL;Acc:A0A068XXR8]	1.91229	6.29555	8.99678	0.256337	0.576329	0.945766	2.06071	32.9781	31.6889	1.50136	2.60854	24.5225
EmuJ_000424600.1	Na channel amiloride sensitive [Source:UniProtKB/TrEMBL;Acc:A0A068Y416]	0.554382	1.99842	3.53339	0.282792	0.0824452	4.01492	1.20188	29.4093	22.2521	2.63589	6.57442	40.2247
EmuJ_000425400.1		0.204085	1.39989	1.89962	0.0747518	0.0537398	0.0567525	0	6.98111	7.8416	0.698812	0.531192	275.824
EmuJ_000425500.1		0.873501	3.47875	5.99244	0.520506	0.361202	0.40252	0.458035	14.0927	12.2176	1.30654	1.90353	32.1155
EmuJ_000430200.1	Defective proboscis extension response [Source:UniProtKB/TrEMBL;Acc:A0A068XXX1]	0.941608	1.68539	5.90029	0.472516	0.853717	0.662956	0.263024	57.7257	46.2061	7.24148	4.20933	93.067
EmuJ_000431100.1	Dro:myosuppressin receptor [Source:UniProtKB/TrEMBL;Acc:A0A068Y4H0]	0.120367	0.282513	0.748724	0.0936571	0.0430821	0.10982	0.164386	2.21141	3.10345	2.20625	1.93506	25.6176
EmuJ_000433200.1	Growth hormone secretagogue receptor type 1 [Source:UniProtKB/TrEMBL;Acc:A0A068Y4I9]	1.51519	5.13161	12.4779	0.500162	0.952798	0.636016	0.710792	81.98	74.1351	57.0049	52.9722	93.8424
EmuJ_000433300.1	Dynein light chain [Source:UniProtKB/TrEMBL;Acc:A0A068XXZ8]	0.93969	2.06769	2.42262	0.617992	1.82992	1.08974	1.08433	79.6107	20.5088	83.4198	69.2155	34.3551
EmuJ_000433600.1	Dynein light chain [Source:UniProtKB/TrEMBL;Acc:A0A068Y497]	1.41563	11.4395	11.4596	0.347731	0.163126	1.84978	1.74405	109.537	396.058	20.3377	96.7318	265.1
EmuJ_000434200.1		0.54365	0.570469	0.890251	0.288466	0.189173	0.304571	0.16371	46.4396	28.928	14.7102	13.3636	213.576
EmuJ_000434300.1		0.255511	0.45161	0.463063	0.108705	0.0364808	0.266203	0.0448445	4.74383	0.477804	22.9932	18.6795	64.2067
EmuJ_000434400.1	Merlin:moesin:ezrin:radixin [Source:UniProtKB/TrEMBL;Acc:A0A068Y1Y8]	32.4844	31.5992	66.2903	6.25986	6.11394	6.64085	6.91452	85.6147	71.0578	2.53923	3.60296	12.0254
EmuJ_000439500.1	C4b binding protein beta chain [Source:UniProtKB/TrEMBL;Acc:A0A068Y4F2]	4.07718	11.6213	12.6737	1.25782	1.64477	5.59046	3.1548	40.2521	35.3924	9.54907	12.3753	15.7607
EmuJ_000439600.1	Expressed conserved protein [Source:UniProtKB/TrEMBL;Acc:A0A068Y4P2]	6.78006	17.9081	20.1645	1.13943	3.75581	1.10886	5.04925	118.2	85.2523	197.992	138.457	23.1063
EmuJ_000441400.1		2.15065	1.57207	3.73223	0.388968	1.17486	2.49862	0.613362	8.64507	11.7718	0.255175	1.64872	11.4174
EmuJ_000441500.1	Rho GTPase activating protein [Source:UniProtKB/TrEMBL;Acc:A0A068XXM7]	3.15898	3.95601	6.85752	0.797579	1.57202	5.26822	1.16127	23.5442	21.8187	1.06705	1.54109	16.5965
EmuJ_000442800.1	Innexin [Source:UniProtKB/TrEMBL;Acc:A0A068XY87]	2.51817	6.14937	20.7114	1.55494	1.85546	1.5339	2.47084	34.8863	37.7162	7.21481	14.7347	16.7816
EmuJ_000443200.1	Procollagen lysine2 oxoglutarate 5 dioxygenase [Source:UniProtKB/TrEMBL;Acc:A0A068Y4T3]	1.94572	6.81938	6.19298	0.684508	0.09779	0.419518	0.253273	2.52248	15.6577	0.148911	0.396175	51.7862
EmuJ_000443800.1	Prohormone 4 [Source:UniProtKB/TrEMBL;Acc:A0A068XY98]	5.35405	3.99467	6.61969	2.13657	7.18813	1.60925	4.71376	67.1012	60.4401	37.1496	45.2852	10.7161
EmuJ_000443900.1	Procollagen lysine2 oxoglutarate 5 dioxygenase [Source:UniProtKB/TrEMBL;Acc:A0A068Y285]	0.649908	0.08743	0.180257	0.0271638	0.0112325	0.0265996	0.0968697	1.2054	0.121409	0	0.111028	12.2736
EmuJ_000444300.1	NK1 transcription factor protein 1 [Source:UniProtKB/TrEMBL;Acc:A0A068Y4U5]	2.80831	6.17565	8.53572	0.740153	0.746209	0.364871	0.712612	7.86124	14.7655	6.70334	16.5602	15.5103
EmuJ_000447000.1	Paired box protein pax 6 [Source:UniProtKB/TrEMBL;Acc:A0A068Y4M0]	0.834014	1.87447	1.75177	0.0725478	0.212608	0.312804	0.2265	4.72865	3.37658	0.406225	1.35866	18.4584
EmuJ_000447700.1	Anosmin 1 [Source:UniProtKB/TrEMBL;Acc:A0A068XYC4]	5.59	11.758	14.6729	1.25494	2.90945	0.693955	1.45533	81.0058	55.9312	2.18366	4.42633	31.3732
EmuJ_000447900.1	Rhodopsin orphan GPCR [Source:UniProtKB/TrEMBL;Acc:A0A068XXU0]	0	0.114011	0.212295	0	0.023096	0	0.0212149	2.34807	3.37013	0.450499	0.799026	129.047
EmuJ_000448200.1	Phd finger protein 10 [Source:UniProtKB/TrEMBL;Acc:A0A068XYC9]	7.66076	11.1799	15.2222	3.24071	2.82828	4.36357	4.58307	99.3683	115.905	1.47368	2.31765	29.0464
EmuJ_000448900.1	Calcium activated potassium channel subunit [Source:UniProtKB/TrEMBL;Acc:A0A068XXV2]	2.32572	4.21531	7.0768	1.13383	0.629535	0.691975	0.940066	22.4282	20.4505	8.96048	9.81272	27.3182
EmuJ_000451300.1	Zinc finger C2H2 type [Source:UniProtKB/TrEMBL;Acc:A0A068Y519]	15.8974	47.2151	66.8745	2.78128	1.41662	5.6567	6.15174	41.0605	47.6526	1.85765	4.00086	11.7216
EmuJ_000456100.1	Carboxyl terminal PDZ ligand of neuronal nitric [Source:UniProtKB/TrEMBL;Acc:A0A068Y4W5]	3.44793	8.89184	18.577	0.670878	0.850587	0.830962	3.78217	58.7476	61.161	13.216	8.3716	25.8828
EmuJ_000457100.1	Fmrfamide receptor [Source:UniProtKB/TrEMBL;Acc:A0A068Y574]	0.925263	2.9743	15.6043	0.578017	0.402402	0.567283	0.217532	18.9549	26.2163	3.8681	9.27319	72.8646
EmuJ_000457200.1	Transcription factor AP 2 gamma [Source:UniProtKB/TrEMBL;Acc:A0A068XYM9]	0.123081	0.206288	0.90888	0.121248	0.130187	0.110077	0.0854005	1.92086	2.16232	0.520284	1.08759	18.9398
EmuJ_000457500.1	Four and a half LIM domains protein 2 [Source:UniProtKB/TrEMBL;Acc:A0A068Y4Y3]	9.48668	26.9087	74.8767	1.88367	1.68013	41.9369	6.99199	270.017	277.258	285.862	304.406	63.1074
EmuJ_000458900.1	Protein FAM183B [Source:UniProtKB/TrEMBL;Acc:A0A068Y2L8]	1.47421	20.8227	50.6528	0.562985	0.822877	0.589184	0.364223	49.8937	35.9893	27.8341	16.7918	72.3469
EmuJ_000459800.1	Calcium binding protein [Source:UniProtKB/TrEMBL;Acc:A0A068Y2M9]	20.8645	61.9205	84.4766	5.30345	12.7003	27.7883	15.4295	130.473	190.137	140.012	98.4114	11.3975
EmuJ_000460800.1	Rab9 effector protein with kelch motifs [Source:UniProtKB/TrEMBL;Acc:A0A068Y2N8]	1.03021	6.4459	9.85074	0.24929	0.130505	0.236737	0.218787	6.68277	5.74413	8.8664	3.96451	35.5774
EmuJ_000462400.1		0.443962	0.415925	1.29515	0.687465	1.81389	0.534871	1.4612	29.6091	28.0333	2.15272	2.18181	17.6003
EmuJ_000464800.1	Lipopolysaccharide induced tumor necrosis [Source:UniProtKB/TrEMBL;Acc:A0A068XZ06]	14.2058	24.4804	26.3773	4.70874	5.34183	4.14714	7.36625	95.6516	62.3427	20.3464	11.8269	12.4326
EmuJ_000465800.1	Neurogenic locus protein delta [Source:UniProtKB/TrEMBL;Acc:A0A068Y588]	1.71204	5.78774	13.4774	0.165203	0.208838	1.08695	0.696108	33.6729	31.9532	1.54024	1.31714	72.5193
EmuJ_000469900.1	Mechanosensory protein 2 [Source:UniProtKB/TrEMBL;Acc:A0A068Y2Z5]	7.10222	20.6099	27.3884	2.44246	3.17449	8.66579	7.73455	59.2997	61.0706	6.57959	4.51513	11.034
EmuJ_000472200.1	Zinc finger C2H2 type [Source:UniProtKB/TrEMBL;Acc:A0A068XYG9]	1.85573	1.74846	1.77878	0	0.176084	0	0.197798	4.93023	3.65225	2.74619	2.64414	22.955
EmuJ_000472300.1	Lysophospholipid acyltransferase 7 [Source:UniProtKB/TrEMBL;Acc:A0A068Y5D3]	5.54521	10.6803	13.261	2.10779	2.76468	3.6948	6.61416	41.1868	89.0999	17.8655	26.2203	13.8915
EmuJ_000474000.1	Bestrophin homolog [Source:UniProtKB/TrEMBL;Acc:A0A068XZ62]	1.87701	6.44434	11.6562	1.26424	1.96895	3.80116	1.68152	32.3869	27.943	3.66505	3.93873	16.5266
EmuJ_000477600.1		9.03312	9.31876	13.5687	3.55079	3.13696	8.78412	8.15489	107.191	83.2821	12.7764	6.38934	16.8682
EmuJ_000478500.1		0.73238	0.642414	0.604573	0	0.0389677	0.127124	0.107382	0.220093	5.47549	1.01344	3.85177	38.9177
EmuJ_000481800.1	Expressed conserved protein [Source:UniProtKB/TrEMBL;Acc:A0A068Y374]	0.999101	2.49929	4.07252	0.422644	0.137887	0.0403013	0.19375	19.934	5.24006	58.2503	389.877	75.9084
EmuJ_000483400.1	Sodium:chloride dependent neurotransmitter [Source:UniProtKB/TrEMBL;Acc:A0A068Y386]	0.33222	0.345261	0.417329	0.111398	0.169324	0.178278	0.102518	13.559	11.19	0.390213	0.81569	91.0418
EmuJ_000483500.1		1.28202	2.47072	1.39678	0.159309	0.147343	0.908605	0.156353	44.6419	28.9549	12.0714	13.1084	242.337
EmuJ_000486900.1	RNA binding protein Nova 1 [Source:UniProtKB/TrEMBL;Acc:A0A068Y608]	13.059	19.2025	22.2071	5.61275	1.37813	2.28352	6.92194	62.2755	73.2979	1.15744	1.3747	16.334
EmuJ_000487900.1	Receptor type tyrosine protein phosphatase [Source:UniProtKB/TrEMBL;Acc:A0A068Y616]	2.0787	3.37443	7.28696	0.27571	0.65859	0.223469	0.870767	18.7864	16.7032	1.40346	1.55174	23.2056
EmuJ_000488000.1	GTP binding protein GEM [Source:UniProtKB/TrEMBL;Acc:A0A068XZG8]	1.87592	2.38659	6.6114	0.638154	0.609837	0.446846	0.300762	24.8625	23.5348	2.55541	4.4288	53.1488
EmuJ_000489400.1	Expressed protein [Source:UniProtKB/TrEMBL;Acc:A0A068Y5S0]	3.4308	8.78754	10.3682	0.611443	1.2625	3.58496	2.978	48.0049	38.4444	9.61063	26.9386	20.3866
EmuJ_000489700.1	Expressed conserved protein [Source:UniProtKB/TrEMBL;Acc:A0A068Y3D1], Neuropeptide [Source: Koziol et. al. 2016]	2.685	23.3327	90.2841	0.392717	0.492226	1.59556	5.29367	398.774	264.682	58.1078	69.7882	114.668
EmuJ_000489800.1	Zinc finger protein [Source:UniProtKB/TrEMBL;Acc:A0A068XYV2]	0.983493	1.40937	3.33846	0.00924617	0.049135	0.105756	0.37434	4.01097	3.1183	1.87576	3.12586	16.8351
EmuJ_000490800.1	Protein lozenge [Source:UniProtKB/TrEMBL;Acc:A0A068Y3E0]	2.33801	5.8788	11.9827	0.317059	0.405783	1.8784	1.82133	23.7838	16.3711	0.757518	0.658076	18.03
EmuJ_000494500.1	Expressed conserved protein [Source:UniProtKB/TrEMBL;Acc:A0A068XZL9]	4.02273	4.36327	10.3557	0.300422	1.05644	1.03849	1.12342	106.148	63.9028	41.2399	23.2207	78.0099
EmuJ_000495800.1		0.0996925	0.199952	0.0600966	0	0	0.37134	0.0634666	0.390248	0.37341	14.8248	14.3422	12.0324
EmuJ_000496700.1		1.19065	3.24235	7.99102	1.10858	0.416763	0.879568	2.3866	9.81312	27.5078	6.52329	10.5219	13.3129
EmuJ_000499000.1	Protein fam79a [Source:UniProtKB/TrEMBL;Acc:A0A068XZQ1]	26.3083	29.0622	76.0884	5.64037	9.23355	11.3608	6.44626	167.46	123.112	57.8585	64.5517	18.5317
EmuJ_000503500.1	G protein coupled receptor [Source:UniProtKB/TrEMBL;Acc:A0A068Y6F0]	2.21786	10.199	6.22376	1.50473	0.567815	1.57273	1.05695	31.7806	33.6634	8.50487	11.6983	40.279
EmuJ_000504700.1	Guanylate cyclase [Source:UniProtKB/TrEMBL;Acc:A0A068XZU7]	1.02685	1.01857	2.14179	0.658163	0.490506	0.714188	0.830334	13.2345	11.9431	0.775431	2.3924	19.0618
EmuJ_000505300.1	Anti proliferative protein [Source:UniProtKB/TrEMBL;Acc:A0A068Y3P2]	4.73073	14.3731	30.1944	1.30929	0.494514	3.40388	2.57286	67.8043	82.0164	9.42531	24.9638	48.8433
EmuJ_000505500.1		0.602785	0.886227	0.803901	0.185173	0.202806	0.247018	0	31.3781	22.2179	7.22421	26.9077	264.273
EmuJ_000508500.1		0.142811	0.0201928	0.0225599	0	0.0214051	0	0	1.17198	0	1.01185	0.897329	54.7521
EmuJ_000512100.1	Expressed protein [Source:UniProtKB/TrEMBL;Acc:A0A068XZG6]	0	0	0	0	0	0.233651	0.0604202	2.2291	9.24263	76.1258	235.04	189.866
EmuJ_000513300.1		0.306492	4.1574	0.414548	0.125714	0	0.0783841	0.138578	0.852102	0.815335	19.618	7.08337	12.0324
EmuJ_000514900.1	Expressed protein [Source:UniProtKB/TrEMBL;Acc:A0A068Y3W6]	13.6383	21.695	31.6116	3.72237	10.2106	3.30715	4.37356	169.173	96.0129	66.8239	10.8847	18.1831
EmuJ_000515550.1	Diagnostic antigen gp50 [Source:UniProtKB/TrEMBL;Acc:A0A068XZK5]	0.0420688	0.402119	1.30997	0.128913	0.0569247	0	0.026782	7.57525	35.7692	347.295	102.887	517.813
EmuJ_000515900.1	EMY162 protein [Source:UniProtKB/TrEMBL;Acc:A0A068Y6Q2]	18.5464	41.427	15.1567	25.3785	4.72692	37.9734	44.8193	323.569	244.397	379.421	539.881	11.4633
EmuJ_000518800.1		0.436386	1.36944	2.70392	0.277895	0.212563	0.204409	0.254151	4.20219	4.74256	15.7525	11.4083	19.1654
EmuJ_000518900.1	Kinesin protein KIF1B [Source:UniProtKB/TrEMBL;Acc:A0A068Y6T5]	3.85361	3.95449	8.12236	0.555316	2.20644	1.06618	2.99124	32.8936	30.8122	1.65432	2.9109	12.2566
EmuJ_000521200.1	Expressed protein [Source:UniProtKB/TrEMBL;Acc:A0A068Y0F0]	2.00777	1.38883	1.64494	0.518646	0.793846	0.250942	0.155929	13.7599	8.22884	0.494992	0	23.1515
EmuJ_000521700.1	Heat shock protein 70 [Source:UniProtKB/TrEMBL;Acc:U6HKQ3]	0.0325472	0.0340928	0.0169006	0.0111224	0.0394074	0.0138699	0.0148208	0.376944	2.30835	0.694275	0.131936	49.5184
EmuJ_000521900.1	Transmembrane protein 144 [Source:UniProtKB/TrEMBL;Acc:A0A068Y0F4]	0	0	0	0	0	0	0.021456	0.263861	0	0.303745	0.346331	12.2978
EmuJ_000522900.1	Neurexin 1 alpha [Source:UniProtKB/TrEMBL;Acc:A0A068Y0G1]	3.91762	11.3596	12.7393	1.57479	2.0742	2.29442	2.92498	34.5082	29.6352	4.44122	3.90733	12.8308
EmuJ_000523100.1	Expressed conserved protein [Source:UniProtKB/TrEMBL;Acc:A0A068XZU4]	16.5494	155.92	185.563	6.9512	3.085	12.4365	22.0227	137.909	125.392	298.029	389.087	10.4868
EmuJ_000524200.1	Collagen type XI alpha 2 [Source:UniProtKB/TrEMBL;Acc:A0A068Y478]	2.9912	11.1443	13.4947	0.472731	0.266883	3.86668	1.2424	85.6388	59.3739	16.5717	67.5125	96.0807
EmuJ_000524300.1	Aristaless homeobox protein [Source:UniProtKB/TrEMBL;Acc:A0A068XZV0]	6.40676	8.39347	10.0628	1.61426	2.02324	0.59146	3.47162	25.8438	32.403	6.72514	11.7836	10.6002
EmuJ_000525700.1		2.2531	17.0942	35.6499	0.643434	1.09937	0.431399	1.48003	15.2322	17.7743	39.7736	27.3075	12.7962
EmuJ_000526700.1	FMRFamide activated amiloride sensitive sodium [Source:UniProtKB/TrEMBL;Acc:A0A068XZW8]	0.203052	0.43381	1.60334	0.237676	0.182568	1.30942	0.517258	24.1422	22.2562	1.47728	4.84265	66.2999
EmuJ_000526800.1	Expressed conserved protein [Source:UniProtKB/TrEMBL;Acc:A0A068Y6S1]	0.260734	3.2394	14.0953	0.125682	0	0	0.192855	64.8112	54.2018	36.4227	32.5983	617.112
EmuJ_000527400.1	Protein odd skipped [Source:UniProtKB/TrEMBL;Acc:A0A068Y0J1]	15.5758	66.4018	80.6044	0.465668	0.775953	2.74361	1.18268	32.1625	48.3389	8.66905	18.1215	41.1008
EmuJ_000527700.1	Innexin [Source:UniProtKB/TrEMBL;Acc:A0A068Y748]	0.97761	4.90532	8.28499	0.750824	1.02435	0.375808	1.50426	23.8203	18.9618	4.60855	3.85343	16.9192
EmuJ_000530400.1	Amine oxidase [Source:UniProtKB/TrEMBL;Acc:A0A068Y6U6]	0.513063	77.1036	136.623	0.513595	0.881945	0.141648	0.244862	29.8275	32.9132	5.40279	16.5355	55.6801
EmuJ_000530500.1	Neuropeptide [Source:UniProtKB/TrEMBL;Acc:A0A068Y771]	10.6609	36.6604	41.7135	1.13803	0.890182	7.46409	2.86591	217.533	167.92	107.481	94.1049	102.621
EmuJ_000532300.1	Calcium activated potassium channel subunit [Source:UniProtKB/TrEMBL;Acc:A0A068Y785]	0.0393542	0.049965	0.0664026	0.0549857	0.037647	0	0.0404816	7.36781	2.34997	8.73852	3.90733	124.382
EmuJ_000533400.1	Zinc finger C2H2 type [Source:UniProtKB/TrEMBL;Acc:A0A068Y794]	0.42664	1.33973	1.83061	0	0.120688	0.057302	0.22396	3.49388	3.20383	1.17308	1.14648	19.4335
EmuJ_000534600.1	Expressed protein [Source:UniProtKB/TrEMBL;Acc:A0A068Y034]	7.33208	4.88343	9.57191	8.96574	9.96595	9.4512	6.05009	39.938	156.71	353.9	386.856	12.2782
EmuJ_000534700.1	Kunitz protease inhibitor [Source:UniProtKB/TrEMBL;Acc:A0A068Y6X8]	1.68176	14.8433	29.4601	0.452472	0.392826	0.536464	0.693315	152.322	499.458	269.434	441.715	600.087
EmuJ_000534800.1	Expressed protein [Source:UniProtKB/TrEMBL;Acc:A0A068Y7A8]	106.606	99.1272	134.62	55.1662	63.4833	27.8406	43.6728	371.516	917.949	723.105	953.881	12.0335
EmuJ_000535200.1	Glutathione S transferase [Source:UniProtKB/TrEMBL;Acc:A0A068Y038]	1.17173	1.79563	1.25628	0.188041	0.114433	0.312912	0.255082	0.686299	3.72122	0.263346	0.800713	11.9278
EmuJ_000535300.1	Glutathione s transferase mu [Source:UniProtKB/TrEMBL;Acc:A0A068Y6Y2]	3.29664	4.81211	9.93968	0.561453	1.16626	0.443326	1.99643	122.088	90.0779	27.0924	29.4199	67.0838
EmuJ_000537200.1	Neuropeptide [Source: Koziol et. al. 2016]	2.22892	1.91435	1.44766	0.514343	0.267221	0.217611	0.288508	4.42281	2.64498	4.45493	6.7727	12.7181
EmuJ_000545500.1	Expressed protein [Source:UniProtKB/TrEMBL;Acc:A0A068Y4M7]	13.2046	69.5926	15.0074	22.4099	7.72032	9.20768	6.70116	44.6871	197.585	124.738	35.0136	16.7994
EmuJ_000545700.1	Hexosyltransferase [Source:UniProtKB/TrEMBL;Acc:A0A068Y757]	0	0.0361227	0.0179521	0	0.0182896	0.0960798	0.0203572	25.16	5.03046	0.576379	0.219063	781.189
EmuJ_000545800.1	Beta 13 n galactosyltransferase [Source:UniProtKB/TrEMBL;Acc:A0A068Y7H6]	0.0556366	0.0390841	0.0529185	0.0393759	0.0287502	0.0350179	0.0625572	0.800682	4.5968	0.819297	2.25757	59.1133
EmuJ_000546100.1	Hexosyltransferase [Source:UniProtKB/TrEMBL;Acc:A0A068Y0A8]	0.4036	1.28912	0.663389	0.0907788	0.102293	0.0925558	0.122577	7.00094	5.13579	3.22367	2.24622	53.9722
EmuJ_000546600.1	Mitochondrial sodium:hydrogen exchanger [Source:UniProtKB/TrEMBL;Acc:A0A068Y0B2]	0.233732	0.795609	3.30209	0.196155	0.0771767	0.170369	0.0802026	31.5923	27.8791	3.72672	3.12586	377.886
EmuJ_000546700.1	Mitochondrial sodium:hydrogen exchanger 9B2 [Source:UniProtKB/TrEMBL;Acc:A0A068Y767]	0.242139	0.417374	2.77463	0.0651177	0.0378288	0.200464	0.040295	14.1338	12.1286	0.77477	2.06126	336.163
EmuJ_000546800.1	Sodium:hydrogen exchanger domain containing protein [Source:UniProtKB/TrEMBL;Acc:A0A068Y7I3]	0.218335	0.313448	1.47684	0.120865	0	0.164305	0.0363102	15.4054	13.8862	0	0.586099	806.704
EmuJ_000547200.1		0.357957	0.735055	2.04256	0.218829	0.0418787	0.0582593	0.139205	3.46917	7.09161	0.726101	0.75891	58.3198
EmuJ_000547400.1	Anoctamin [Source:UniProtKB/TrEMBL;Acc:A0A068Y7I7]	6.867	7.75577	8.67268	2.36841	2.29122	3.04738	2.03992	36.2132	24.2324	4.63959	5.36903	13.956
EmuJ_000548100.1	Zinc finger protein 362 [Source:UniProtKB/TrEMBL;Acc:A0A068Y7J1]	1.99018	3.64775	4.78283	0.290369	0.132596	0.830052	0.79249	77.8569	83.3545	1.6706	2.91729	174.266
EmuJ_000548800.1	Collagen alpha 1XXVIII chain [Source:UniProtKB/TrEMBL;Acc:A0A068Y101]	0.0818567	4.5782	5.4271	0.201073	0	0	0.166821	103.56	206.182	134.182	122.315	1856.73
EmuJ_000549000.1	Hexosyltransferase [Source:UniProtKB/TrEMBL;Acc:A0A068Y0C8]	0.476012	3.5022	1.986	0	0	0	0.553175	4.04748	9.98785	1.10351	14.5396	25.3723
EmuJ_000549100.1	Hexosyltransferase [Source:UniProtKB/TrEMBL;Acc:A0A068Y788]	0.0666107	0.279357	0.149941	0	0	0	0.0346446	2.23677	4.58626	8.09244	78.2899	196.943
EmuJ_000549400.1	Collagen alpha 1XXVIII chain [Source:UniProtKB/TrEMBL;Acc:A0A068Y4Q7]	0	0	0.347767	0.113238	0.155061	0.0845928	0	67.1304	88.4315	13.7618	32.1871	1003.23
EmuJ_000549500.1	Discoidin domain containing receptor 2 [Source:UniProtKB/TrEMBL;Acc:A0A068Y0D3]	11.2506	13.9219	16.7624	0.843237	5.91645	1.28046	4.83965	82.7382	59.2628	6.60057	8.83215	13.2019
EmuJ_000550400.1	Expressed protein [Source:UniProtKB/TrEMBL;Acc:A0A068Y7K6]	0.218285	0.503933	0.461776	0.240866	0.285352	0.23155	0.201401	5.57275	10.0721	592.327	1765.78	32.1412
EmuJ_000551000.1	Fatty acids and retinol binding protein [Source:UniProtKB/TrEMBL;Acc:A0A068Y7L1]	2.82464	12.7333	30.3149	0.471343	0.70384	1.21806	2.05907	39.0733	27.2743	26.1766	47.9227	24.0137
EmuJ_000551100.1		0.230975	0.301493	0.772018	0	0	0.0652538	0.028608	0.175907	0.336634	7.08739	11.6983	17.916
EmuJ_000553800.1	IQ domain containing protein K [Source:UniProtKB/TrEMBL;Acc:A0A068Y4U2]	0.455044	5.11563	7.51659	0.0615772	0.0505307	0.0907827	0.19208	4.37814	2.99231	1.79997	1.77869	30.3797
EmuJ_000554100.1	Heat shock protein 70 [Source:UniProtKB/TrEMBL;Acc:A0A0S4MLX1]	0	0.0551442	0	0.0108123	0	0.0139378	0.0286294	0.151516	1.81222	30.1743	26.0522	68.5918
EmuJ_000554500.1	Guanylate cyclase [Source:UniProtKB/TrEMBL;Acc:A0A068Y138]	0.459226	0.451806	1.21334	0.0633678	0.0500912	0.00974538	0.0443299	6.25449	5.88487	0.479992	1.45944	128.566
EmuJ_000554600.1	Expressed protein [Source:UniProtKB/TrEMBL;Acc:A0A068Y4U6]	16.4328	20.2005	6.77598	2.33762	3.67747	0.532958	2.73393	12.9311	51.8596	38.3146	34.2407	10.1055
EmuJ_000558300.1	Transmembrane protein 45B [Source:UniProtKB/TrEMBL;Acc:A0A068Y156]	122.736	133.314	165.625	12.8522	19.3677	10.0543	20.715	346.85	226.549	189.824	440.736	14.3054
EmuJ_000559500.1	Expressed protein [Source:UniProtKB/TrEMBL;Acc:A0A068Y7G2]	0.479046	0.423215	27.0428	0	0.0560779	0	0	0	0.734475	231.951	404.683	13.0974
EmuJ_000559600.1		14.037	1.83463	18.238	0.391988	0.184495	0	0.0651079	82.0699	18.0041	30.4164	3.50312	400.933
EmuJ_000566700.1	Diagnostic antigen gp50 [Source:UniProtKB/TrEMBL;Acc:A0A068Y7V2]	0.668416	2.65697	2.0747	0.223612	0.219245	0.101872	0.0580825	220.208	946.077	589.411	288	4205.44
EmuJ_000566800.1	Poly adp ribose polymerase [Source:UniProtKB/TrEMBL;Acc:A0A068Y184]	0.377449	1.08829	1.5528	0.0988564	0.073356	0.191926	0.0948638	5.27152	8.64695	0	0	82.7398
EmuJ_000568200.1		1.86565	2.83324	3.61867	0.738659	1.10996	0.0583966	0.173126	7.55627	9.18841	3.80557	11.2955	13.0503
EmuJ_000570100.1	Immunoglobulin subtype [Source:UniProtKB/TrEMBL;Acc:A0A068Y7M4]	0.282202	0.201699	0.678432	0.0837727	0.0472734	0.135507	0.018265	10.8795	9.63899	1.39156	1.32222	313.076
EmuJ_000573300.1	Major facilitator superfamily domain containing protein [Source:UniProtKB/TrEMBL;Acc:A0A068Y7Q9]	7.40966	12.9074	22.9358	1.88656	4.15929	6.93558	2.97742	57.8316	57.5997	5.66122	9.91392	16.1743
EmuJ_000574000.1	Homeobox protein aristaless [Source:UniProtKB/TrEMBL;Acc:A0A068Y815]	0.577506	2.83298	2.05472	0.15769	0.0731582	0.546688	0.561647	15.3964	11.8575	3.31418	2.51922	42.9327
EmuJ_000576500.1	Ras protein family 0B [Source:UniProtKB/TrEMBL;Acc:A0A068Y0Z7]	2.26745	4.65005	3.26957	0.012029	0	0.288404	0.0924031	16.4351	23.0646	9.12007	17.8475	427.472
EmuJ_000581000.1	HEAT [Source:UniProtKB/TrEMBL;Acc:A0A068Y1I9]	5.99698	10.1008	17.079	1.28248	1.70862	1.44526	2.71451	30.2327	71.1164	6.56651	25.8674	22.9134
EmuJ_000583400.1	Synaptotagmin [Source:UniProtKB/TrEMBL;Acc:A0A068Y881]	11.2805	27.2649	58.0572	1.74289	2.43846	2.72187	2.05011	181.963	175.5	22.8744	42.6875	79.6384
EmuJ_000584300.1		0.140301	0.24061	0.251992	0.082877	0.0595811	0.39076	0	0.336519	0.643996	19.3693	10.6007	16.4568
EmuJ_000584700.1	Tyrosine-protein kinase [Source:UniProtKB/TrEMBL;Acc:A0A068Y5H1]	1.40147	2.35117	2.73914	0.686551	1.0777	0.650224	0.900035	17.3212	42.196	7.7602	9.01206	30.0936
EmuJ_000584800.1		0.50032	3.48566	9.11852	0.136404	0.118519	0.906484	0.341259	18.481	14.5096	8.45527	7.87844	71.7534
EmuJ_000585800.1	Glycerol-3-phosphate dehydrogenase [NAD(+)] [Source:UniProtKB/TrEMBL;Acc:A0A068Y196]	5.2203	14.8052	7.27975	1.25998	3.85103	2.98291	2.56126	45.07	26.8044	92.4428	87.2643	11.2088
EmuJ_000586400.1	Enkurin [Source:UniProtKB/TrEMBL;Acc:A0A068Y842]	3.409	28.3654	42.5453	1.08009	0.610223	0.672646	0.484251	20.7418	18.9686	11.199	16.5436	36.2826
EmuJ_000587100.1	Chromogranin [Source:UniProtKB/TrEMBL;Acc:A0A068Y1U2]	0.0349592	0.176095	0.198316	0.0296718	0.0525653	0.196112	0.0965995	1.3361	1.23971	1.63127	0.354282	17.2682
EmuJ_000587400.1	Glutamate receptor 2 [Source:UniProtKB/TrEMBL;Acc:A0A068Y848]	0.25227	1.65737	5.20575	0.145966	0.0915395	0.287436	0.166454	11.2658	7.51164	1.40836	3.25625	72.7826
EmuJ_000588100.1	Tyrosine protein kinase csk [Source:UniProtKB/TrEMBL;Acc:A0A0S4MJ88]	0.297108	0.0723206	0.0581559	0.0993564	0.0453078	0.0177627	0.0660856	0.772383	0.831438	4.11224	2.53448	14.3978
EmuJ_000588200.1	Tyrosine protein kinase csk [Source:UniProtKB/TrEMBL;Acc:A0A068Y5J4]	0.287839	0.125728	0.165197	0.0304963	0	0.200583	0.404684	9.77122	4.92613	27.5762	10.6647	36.3181
EmuJ_000588300.1		0.609433	0.329779	0.183429	0.192546	0.0492053	0.756794	0.78048	9.89695	7.13886	4.55717	9.05987	20.5328
EmuJ_000588600.1	Expressed conserved protein [Source:UniProtKB/TrEMBL;Acc:A0A068Y1V2]	10.5676	29.8245	54.7993	6.28288	9.12682	19.6983	11.0892	172.012	100.069	26.0881	76.7211	13.4587
EmuJ_000591300.1	Metabotropic glutamate receptor 5 [Source:UniProtKB/TrEMBL;Acc:A0A068Y8J0]	1.33906	3.68198	7.77112	0.284046	0.51828	0.258123	0.809217	10.972	10.1567	1.11618	5.09069	15.9162
EmuJ_000591400.1		0.245481	3.60422	11.682	0.154672	0	0.199309	0.290482	17.5041	13.6725	5.34592	2.81327	107.328
EmuJ_000591600.1	NAChR subunit [Source:UniProtKB/TrEMBL;Acc:A0A068Y1C5]	5.69356	14.1059	16.8175	0.926846	2.98731	5.81942	2.18702	79.4982	75.7332	13.7927	20.2033	30.0003
EmuJ_000594200.1		2.09153	11.8415	37.4675	0.616048	0.845002	2.44308	1.2373	73.0564	56.0609	25.4874	24.1299	62.007
EmuJ_000598050.1	Radixin [Source:UniProtKB/TrEMBL;Acc:A0A068Y5R7]	10.2415	29.3941	40.9889	2.14716	2.86838	5.15737	4.60514	48.0437	49.9614	8.12505	4.14082	13.1136
EmuJ_000598600.1	Neuropeptide Y receptor [Source:UniProtKB/TrEMBL;Acc:A0A068Y1G9]	0.133312	0.773662	2.13281	0.0432031	0.0778043	0.387441	0.14176	10.7168	11.6786	9.76658	9.50783	101.999
EmuJ_000599500.1	Fas binding factor 1 [Source:UniProtKB/TrEMBL;Acc:A0A068Y8Q6]	1.41674	7.24389	14.7864	0.558067	0.571305	0.124487	0.28276	7.64127	7.05411	4.70787	3.39027	17.2064
EmuJ_000599800.1	Zinc finger protein [Source:UniProtKB/TrEMBL;Acc:A0A068Y5T0]	2.31761	1.15502	1.85668	1.79406	0.328878	1.0438	4.73128	49.1227	161.549	12.2362	87.6839	41.6333
EmuJ_000600000.1	Expressed protein [Source:UniProtKB/TrEMBL;Acc:A0A068Y8D1]	6.53619	27.4955	21.2246	2.49004	1.75166	7.44294	9.70709	36.8644	158.503	12.1248	23.0411	17.0496
EmuJ_000600100.1		10.2019	42.3491	27.8534	4.59831	1.86343	5.34797	6.88505	55.1851	185.787	4.2143	6.34755	27.5444
EmuJ_000600300.1		0.026025	0.368781	0.0855982	0.108846	0.0177996	0.058115	0.037924	1.0379	0.33104	2.69593	5.77523	24.5667
EmuJ_000600400.1		0.0382639	0.0940484	0.0282668	0.151762	0.0804596	0.0343207	0	1.652	0.175635	19.2284	16.2224	22.7149
EmuJ_000601700.1		4.92388	4.81724	14.7286	0.61102	1.07264	1.68602	1.15602	65.1269	66.0531	33.3919	19.4029	58.8605
EmuJ_000601800.1	Apple [Source:UniProtKB/TrEMBL;Acc:A0A068Y252]	4.56081	5.11671	7.57769	1.23827	1.01557	1.08211	1.59776	39.549	32.8289	9.17151	16.3926	27.6956
EmuJ_000604300.1	Expressed protein [Source:UniProtKB/TrEMBL;Acc:A0A068Y5W8]	1.68412	1.98138	1.67109	1.51869	1.07046	1.94816	3.19049	2.27326	75.8204	396.271	812.44	18.3278
EmuJ_000604400.1	Glutamate dehydrogenase [Source:UniProtKB/TrEMBL;Acc:A0A068Y1L4]	17.9365	17.1479	16.0853	5.19412	8.54643	3.13033	6.70147	11.3908	397.93	313.442	1139.35	26.8444
EmuJ_000605300.1	Calmodulin [Source:UniProtKB/TrEMBL;Acc:A0A068Y5X7]	0.991653	1.56784	2.75763	0.659527	0.620831	0.602935	0.541099	17.0087	14.9948	11.2198	10.0336	27.5434
EmuJ_000605600.1		1.63769	3.56562	8.31164	0.47808	0.622313	0.627739	0.749473	18.459	18.9481	1.68111	1.89124	27.2689
EmuJ_000606700.1	GPI anchored surface glycoprotein [Source:UniProtKB/TrEMBL;Acc:A0A068Y8W6]	2.55869	3.32074	6.12735	0.564864	0.40607	1.28403	1.18497	13.1066	12.4792	8.60562	7.33434	16.0812
EmuJ_000607500.1	Protein kinase [Source:UniProtKB/TrEMBL;Acc:A0A068Y1P1]	3.40007	2.38107	4.07832	1.01221	5.36119	0.924245	1.0322	38.356	28.551	2.68545	4.41491	10.465
EmuJ_000612300.1	Myosin essential light chain striated adductor [Source:UniProtKB/TrEMBL;Acc:A0A068Y908]	7.82935	31.4512	55.5765	2.50919	2.02571	14.151	5.44663	55.4695	58.0133	6.5339	12.8681	15.1871
EmuJ_000612400.1	Ankyrin [Source:UniProtKB/TrEMBL;Acc:A0A068Y2E0]	2.24816	6.41746	11.7971	0.629572	1.03905	1.33082	0.746502	9.12039	10.1962	1.01776	3.17597	10.8183
EmuJ_000612900.1		0.0414805	0.105578	0.134704	0	0.0287489	0	0	0.649504	0	0	0	22.5923
EmuJ_000615100.1	SKI family transcriptional corepressor 1a [Source:UniProtKB/TrEMBL;Acc:A0A068Y662]	0.133313	0.444368	0.169166	0	0.0197742	0	0.019072	1.05544	3.47855	0	0.102617	116.717
EmuJ_000617000.1	Tubulin beta chain [Source:UniProtKB/TrEMBL;Acc:A0A068Y8U8]	0.322044	0.708881	0.99962	0.196697	0.20969	0.448791	0.101307	3.23997	5.26089	0.565107	2.74917	27.3343
EmuJ_000620300.1	Tektin a1 [Source:UniProtKB/TrEMBL;Acc:A0A068Y979]	0.815463	6.94384	22.9328	0.300448	0.559842	0.507222	0.225283	10.5402	7.28946	10.0912	20.8203	22.7093
EmuJ_000622700.1	Polycystic kidney disease protein [Source:UniProtKB/TrEMBL;Acc:A0A068Y905]	0.960779	0.759729	3.05004	0.601058	0.450207	1.76919	0.3897	17.5652	15.1496	2.9915	5.76908	38.9506
EmuJ_000623300.1		0.755619	0.998135	2.43398	0.0637297	0.191454	0.22335	0.248481	14.2582	15.5165	0.520143	0.571103	67.6798
EmuJ_000628300.1	Innexin [Source:UniProtKB/TrEMBL;Acc:A0A068Y973]	1.67255	5.60327	11.6592	0.0857183	0.123056	0.666641	0.551056	21.3269	19.3199	0.871617	1.54594	60.2967
EmuJ_000628400.1	Innexin [Source:UniProtKB/TrEMBL;Acc:A0A068Y9F9]	1.69828	4.46424	8.51044	0.312665	0.165856	0.74799	0.602244	10.6424	12.0347	1.85622	3.95074	29.5236
EmuJ_000633600.1	Neuroglobin [Source:UniProtKB/TrEMBL;Acc:A0A068Y9D8]	4.66008	10.6451	10.3715	0.824441	1.6065	1.80577	2.23322	24.2367	30.4887	5.07277	14.2375	14.2525
EmuJ_000633900.1	PDZ and LIM domain protein Zasp [Source:UniProtKB/TrEMBL;Acc:A0A068Y2Z4]	2.71615	3.96292	7.34945	0.757063	0.68675	5.90744	2.45301	57.5639	71.131	15.6515	46.5076	40.9888
EmuJ_000634700.1	Sel1 [Source:UniProtKB/TrEMBL;Acc:A0A068Y2F1]	0.511788	0.278472	0.0559718	0.170795	0.0841997	0.242487	0.040605	7.9896	9.55607	8.04761	9.83134	140.585
EmuJ_000634900.1	G protein regulated inducer of neurite outgrowth [Source:UniProtKB/TrEMBL;Acc:A0A068Y9L5]	4.87699	11.5541	11.4209	0.804549	1.6157	2.11507	2.7527	21.698	25.8347	9.15474	32.2168	10.881
EmuJ_000635600.1	Purine nucleoside phosphorylase [Source:UniProtKB/TrEMBL;Acc:A0A068Y316]	0.678956	2.70485	1.25927	0	0	0.401744	0.200651	1.02065	1.46491	0.587463	2.67931	12.3875
EmuJ_000638000.1	Netrin 1 [Source:UniProtKB/TrEMBL;Acc:A0A0S4MKR0]	17.4043	16.7626	32.4608	1.11816	4.99407	1.43725	5.03447	85.4239	68.759	2.5627	4.39433	15.3744
EmuJ_000638800.1	Calpain 7 protein [Source:UniProtKB/TrEMBL;Acc:A0A068Y2M0]	1.07748	17.7045	29.1694	0.214268	0.293538	0.460666	0.594097	13.1817	11.4097	2.59559	2.58008	27.7045
EmuJ_000638900.1	Nucleoside diphosphate kinase 5 [Source:UniProtKB/TrEMBL;Acc:A0A068Y9K4]	1.20526	26.0885	20.4642	0.793602	0.51143	0	0.429557	40.7915	18.0145	62.8506	57.6595	62.494
EmuJ_000639800.1	Sedoheptulokinase [Source:UniProtKB/TrEMBL;Acc:A0A068Y6V6]	11.2372	43.9323	29.5724	5.55156	0.803844	17.6199	8.68717	65.9532	65.7128	15.1497	18.3988	13.8727
EmuJ_000639900.1	Defective proboscis extension response [Source:UniProtKB/TrEMBL;Acc:A0A068Y2M6]	0.206093	1.77224	2.87062	0.312102	0.106686	0.25917	0.311329	82.0319	72.0053	22.6323	21.6529	368.497
EmuJ_000641700.1	Major Facilitator Superfamily protein [Source:UniProtKB/TrEMBL;Acc:A0A068Y9W9]	0.995252	3.11563	6.42045	1.39206	0.769967	1.38864	0.612152	11.1931	6.38052	1.50782	2.39649	12.715
EmuJ_000642000.1	Sn1 specific diacylglycerol lipase beta [Source:UniProtKB/TrEMBL;Acc:A0A068Y6X2]	5.72774	7.96152	10.1179	4.33771	3.06527	0.783304	2.91075	5.24001	163.453	23.3742	27.1099	28.2284
EmuJ_000642300.1	Tyrosine-protein kinase [Source:UniProtKB/TrEMBL;Acc:A0A068Y9X3]	0.0584521	0.0810082	0.0625496	0.0392985	0.0197826	0.0820818	0	0.676961	1.5546	0.155858	0	112.804
EmuJ_000643400.1	Immunoglobulin [Source:UniProtKB/TrEMBL;Acc:A0A068Y9Y2]	0.365701	5.24504	7.775	0.238972	0.0296613	0.339282	0.526066	52.2445	46.2872	8.70736	17.3935	177.302
EmuJ_000644200.1	Ras protein Rab 26 [Source:UniProtKB/TrEMBL;Acc:A0A068Y2Q4]	0.726872	3.39994	9.66022	0.201803	0.313332	0.324617	0.487027	70.0777	41.033	10.8363	10.4336	138.826
EmuJ_000644850.1	Cell adhesion molecule [Source:UniProtKB/TrEMBL;Acc:A0A068Y9P3]	3.70422	4.39325	4.73612	0.833047	2.45676	1.52007	1.97566	36.3058	27.4067	2.50665	2.71152	14.3742
EmuJ_000645300.1	Heart specific myosin light chain phosphatase [Source:UniProtKB/TrEMBL;Acc:A0A068Y2R3]	12.6706	20.4907	32.1345	5.28048	3.1355	14.8233	8.52925	83.322	111.283	49.1204	23.675	16.6831
EmuJ_000645700.1	Nmda type glutamate receptor [Source:UniProtKB/TrEMBL;Acc:A0A068Y703]	2.83607	6.31763	11.9731	0.185806	0.564932	1.96478	1.08484	38.0929	23.1949	8.17731	10.6447	37.1492
EmuJ_000646600.1	POU domain protein [Source:UniProtKB/TrEMBL;Acc:A0A068Y3E1]	1.26909	7.16921	15.5324	0	0.058634	0.0742513	0.614207	14.2499	16.4351	4.24744	4.89861	45.6052
EmuJ_000646900.1	Expressed protein [Source:UniProtKB/TrEMBL;Acc:A0A068Y9Q8]	0.767682	6.18624	4.79381	0.108104	0.0729616	0.144211	0.0452697	408.468	291.46	141.696	242.069	5919.99
EmuJ_000647000.1	Expressed conserved protein [Source:UniProtKB/TrEMBL;Acc:A0A068YA09]	58.8981	152.131	170.008	53.795	30.1013	183.634	52.2026	750.698	727.365	1215.03	660.831	17.9586
EmuJ_000647100.1	Expressed protein [Source:UniProtKB/TrEMBL;Acc:A0A068Y3E5]	0.42377	0.737523	2.87701	0.361147	0.157161	0.289919	0	1183.96	1624.05	220.735	585.511	17867.1
EmuJ_000647300.1	Expressed protein [Source:UniProtKB/TrEMBL;Acc:A0A068Y716]	3.27135	6.97132	8.22574	0	2.58228	1.74901	3.8223	660.603	668.202	227.201	960.03	207.477
EmuJ_000649700.1	Expressed protein [Source:UniProtKB/TrEMBL;Acc:A0A068Y3E9]	0.78541	3.63806	1.8861	0.690053	0.211465	0.669848	4.07276	82.9892	228.35	155.923	72.2421	72.6712
EmuJ_000649800.1		5.86352	13.9948	14.5492	1.53489	2.40795	1.07941	1.61525	36.0916	24.3914	6.39186	15.6803	15.0335
EmuJ_000650100.1	Pleckstrin y [Source:UniProtKB/TrEMBL;Acc:A0A0S4ML00]	1.88398	1.63607	2.76219	0.220325	1.18315	0.580377	0.984183	16.5369	10.3065	1.29726	0.756769	12.3855
EmuJ_000653600.1	Expressed protein [Source:UniProtKB/TrEMBL;Acc:A0A068YA46], Neuropeptide [Source: Koziol et. al. 2016]	1.82053	1.7572	4.52087	1.24919	1.82831	1.08044	0.754871	38.7748	52.2012	49.826	36.2964	35.2186
EmuJ_000655100.1		0.618489	3.89536	12.2148	0.209731	0.410605	2.12554	1.04655	28.5441	33.8221	15.8334	34.6831	42.8
EmuJ_000656500.1	Short transient receptor potential channel 6 [Source:UniProtKB/TrEMBL;Acc:A0A068YA68]	0.593005	5.4086	21.0835	0.194654	0.277443	0.408076	0.260027	14.9685	16.0286	0.811434	2.53976	57.6722
EmuJ_000657100.1	Thyrotropin releasing hormone receptor [Source:UniProtKB/TrEMBL;Acc:A0A068Y3K3]	1.79556	2.2055	2.94479	0.446353	1.37106	0.51155	1.31171	14.8117	18.435	4.10238	6.13928	12.3926
EmuJ_000658150.1	Solute carrier family 13 [Source:UniProtKB/TrEMBL;Acc:A0A0S4MMU4]	6.43957	12.0594	18.5032	1.6477	0.591131	2.665	4.07568	24.8839	24.5068	3.0531	4.7553	10.5834
EmuJ_000659100.1		5.47032	6.43022	10.7974	0.964049	1.36961	2.55973	0.786887	38.1525	29.6067	7.24765	1.4597	31.4209
EmuJ_000659200.1		0.13606	0.121505	0.314988	0.0596086	0.0192019	0	0.00903412	1.72204	0.850445	0.191839	0.194432	91.1067
EmuJ_000660100.1	Forkhead box protein J1 A [Source:UniProtKB/TrEMBL;Acc:A0A068Y3M2]	4.1316	76.6347	87.459	0.123564	0.967099	0.303833	0.736835	35.4484	49.1022	16.6746	31.7828	49.6208
EmuJ_000661300.1	Expressed conserved protein [Source:UniProtKB/TrEMBL;Acc:A0A068Y7B4]	0.587289	2.60391	1.12433	0.426873	0.46269	0.757071	0.464298	1.34329	13.2205	61.8536	169.429	15.7109
EmuJ_000663300.1	Expressed protein [Source:UniProtKB/TrEMBL;Acc:A0A0S4MLY4]	5.19313	4.36716	5.67266	0.351941	2.03975	0.329678	2.43505	57.8344	154.291	74.1498	59.1859	47.4044
EmuJ_000664200.1	Zinc finger protein [Source:UniProtKB/TrEMBL;Acc:A0A068YA35]	3.30833	6.81063	7.09098	2.78033	1.56093	1.55418	2.83942	32.4309	23.3196	4.30766	9.2355	12.6696
EmuJ_000668200.1	Glycine receptor subunit alpha 1 [Source:UniProtKB/TrEMBL;Acc:A0A068YAE9]	14.1432	14.1353	29.3263	1.08939	2.54829	2.91062	4.31419	51.277	52.3707	14.4785	25.6395	15.1035
EmuJ_000668500.1	Excitatory amino acid transporter 2 [Source:UniProtKB/TrEMBL;Acc:A0A068Y7G9]	37.3401	80.5123	55.3294	39.9199	20.2542	44.8629	57.2597	600.167	499.685	202.537	356.054	14.1891
EmuJ_000671000.1	Glutamate NMDA receptor subunit [Source:UniProtKB/TrEMBL;Acc:A0A068Y3T7]	1.29457	2.29426	4.79323	0.945215	0.813956	1.63549	1.14395	39.0245	46.4838	6.0279	10.9032	43.6734
EmuJ_000671100.1	Nuclear receptor subfamily 1 group D [Source:UniProtKB/TrEMBL;Acc:A0A068Y7I6]	0.493951	0.505826	1.30184	0.443744	0.237274	0.623806	0.105765	18.791	16	3.52583	7.82301	101.42
EmuJ_000671200.1		0	0.444647	1.05575	0.290505	0	0.317205	0.0888532	6.00982	3.13664	1.25786	8.60531	102.939
EmuJ_000671900.1	Calcyphosin protein [Source:UniProtKB/TrEMBL;Acc:A0A068YA96]	11.6681	33.2092	36.9764	1.72819	8.12233	44.0099	12.3214	140.652	156.694	75.7125	75.6339	14.5446
EmuJ_000673800.1		0.0205155	0.716277	0.0965551	0	0.0196255	0.0702125	0	0.23278	0.334103	21.4373	23.017	28.885
EmuJ_000676200.1	Mitogen activated protein kinase 15 [Source:UniProtKB/TrEMBL;Acc:A0A068Y3Y5]	5.98048	4.89731	9.21934	6.17187	3.1514	1.74505	2.29316	17.5603	46.1565	8.52424	6.01675	11.7028
EmuJ_000678600.1	Expressed protein [Source:UniProtKB/TrEMBL;Acc:A0A068Y411]	0.555079	1.65083	3.36172	0.18985	0.205859	0.137119	0.106374	334.234	813.612	48.1885	113.323	3676.25
EmuJ_000681500.1	Expressed protein [Source:UniProtKB/TrEMBL;Acc:A0A068Y3G9]	0.87221	5.41281	12.0563	0.660947	1.46281	1.99405	1.37821	381.805	463.249	687.286	1095.72	297.448
EmuJ_000681800.1	Expressed protein [Source:UniProtKB/TrEMBL;Acc:A0A068Y439]	0.357402	0.177225	0.446408	0	0.18997	1.81816	0.837688	7.64195	3.37487	1.3534	3.08629	10.7203
EmuJ_000681900.1	Expressed protein [Source:UniProtKB/TrEMBL;Acc:A0A068Y7U3]	1.42201	0.456206	0.84098	0.328254	0.561267	0.50927	0.155075	370.615	657.908	113.147	53.6555	1435.8
EmuJ_000686400.1	Expressed conserved protein [Source:UniProtKB/TrEMBL;Acc:A0A068Y7Z1]	1.08394	8.36312	2.18345	0.709544	0.169893	4.31562	4.10647	83.8979	38.7765	63.798	45.4282	28.6866
EmuJ_000686700.1	Somatostatin receptor [Source:UniProtKB/TrEMBL;Acc:A0A068YAW7]	0.265104	2.07936	2.47044	0.115133	0.0916474	0.0873149	0.301553	6.26284	4.86192	2.44851	1.551	28.2929
EmuJ_000687200.1	Neuropeptide Y receptor [Source:UniProtKB/TrEMBL;Acc:A0A068YAX1]	0.602095	0.917671	2.20514	0.293702	0.688979	1.13171	0.302026	8.89615	4.60757	2.81858	4.99918	13.6263
EmuJ_000688600.1	Innexin [Source:UniProtKB/TrEMBL;Acc:A0A068YAQ8]	5.26403	18.9606	65.1053	1.22591	2.46159	4.25685	3.48015	88.4221	101.734	9.43397	15.4745	32.0035
EmuJ_000688700.1	Innexin [Source:UniProtKB/TrEMBL;Acc:A0A068YAY3]	7.67589	13.0422	18.6049	1.90304	2.50709	3.07043	2.62602	78.196	73.9506	3.79979	12.0514	29.6402
EmuJ_000690400.1	Metal dependent phosphohydrolase HD region [Source:UniProtKB/TrEMBL;Acc:A0A068Y3P1]	1.26281	6.6603	1.48898	0.468005	1.65323	0	0.185539	12.2716	8.749	1.66194	0.4211	11.4319
EmuJ_000698000.1	Pleckstrin y [Source:UniProtKB/TrEMBL;Acc:A0A068YB89]	1.302	2.0274	4.19368	0.138464	0.200564	1.48048	1.40953	13.7215	11.2366	0.650619	2.82997	15.5011
EmuJ_000703400.1	Prospero [Source:UniProtKB/TrEMBL;Acc:A0A068Y4T4]	2.74303	4.03726	6.49413	0.0595108	0.232598	0.379187	1.2693	10.2346	7.03872	1.76724	7.55632	11.501
EmuJ_000704700.1	Transcription factor Sox1a [Source:UniProtKB/TrEMBL;Acc:A0A068YB35]	1.95338	2.42036	5.56913	0.105965	1.24715	0.0189443	0.733673	10.0911	11.035	2.7263	3.7843	10.6653
EmuJ_000706000.1	Neuropeptide [Source: Koziol et. al. 2016]	0.721927	2.03193	4.02686	1.58735	0.784845	0.889381	0.520555	53.9089	49.0968	31.0287	16.1976	78.9074
EmuJ_000706700.1	Vesicular acetylcholine transporter [Source:UniProtKB/TrEMBL;Acc:A0A068Y423]	2.36918	20.6393	49.9655	0.477785	0.228928	0.70978	1.03971	57.3413	49.1175	6.423	11.1919	83.9158
EmuJ_000706800.1	Choline O acetyltransferase [Source:UniProtKB/TrEMBL;Acc:A0A068YB48]	3.14346	21.2835	60.116	0.816215	0.441165	0.834504	0.675038	72.3991	56.7571	11.433	28.0498	115.71
EmuJ_000707200.1		3.50698	9.09477	21.418	1.41689	0.806509	0.416459	2.37904	22.291	45.3244	16.3941	15.4418	21.2257
EmuJ_000709300.1	GLIPR1 protein 1 [Source:UniProtKB/TrEMBL;Acc:A0A068YBI2]	0.0474536	1.28252	1.18036	0	0.0271417	0	0.103247	7.80185	10.6646	8.33963	14.3039	141.626
EmuJ_000709600.1	Ataxin 1 [Source:UniProtKB/TrEMBL;Acc:A0A068Y444]	0.865282	10.4486	33.1208	0.983727	0.244077	1.73225	0.932341	10.8751	15.7494	33.4966	40.6362	22.6318
EmuJ_000709800.1		1.12243	8.47039	12.9251	0.281566	0.321051	0.680309	1.12399	21.9705	15.9111	1.58691	3.16646	26.215
EmuJ_000710500.1		1.27246	3.35636	1.25487	0.750303	0.356771	2.73747	1.47797	13.4825	10.3922	13.7959	5.24338	13.0125
EmuJ_000711000.1	Zinc finger transcription factor gli2 [Source:UniProtKB/TrEMBL;Acc:A0A068Y4Y6]	7.61538	5.4721	12.201	0.497429	2.04148	0.816222	3.31708	33.3307	24.6952	1.31766	2.95709	10.8287
EmuJ_000712600.1	Gynecophoral canal protein [Source:UniProtKB/TrEMBL;Acc:A0A068Y476]	28.8502	23.2925	20.3221	0.641722	0.480629	52.2292	21.8931	138.995	123.656	133.865	167.453	11.7393
EmuJ_000712700.1	Doublesex and mab 3 transcription [Source:UniProtKB/TrEMBL;Acc:A0A068YBA1]	0.0458919	0.172828	0.116406	0.00692576	0.0141806	0.00907329	0.0269716	4.65851	3.71459	0.94964	1.61356	203.467
EmuJ_000715900.1	Expressed conserved protein [Source:UniProtKB/TrEMBL;Acc:A0A068YBN8]	5.75308	10.333	9.48032	4.42141	5.12025	12.8925	4.86144	98.9503	47.9009	66.0883	184.074	14.7121
EmuJ_000716500.1	Amiloride sensitive cation channel [Source:UniProtKB/TrEMBL;Acc:A0A068Y526]	0.386389	1.23686	2.14282	0.129896	0.199604	0.151671	0.272502	17.189	12.9349	1.47566	1.42762	63.8075
EmuJ_000717100.1	Myelin proteolipid [Source:UniProtKB/TrEMBL;Acc:A0A068Y529]	6.00046	24.0947	20.4337	1.49693	1.88026	2.15638	2.69315	44.8962	44.7042	4.0377	25.0447	19.5916
EmuJ_000717200.1	Expressed protein [Source:UniProtKB/TrEMBL;Acc:A0A068Y8Q0]	1.19268	10.0832	10.2832	0.552476	0.497708	1.87624	2.95003	37.7996	48.0526	7.45942	24.0982	24.901
EmuJ_000719050.1	Acetylcholine receptor subunit beta 1 [Source:UniProtKB/TrEMBL;Acc:A0A068Y4C9]	0.426075	1.3038	2.82389	0.059401	0.316658	0.373848	0.396669	15.1004	10.3829	1.39762	1.46078	35.7246
EmuJ_000719150.1	MAP [Source:UniProtKB/TrEMBL;Acc:A0A068YBF7]	7.74576	35.8858	47.0962	2.39745	0.576403	4.04108	3.21199	81.1	80.8393	7.01359	6.9899	42.7461
EmuJ_000719500.1		0.592547	0.504411	0.335332	0.361814	0.0692971	0.380512	0	0	1.17971	0	0	17.0239
EmuJ_000719900.1		0.808946	0.49199	0.511304	0.156322	0.184197	1.39541	0.390564	10.4394	7.14362	3.71446	5.75772	30.5919
EmuJ_000721400.1	WD repeat containing protein 86 [Source:UniProtKB/TrEMBL;Acc:A0A068Y8T6]	1.74631	4.15157	3.65821	1.6025	0.769738	0.466186	0.63432	9.21701	8.93237	2.72057	2.3782	12.9264
EmuJ_000723300.1	Polycystin 1 [Source:UniProtKB/TrEMBL;Acc:A0A068YBU5]	0.0327053	0.011825	0.0474911	0	0.0246892	0	0	2.11802	2.10169	0	0.0686422	170.913
EmuJ_000723500.1	RNA binding protein squid [Source:UniProtKB/TrEMBL;Acc:A0A068Y8V3]	0.640408	0.829351	1.34881	0.0583061	0.0732661	0.24138	0.417452	7.14455	3.77794	13.9239	23.3069	22.2582
EmuJ_000723600.1	Polycystin 1 [Source:UniProtKB/TrEMBL;Acc:A0A068Y4H6]	0.0666083	1.45788	0.562623	0.0227622	0.0273162	0.0611914	0.030331	2.15998	0.885762	0.532816	0	52.8341
EmuJ_000725800.1	Universal stress protein [Source:UniProtKB/TrEMBL;Acc:A0A068YBX0]	1.69761	2.02739	4.11475	0.309808	1.00157	0.435804	0.997354	43.3622	22.4856	15.4581	17.1357	32.9416
EmuJ_000726900.1		1.82496	10.1679	21.5215	1.29671	0.490505	0.237867	0.814909	9.34397	7.59967	30.2254	9.07569	12.9795
EmuJ_000729300.1	Procollagen type XV [Source:UniProtKB/TrEMBL;Acc:A0A068YC04]	6.41956	9.01009	23.6452	0.750389	2.15547	1.73994	1.91593	58.7088	44.348	14.7574	44.5894	25.3124
EmuJ_000729400.1		0.116938	2.15663	2.94859	0	0.0969347	0.122055	0	1.32684	2.53918	0.763702	0.580517	39.8828
EmuJ_000730600.1	Arginyl-tRNA--protein transferase 1 [Source:UniProtKB/TrEMBL;Acc:A0A068Y5D6]	0.250349	0.803058	1.25484	0.214794	0.198653	0.207799	0.0645344	13.1145	80.1046	20.2669	34.7412	354.193
EmuJ_000731900.1	Zinc transporter zip8 [Source:UniProtKB/TrEMBL;Acc:A0A068YC24]	12.2834	28.754	20.4855	1.17792	3.8894	1.45749	4.02212	47.0574	39.805	42.1984	27.6614	10.9792
EmuJ_000732400.1	Acetylcholinesterase [Source:UniProtKB/TrEMBL;Acc:A0A068Y5F4]	10.9937	18.1265	24.2478	2.93051	5.57133	9.44628	8.68169	62.9797	92.0503	31.7337	34.884	10.877
EmuJ_000733200.1	Heat shock protein 70b [Source:UniProtKB/TrEMBL;Acc:A0A068YBT7]	0	0.121482	0.0366788	0	0	0.0150471	0.0116731	0.43066	2.74719	84.9397	54.7678	272.236
EmuJ_000733300.1	Heat shock protein 70 [Source:UniProtKB/TrEMBL;Acc:A0A068YC39]	0	0	0	0	0	0	0.016069	0	0.339204	2.75457	1.31835	21.1092
EmuJ_000734300.1		1.40777	3.29766	7.63074	0.234172	0.0802808	0.564921	0.630582	26.6807	29.7442	3.98408	16.0783	79.3753
EmuJ_000734500.1		1.1736	3.56851	5.58079	0.516879	0.847819	1.42979	0.534935	20.2589	10.1397	16.863	7.09088	21.9841
EmuJ_000734600.1	Expressed protein [Source:UniProtKB/TrEMBL;Acc:A0A068Y4T1]	23.2349	79.4583	157.582	9.60533	5.62507	86.1717	55.2488	887.56	853.415	1669.22	1485.69	28.5997
EmuJ_000734700.1	Troponin i [Source:UniProtKB/TrEMBL;Acc:A0A068YBV2]	36.7556	112.129	207.995	13.7559	9.55877	88.7812	55.4253	631.173	650.313	840.285	1624.64	19.72
EmuJ_000734800.1		1.57946	1.68079	3.00477	0.0692109	0.153823	0.277387	0.384025	6.67758	8.90651	3.02819	5.40045	28.9749
EmuJ_000736500.1	Heat shock protein 70 [Source:UniProtKB/TrEMBL;Acc:A0A068Y4V3]	7.01186	7.11324	4.38687	0.801091	1.08334	0.367392	4.3848	26.0032	112.982	62.903	90.1175	25.4172
EmuJ_000737300.1	Zinc transporter foi [Source:UniProtKB/TrEMBL;Acc:A0A068YC79]	2.14285	4.52794	3.85026	0.284145	0.386948	0.390438	0.787452	33.693	43.7366	27.1034	89.5843	65.9312
EmuJ_000737400.1		2.52425	11.0079	19.1643	0.243358	0.207587	0.351813	0.392728	47.9515	24.388	8.20536	6.42619	120.503
EmuJ_000738300.1	FMRFamide activated amiloride sensitive sodium [Source:UniProtKB/TrEMBL;Acc:A0A068YBZ2]	0.806223	1.18798	1.87871	0.0712154	0.103635	0.353555	0.477423	18.7204	18.7583	6.01184	6.81957	64.5009
EmuJ_000739200.1	Protease inhibitor I4 serpin [Source:UniProtKB/TrEMBL;Acc:A0A068Y4Y2]	1.38676	6.02542	13.9221	0.0861813	0.0492489	0.053735	0	1.16829	2.23576	4.37087	7.41163	69.1194
EmuJ_000739800.1	Variable lymphocyte receptor [Source:UniProtKB/TrEMBL;Acc:A0A068YC11]	5.87345	10.9633	18.0521	0.490733	1.41471	1.07238	4.26335	43.7158	32.2517	3.37059	4.58796	13.3791
EmuJ_000740500.1	Neuropeptide [Source:UniProtKB/TrEMBL;Acc:A0A068YCA8]	4.67617	30.2766	96.0087	0.629344	1.01577	11.1902	2.34939	201.557	127.352	79.362	124.841	97.7394
EmuJ_000740700.1	Expressed protein [Source:UniProtKB/TrEMBL;Acc:A0A068Y9B6]	0.134651	2.02206	0.652443	0	0	0	0.0570602	0	9.16487	279.992	120.893	160.618
EmuJ_000742800.1	Expressed protein [Source:UniProtKB/TrEMBL;Acc:A0A068YCC7]	0.25852	0.479897	0.0621869	0.276242	0.344993	1.18816	0.0656741	8.48027	3.86398	46.4862	59.7175	30.059
EmuJ_000744300.1	Delta-like protein [Source:UniProtKB/TrEMBL;Acc:A0A068YCE3]	2.96574	8.46145	11.0582	0.153949	0.236657	0.749435	1.46753	23.6787	21.0411	2.78917	2.63412	26.2412
EmuJ_000748500.1	Roundabout 2 [Source:UniProtKB/TrEMBL;Acc:A0A068Y9I9]	19.826	25.4058	40.3019	0.405778	1.99969	1.39847	5.36998	41.683	32.1369	3.84538	9.5951	10.0167
EmuJ_000748800.1	Transcription factor sp8sp9 [Source:UniProtKB/TrEMBL;Acc:A0A068YCI2]	0.237533	0.646702	2.02946	0.018411	0	0.248807	0.0463393	3.09597	4.81387	1.33648	3.04771	170.694
EmuJ_000749100.1	Potassium voltage gated channel protein [Source:UniProtKB/TrEMBL;Acc:A0A068Y591]	1.41626	1.35273	2.4573	0.0908563	0.269936	0.0509947	0.431157	12.7135	12.5028	3.76043	4.24903	35.9672
EmuJ_000749200.1		0	0.856447	0.310769	0	0	0.259198	0.125674	16.6351	15.2541	7.18108	3.63906	253.744
EmuJ_000749700.1	EF hand calcium binding domain containing protein [Source:UniProtKB/TrEMBL;Acc:A0A068Y5A9]	0.768828	5.99016	10.7791	0.773068	0.297152	0.444641	0.41863	4.07915	3.80306	10.3547	17.9385	11.012
EmuJ_000749900.1	Expressed protein [Source:UniProtKB/TrEMBL;Acc:A0A068Y644]	3.68796	5.01321	3.93088	4.22481	1.65495	0.700335	1.60586	5.98204	32.9879	111.63	156.897	11.951
EmuJ_000751100.1	ETS domain containing protein Elk 1 [Source:UniProtKB/TrEMBL;Acc:A0A068Y9N9]	2.71612	3.82875	3.72269	0.201869	0.230037	0.380074	0.892936	16.2932	22.5944	15.1317	15.9101	34.6292
EmuJ_000752700.1	Alkaline phosphatase [Source:UniProtKB/TrEMBL;Acc:A0A068YCP8]	0.322053	0.0775057	0.37007	0.201032	0.0930895	1.658	0.153259	7.86598	6.65812	2.96028	5.55935	58.9576
EmuJ_000753300.1	EGF region [Source:UniProtKB/TrEMBL;Acc:A0A068Y670]	2.51689	37.5027	35.1462	3.21766	0.76406	4.77476	0.940047	40.1639	86.4695	15.3514	32.811	74.3107
EmuJ_000753700.1	Tm gpcr rhodopsin [Source:UniProtKB/TrEMBL;Acc:A0A068YCG1]	0.531295	2.38938	4.68112	0.078672	0.187581	0.902176	1.0318	16.4706	20.3812	3.84906	13.5454	30.2217
EmuJ_000755000.1	RBR-type E3 ubiquitin transferase [Source:UniProtKB/TrEMBL;Acc:A0A068Y682]	8.77845	10.7994	14.5771	2.38937	2.37917	2.76971	2.22851	14.0509	61.2985	11.3772	23.0272	16.353
EmuJ_000755100.1	E3 ubiquitin protein ligase rnf14 [Source:UniProtKB/TrEMBL;Acc:A0A068Y9R4]	0.766071	0.959468	1.04642	0	0.0874701	0.0908922	0.0895763	3.45826	3.78176	13.6491	33.2871	40.8934
EmuJ_000755200.1		0.218075	0.436956	0.172817	0.317406	0.195342	0	0	1.77476	0.84909	0.340504	0	13.4321
EmuJ_000756500.1		0.160553	2.07965	1.14904	0.0577436	0.114154	0.0420538	0.372398	56.2691	63.4385	22.7461	31.5962	246.032
EmuJ_000756600.1	Expressed conserved protein [Source:UniProtKB/TrEMBL;Acc:A0A068YCH3]	2.92343	3.57776	3.21331	0.908788	2.02172	0.641285	6.07679	58.9908	76.6216	254.292	471.819	16.7453
EmuJ_000756900.1	Expressed conserved protein [Source:UniProtKB/TrEMBL;Acc:A0A068Y9S8]	2.50806	4.78872	2.4033	0.0529748	0.143626	0.0501828	0.647122	97.4273	154.38	84.1844	260.155	318.442
EmuJ_000757000.1	Expressed conserved protein [Source:UniProtKB/TrEMBL;Acc:A0A068Y5F6]	8.75813	12.836	15.1847	2.86297	2.49651	0.197321	4.50266	200.255	261.677	77.7845	63.1043	65.9981
EmuJ_000757100.1		0.167076	2.73642	0.9555	0.318103	0.0565452	2.70734	0	19.7368	14.4416	0.890986	2.37044	604.444
EmuJ_000757200.1		1.34689	5.99508	9.77498	2.15161	0.631028	36.3666	1.03169	88.1764	61.7319	1.69175	1.92893	90.1586
EmuJ_000757300.1	Expressed conserved protein [Source:UniProtKB/TrEMBL;Acc:A0A068Y699]	3.90771	32.3521	12.9464	1.47145	0.736215	0.99406	1.96954	43.5308	105.763	98.7205	149.467	55.1764
EmuJ_000759050.1	Neuropeptide [Source:UniProtKB/TrEMBL;Acc:A0A068Y5G5]	31.5364	181.79	141.805	25.0056	25.6701	17.0456	19.8404	264.859	251.477	140.404	151.828	11.3454
EmuJ_000760100.1	Expressed conserved protein [Source:UniProtKB/TrEMBL;Acc:A0A068Y6B9]	0.0478135	0.163534	0.0668364	0	0.0638806	0.020125	0.0213309	0.759525	0.103822	125.342	0.617138	10.1318
EmuJ_000760300.1	Ras guanine nucleotide exchange factor [Source:UniProtKB/TrEMBL;Acc:A0A068Y5H8]	0.0890036	1.47454	0.517752	0.042406	0.0193009	0.0429092	0.129841	5.34164	12.6214	64.6279	92.1468	120.442
EmuJ_000762900.1	Alpha tocopherol transfer protein [Source:UniProtKB/TrEMBL;Acc:A0A068Y9X4]	4.87169	2.79744	13.4427	0.873081	2.40077	0.746394	0.992999	153.416	188.587	221.474	301.99	100.774
EmuJ_000764200.1	Plastin 2 [Source:UniProtKB/TrEMBL;Acc:A0A068Y5K4]	3.00368	30.0656	40.163	0.777875	1.09452	0.208301	1.50749	21.7217	21.9312	5.51836	8.78266	16.7766
EmuJ_000764300.1	Fimbrin:plastin [Source:UniProtKB/TrEMBL;Acc:A0A068YCM4]	3.25695	31.3118	44.9832	0.682163	0.856191	0.338042	1.81895	26.045	22.3023	7.52087	12.2836	18.0728
EmuJ_000766600.1	Peptidase inhibitor 16 [Source:UniProtKB/TrEMBL;Acc:A0A068YCP3]	49.867	127.221	148.854	6.96906	20.6106	44.8899	19.934	379.639	402.625	126.229	52.5335	19.2939
EmuJ_000767400.1	Pdz domain containing protein [Source:UniProtKB/TrEMBL;Acc:A0A068YA13]	9.67943	19.7841	36.7399	1.53517	0.897685	7.68106	7.90875	93.1606	108.8	48.5992	169.687	22.9333
EmuJ_000769400.1		0.345741	3.66844	1.89292	0.215059	0.174	0.103371	0.089911	3.31711	3.70298	0	1.45129	26.6002
EmuJ_000770900.1	Immunoglobulin subtype [Source:UniProtKB/TrEMBL;Acc:A0A068Y5R8]	5.82147	15.4808	17.1128	1.37203	0.581709	2.76133	4.91928	44.7836	37.1331	0.911707	1.13403	14.8913
EmuJ_000771300.1	Immunoglobulin subtype [Source:UniProtKB/TrEMBL;Acc:A0A068YA47]	7.26071	16.7574	17.0734	1.10086	1.73962	0.990917	2.35097	53.9405	49.7131	15.4917	12.548	25.3395
EmuJ_000771400.1	Zinc finger RING type [Source:UniProtKB/TrEMBL;Acc:A0A068Y5S2]	0.0836312	0.337065	0.382742	0.0455604	0.0200905	0.0609375	0.0314929	0.497345	0.297428	4.5086	10.771	15.4075
EmuJ_000771700.1	Cytochrome b5 domain containing protein 1 [Source:UniProtKB/TrEMBL;Acc:A0A068Y6J8]	0.5251	7.93143	17.2485	0.466771	0.513492	1.38267	0.277263	14.7565	12.4586	24.2315	21.0776	34.4166
EmuJ_000772400.1	Pdz domain containing protein [Source:UniProtKB/TrEMBL;Acc:A0A068Y5T2]	4.1907	83.7167	172.317	2.5784	1.12233	14.5482	7.68531	115.145	125.516	5.05299	6.73559	27.324
EmuJ_000781700.1	Paired box protein pax 6 [Source:UniProtKB/TrEMBL;Acc:A0A068YAE6]	0.35674	1.15536	1.68383	0.0111207	0.0341548	0.014569	0.233553	1.63629	1.26746	0.358786	0.136363	10.8467
EmuJ_000782100.1	PolyrC binding protein 3 [Source:UniProtKB/TrEMBL;Acc:A0A068Y6S9]	31.847	72.3126	144.5	21.7907	10.1072	29.9519	23.0208	163.655	215.091	28.4213	38.1672	11.4328
EmuJ_000787300.1	Neuroglian [Source:UniProtKB/TrEMBL;Acc:A0A068Y669]	1.50586	1.73836	4.3401	0.504184	0.627288	0.460658	0.667891	18.2224	15.4957	0.767037	1.1661	26.0335
EmuJ_000789400.1	Histone H3 [Source:UniProtKB/TrEMBL;Acc:A0A068Y692]	0.143419	0	0.485303	0	0.169172	0	0	0.687993	1.31661	0.395994	0	11.8495
EmuJ_000790900.1	Cyclin dependent kinase 5 activator 1 [Source:UniProtKB/TrEMBL;Acc:A0A068Y6A9]	3.16877	3.14554	7.56005	0.56832	0.400117	1.48822	0.378196	13.6443	18.8515	1.26781	2.08803	41.7516
EmuJ_000794100.1		1.47649	15.5002	27.5571	0.0946851	0.249831	0.129262	0.346662	9.68596	8.50627	5.19318	2.78648	30.4987
EmuJ_000796300.1	Coagulation factor 5 8 type C terminal [Source:UniProtKB/TrEMBL;Acc:A0A068YDI2]	2.0011	9.18963	12.4546	0.55477	0.329497	0.379129	0.530313	31.6792	38.4399	6.33174	7.49363	81.5517
EmuJ_000796700.1	RNA binding motif single stranded interacting [Source:UniProtKB/TrEMBL;Acc:A0A068Y6H4]	1.68942	6.37288	11.4636	2.46649	1.67912	3.17759	1.64213	113.187	136.093	10.7434	35.0177	75.0563
EmuJ_000796800.1		1.55442	3.85629	5.56122	2.43726	2.03452	3.71431	2.88754	71.4455	107.671	0.685374	22.923	36.3906
EmuJ_000797600.1	GTPase activating Rap:RanGAP domain 3 [Source:UniProtKB/TrEMBL;Acc:A0A068YAW4]	12.9952	20.6908	38.5485	5.00293	3.60141	5.62501	4.15432	101.126	91.1502	12.2352	16.5941	24.7915
EmuJ_000797700.1	Ubiquitin supergroup [Source:UniProtKB/TrEMBL;Acc:A0A068Y6I6]	0.366043	0.357161	0.630648	0.133069	0.0707064	0.166088	0.0804024	91.1538	69.1987	10.2615	11.3228	1061.17
EmuJ_000797800.1	Pdz domain containing protein [Source:UniProtKB/TrEMBL;Acc:A0A068YDJ8]	20.3279	59.5494	101.02	4.76403	5.49576	27.8876	15.7257	209.996	234.262	24.0332	29.8533	20.9344
EmuJ_000798600.1	Protocadherin gamma c6 [Source:UniProtKB/TrEMBL;Acc:A0A068YAX6]	1.66621	5.68135	15.6179	0.247049	0.233402	1.74075	0.922883	54.8934	49.768	2.74933	4.90951	90.5153
EmuJ_000799200.1		2.73782	7.77717	6.68285	0.214567	0.838465	0.637618	0.918008	19.7368	22.0159	24.0566	26.4135	23.7708
EmuJ_000802100.1	Ecotropic virus integration site 1 protein [Source:UniProtKB/TrEMBL;Acc:A0A068Y7F8]	0.252632	0.611491	0.667841	0.10182	0.146399	0.43591	0.251985	5.20957	5.98173	4.45493	7.03319	28.0918
EmuJ_000803600.1	Potassium voltage gated channel subfamily C [Source:UniProtKB/TrEMBL;Acc:A0A068YE36]	3.72704	8.75141	19.737	1.25312	0.981557	3.45053	1.8508	23.5883	24.578	4.11224	13.1981	17.0058
EmuJ_000806200.1	Expressed conserved protein [Source:UniProtKB/TrEMBL;Acc:A0A068Y7M6]	0.677687	2.4385	2.22702	2.93957	0.765693	1.43568	0.617658	57.9467	71.7657	149.26	134.315	93.7668
EmuJ_000807700.1	Zinc finger protein [Source:UniProtKB/TrEMBL;Acc:A0A068YDU9]	0.477201	1.9026	3.02489	0.0603671	0.0962283	0.0757373	0.148198	1.23926	2.68362	0.525582	2.16879	16.0493
EmuJ_000808000.1		25.1474	83.8553	129.535	10.3778	7.54531	20.2632	16.3708	170.483	178.43	6.37261	26.5526	14.589
EmuJ_000808400.1	Trim56 protein [Source:UniProtKB/TrEMBL;Acc:A0A068YE78]	44.0399	76.8289	160.64	8.94638	9.45471	22.3254	17.7575	180.874	205.989	42.7021	43.7954	14.2165
EmuJ_000809700.1	Lipoma hmgic fusion partner protein [Source:UniProtKB/TrEMBL;Acc:A0A068YB77]	2.07181	5.35357	5.25566	1.87876	1.22703	1.3644	0.921693	16.4666	15.9331	19.5946	4.53312	15.0786
EmuJ_000812500.1		6.32419	13.8567	23.1273	1.43431	1.56465	5.69555	3.57128	67.2594	82.9069	8.03681	21.1635	29.2384
EmuJ_000815100.1	p2X purinoceptor 4 [Source:UniProtKB/TrEMBL;Acc:A0A068Y705]	0.719611	0.993932	1.70597	0.307146	0.489869	0.387151	0.183405	5.93588	6.26444	0.502436	1.52768	18.1209
EmuJ_000816800.1	Fibroblast growth factor receptor 1 [Source:UniProtKB/TrEMBL;Acc:A0A068YED8]	16.5289	20.1273	40.1466	3.40239	4.76137	3.08372	5.05349	108.975	110.016	0.835299	2.07799	22.3122
EmuJ_000817000.1	G protein linked acetylcholine receptor gar 2a [Source:UniProtKB/TrEMBL;Acc:A0A068YBD6]	4.83289	2.44836	6.51843	0.433626	0.61831	0.508515	0.962383	24.1779	25.6692	4.08729	8.92615	31.5349
EmuJ_000818600.1	Neuropeptide receptor [Source:UniProtKB/TrEMBL;Acc:A0A068Y740]	0.930105	1.6596	4.39846	5.38031	3.89393	1.29696	1.1437	35.9339	43.1792	35.0439	74.5867	15.7044
EmuJ_000820000.1	Expressed protein [Source:UniProtKB/TrEMBL;Acc:A0A068Y7X1]	1.13841	2.56522	1.9652	0.57841	0.552658	0.82254	1.6194	38.8576	205.855	40.9126	129.787	112.664
EmuJ_000820100.1	Amino acid transporter [Source:UniProtKB/TrEMBL;Acc:A0A068YBG3]	5.51188	5.3715	5.25859	2.13398	1.59799	1.27231	2.37736	43.2172	427.127	34.3666	256.174	118.315
EmuJ_000820800.1	Peptidase S1 S6 chymotrypsin Hap [Source:UniProtKB/TrEMBL;Acc:A0A068YE29]	2.0634	2.44649	4.13337	0.733495	1.22869	2.9635	2.04339	17.2542	18.0904	4.85992	2.73049	10.8019
EmuJ_000823200.1	GPCR family 2 [Source:UniProtKB/TrEMBL;Acc:A0A068Y783]	5.52024	11.7485	30.2852	10.6872	1.10625	25.08	7.27638	70.7374	54.8305	15.7514	23.5109	14.9795
EmuJ_000823500.1		1.84399	1.29822	2.013	1.0427	0.383329	0.63701	0.485154	6.77741	4.84089	3.90093	1.33644	13.3777
EmuJ_000823800.1	Collagen alpha 2I chain [Source:UniProtKB/TrEMBL;Acc:A0A068YE58]	24.9667	23.816	42.528	19.1353	10.2166	27.6162	14.6359	246.702	172.856	57.7704	93.2785	16.8819
EmuJ_000824800.1		2.48318	3.24754	3.7976	9.82337	0.55234	3.60811	1.78528	15.358	13.4707	10.7339	11.5189	12.3325
EmuJ_000827500.1	Protocadherin X [Source:UniProtKB/TrEMBL;Acc:A0A068Y7C1]	3.87785	9.85324	18.0595	1.28303	1.3704	1.57246	1.55762	68.2385	47.9777	0.817813	6.05289	39.691
EmuJ_000828300.1	Ectonucleoside triphosphate diphosphohydrolase [Source:UniProtKB/TrEMBL;Acc:A0A068YEA7]	0.514749	0.305119	0.396897	4.32468	1.89501	0.489877	0.30929	2.18946	27.3451	0	5.64672	13.3986
EmuJ_000829900.1	Neuropeptide [Source: Koziol et. al. 2016]	2.44973	3.48319	4.31081	1.54081	1.45646	1.44995	2.10628	20.6398	17.5549	29.0395	24.0807	10.7206
EmuJ_000831600.1	Histone deacetylase [Source:UniProtKB/TrEMBL;Acc:A0A068YER7]	6.6436	13.4581	22.8206	2.27142	2.22439	3.67567	3.41539	58.0673	67.2338	4.76287	7.3657	22.2174
EmuJ_000834200.1	Protocadherin gamma B1 [Source:UniProtKB/TrEMBL;Acc:A0A068YEU7]	0.545938	2.24873	4.42391	0.127329	0.148181	0.239156	0.17032	26.8655	20.7644	1.74866	1.89889	149.544
EmuJ_000835400.1	Expressed conserved protein [Source:UniProtKB/TrEMBL;Acc:A0A068YEV8], Neuropeptide [Source: Koziol et. al. 2016]	0.56221	3.43179	14.9533	0.245211	0.330996	1.20935	0.389578	75.3227	116.508	37.8126	73.3434	266.22
EmuJ_000835500.1	Myosin essential light chain [Source:UniProtKB/TrEMBL;Acc:A0A068Y885]	61.845	288.427	609.102	27.9641	19.4778	166.218	91.1211	1539.31	1204.53	1446.83	2152.85	24.8089
EmuJ_000836800.1		0.822366	1.26967	2.36614	0.355165	0.432299	0.708915	1.13317	30.6261	28.3469	4.26291	8.40749	37.6712
EmuJ_000838300.1	Anosmin 1 [Source:UniProtKB/TrEMBL;Acc:A0A068YBX8]	7.07658	9.63495	20.9796	0.837556	1.37522	1.45082	2.39848	31.3988	24.5289	3.15952	4.7553	14.8204
EmuJ_000838600.1	Neuropeptide [Source: Koziol et. al. 2016]	2.09465	1.30013	1.15231	0.0849738	0.79642	0.706622	0.546822	20.2429	54.1204	2.05612	2.08391	55.3611
EmuJ_000838700.1	Secreted frizzled protein [Source:UniProtKB/TrEMBL;Acc:A0A068Y8C1]	4.34789	7.55388	14.7759	0.883121	1.61114	0.842934	3.44904	36.5377	28.6132	5.58528	6.67161	12.8752
EmuJ_000840500.1		9.63053	17.6542	18.6714	1.4753	3.42847	3.32101	3.27722	46.8937	34.0058	6.01252	4.96775	12.0643
EmuJ_000844400.1	Rhoptry associated membrane antigen [Source:UniProtKB/TrEMBL;Acc:A0A068YC51]	10.0974	13.9487	27.8727	22.7202	6.90638	21.6119	5.14398	67.5545	61.9543	24.5374	32.392	10.7473
EmuJ_000847800.1	Sickle tail protein [Source:UniProtKB/TrEMBL;Acc:A0A068Y8M8]	16.7596	22.9678	40.9574	6.07062	7.28624	6.06487	6.64942	90.9215	83.5641	5.19568	6.47134	12.5208
EmuJ_000848600.1	Sox family of transcription factor [Source:UniProtKB/TrEMBL;Acc:A0A068YC91]	0.196848	0.338176	0.503041	0.0439997	0.0661588	0.113297	0.07661	2.89443	1.96945	0.296173	0.39398	34.0683
EmuJ_000854900.1	Protocadherin 2 gamma c6 sCP1 [Source:UniProtKB/TrEMBL;Acc:A0A068YF41]	1.70461	5.01461	14.7901	0.574503	1.19503	0.549791	1.14416	26.3335	27.7511	3.07237	2.33541	23.1211
EmuJ_000857300.1	Catenin delta 2 [Source:UniProtKB/TrEMBL;Acc:A0A068Y903]	1.51206	5.77326	12.147	2.06316	1.02292	0.391315	0.499273	15.4586	9.80021	1.17171	3.45129	16.5938
EmuJ_000857900.2	Musashi [Source:UniProtKB/TrEMBL;Acc:A0A068YF88]	3.63707	7.29555	8.90722	1.63862	1.57091	2.59097	2.14321	53.5897	42.9154	6.31866	8.21571	25.9833
EmuJ_000858400.1	Expressed protein [Source:UniProtKB/TrEMBL;Acc:A0A068YCI7]	15.4464	37.6242	19.2078	11.9852	6.70404	21.7062	7.85621	81.887	83.2457	44.2387	182.676	11.3413
EmuJ_000860400.1	Peptidase S1 S6 chymotrypsin Hap active site [Source:UniProtKB/TrEMBL;Acc:A0A068Y925]	2.99478	5.07339	10.2864	0.497866	0.325252	2.09323	3.42567	15.718	21.8761	6.57959	5.00138	10.0226
EmuJ_000860400.2	Peptidase S1 S6 chymotrypsin Hap active site [Source:UniProtKB/TrEMBL;Acc:A0A068Y925]	0.701479	2.30501	2.37973	0.18585	0.453938	0.0408798	0.388911	7.99916	3.40178	0.255785	0	13.5267
EmuJ_000860500.1	Peptidase S1 S6 chymotrypsin Hap active site [Source:UniProtKB/TrEMBL;Acc:A0A0S4MNX3]	3.89703	3.72704	3.81473	3.23536	2.91313	2.08825	3.09838	36.0727	50.4951	9.39585	19.8255	14.4004
EmuJ_000868800.1	Sperm associated antigen 6 [Source:UniProtKB/TrEMBL;Acc:A0A068YCR2]	1.88459	22.0153	38.3629	1.12629	1.31498	0.610581	1.11826	19.3385	17.3312	5.80055	7.62673	15.0703
EmuJ_000873000.1	Amino acid polyamine transporter i [Source:UniProtKB/TrEMBL;Acc:A0A068YFW5]	25.3698	31.848	53.5407	5.02754	11.3351	3.94417	6.01872	81.1579	95.8279	18.9584	28.2376	10.1987
EmuJ_000878400.1	Leucine rich repeat containing protein [Source:UniProtKB/TrEMBL;Acc:A0A068YG10]	0.182544	6.87111	20.7001	0.0543523	0.176806	0	0.0983583	9.92458	7.88376	3.66454	6.22651	64.7188
EmuJ_000880700.1		2.84733	5.9068	11.0387	1.27147	2.7328	1.63739	1.69848	46.7538	39.3848	6.22123	7.42339	19.4388
EmuJ_000882200.1	Patterned Expression Site family member [Source:UniProtKB/TrEMBL;Acc:A0A068YG39]	0.168725	0.360519	0.716504	0	0.0738182	0.0923199	0.0842533	2.57998	1.34654	4.04994	1.8471	24.8401
EmuJ_000885400.1	Expressed protein [Source:UniProtKB/TrEMBL;Acc:A0A068Y8V8]	23.9241	61.1545	36.5577	20.4281	16.0431	16.9457	19.5262	66.7325	298.728	2181.04	945.901	10.2746
EmuJ_000886900.1	Protocadherin 1 [Source:UniProtKB/TrEMBL;Acc:A0A068YD63]	2.7777	7.52862	14.3682	1.18028	1.1441	0.841012	1.14048	28.0045	27.2001	5.99391	6.40328	24.164
EmuJ_000888600.1	Protocadherin 1 [Source:UniProtKB/TrEMBL;Acc:A0A068YG98]	0.567282	4.56571	5.95223	0.104902	0.0576829	0.364873	0.338606	16.0168	15.7221	1.64245	5.75914	80.0902
EmuJ_000893500.1	Cysteine and glycine rich protein 1 [Source:UniProtKB/TrEMBL;Acc:A0A068YGD9]	56.856	247.602	386.984	16.9884	23.9639	110.067	64.0553	750.352	584.909	1026.47	1276.51	15.1701
EmuJ_000895200.1	Voltage dependent calcium channel subunit [Source:UniProtKB/TrEMBL;Acc:A0A068Y944]	6.85294	9.33487	19.8055	1.09339	1.47182	1.76488	3.7235	77.6622	63.2415	2.5727	5.52169	27.1213
EmuJ_000895600.1	Homeobox protein bagpipe [Source:UniProtKB/TrEMBL;Acc:A0A068Y9U8]	0.0989205	0.0193388	0.240089	0	0.0236573	0.133503	0.0456346	1.26271	0.402741	0.80754	1.71875	24.0352
EmuJ_000895700.1		1.30158	3.74256	3.88737	0.979619	0.639983	0.15186	1.0799	30.0215	19.3752	2.60996	2.94168	28.7209
EmuJ_000895800.1		0	0	0	0.0602541	0.0616857	0	0	1.26653	0	0	0	20.532
EmuJ_000901200.1		2.58012	0.329063	0.78137	8.2092	2.7953	0.417905	0.676494	26.9649	41.5689	1.72449	7.86507	19.7402
EmuJ_000902000.1		0.87377	3.60743	3.23546	0.201385	0.283394	0.332862	0.808664	12.646	11.1852	2.93597	13.8554	21.8223
EmuJ_000902300.1	G protein coupled receptor [Source:UniProtKB/TrEMBL;Acc:A0A068Y9B0]	0.852908	0.651045	2.10717	0.0315008	0.157505	0.0991659	0.300638	16.6542	20.8388	3.93263	6.72599	81.837
EmuJ_000903300.1	UNCoordinated family member unc 62 [Source:UniProtKB/TrEMBL;Acc:A0A068YDL0]	4.56923	4.12126	6.47952	0.203552	0.994282	0.136174	1.70119	13.369	18.066	1.34998	2.30887	11.6622
EmuJ_000908500.1	G protein linked acetylcholine receptor gar 2a [Source:UniProtKB/TrEMBL;Acc:A0A068YA95]	3.92553	4.90442	11.7505	1.22746	2.22393	2.79493	3.17646	31.4268	27.0062	3.68684	5.78015	10.8201
EmuJ_000908800.1	Transient receptor potential gamma protein [Source:UniProtKB/TrEMBL;Acc:A0A068Y9H2]	3.2419	25.4655	52.7825	1.39963	1.33442	9.96737	5.42785	36.964	36.6707	3.50994	8.5377	10.8891
EmuJ_000912000.1	Phospholipid transporting ATPase VB [Source:UniProtKB/TrEMBL;Acc:A0A068YGN0]	0.28414	0.12845	0.0338523	0.0280319	0.133706	0.0631639	0.0391487	0.45529	1.30693	0.393082	0.298795	10.1948
EmuJ_000913000.1		0.084919	0.336792	0.0913223	0.05814	0	1.09594	0.446615	2.85155	4.28766	5.15834	6.7727	15.9852
EmuJ_000913100.1	EF HAND 1 calcium binding site [Source:UniProtKB/TrEMBL;Acc:A0A068YH13]	8.72813	11.3988	11.2893	3.10489	1.09018	10.9566	7.59508	43.2911	56.5937	6.73093	39.849	11.5005
EmuJ_000916100.1	Synaptotagmin [Source:UniProtKB/TrEMBL;Acc:A0A068Y9N8]	2.25104	21.9472	16.0953	0.212292	0.379581	0.411303	0.783749	48.5612	55.6011	12.7542	13.4079	89.538
EmuJ_000918800.1	Expressed protein [Source:UniProtKB/TrEMBL;Acc:A0A068Y9Q6]	2.20505	7.11634	7.21203	2.72442	1.40693	1.11644	0.932833	132.539	113.522	224.763	1026.58	105.165
EmuJ_000925200.1	Metazoa galactosyltransferase [Source:UniProtKB/TrEMBL;Acc:A0A068YAN2]	0.762782	2.83321	0.78912	1.182	0.210776	0.226895	0.208761	98.2995	55.0891	14.6718	10.7679	365.614
EmuJ_000926000.1	Pancreatic hormone [Source:UniProtKB/TrEMBL;Acc:A0A068Y9V0], Neuropeptide [Source: Koziol et. al. 2016]	0.471355	0.91615	2.34019	0.522349	0.270332	0.97925	0.285227	12.4392	29.7561	4.29583	13.7873	75.9511
EmuJ_000926400.1		3.09288	4.50792	8.03142	1.37446	1.01548	2.07613	0.850128	15.8816	12.4371	1.28817	2.10901	15.1793
EmuJ_000927900.1	cAMP dependent protein kinase catalytic subunit [Source:UniProtKB/TrEMBL;Acc:A0A068YE76]	0.362798	0.455228	0.463047	0.0531641	0.114955	0.447688	0.358212	3.50997	3.35851	39.7836	33.7847	14.516
EmuJ_000928050.1	Guanylate cyclase [Source:UniProtKB/TrEMBL;Acc:A0A068Y9X0]	0.551218	0.492425	0.52217	0.278747	0.239301	0.365069	0.228911	27.493	21.873	1.65949	5.85666	105.435
EmuJ_000928100.1	Potassium voltage gated channel protein [Source:UniProtKB/TrEMBL;Acc:A0A068YHC8]	0.749856	1.79031	5.79243	0.123098	0.216641	0.327051	0.214516	8.09873	7.74928	1.0031	2.46688	36.7569
EmuJ_000928500.1	Expressed conserved protein [Source:UniProtKB/TrEMBL;Acc:A0A068Y9X5]	2.09942	17.3211	25.5691	0.571625	0.56038	6.81173	2.44632	280.823	204.666	111.635	144.139	161.469
EmuJ_000928600.1	Myosin vi [Source:UniProtKB/TrEMBL;Acc:A0A068YGY6]	5.50357	12.5118	6.70997	1.38912	2.73504	0.973323	2.26254	78.1105	151.922	24.9476	66.2626	46.0288
EmuJ_000929100.1	Expressed conserved protein [Source:UniProtKB/TrEMBL;Acc:A0A068YGZ0]	0.30884	0.258112	0.299006	0.177838	0.222624	0.180119	0.196221	4.24937	3.04951	58.5255	103.582	17.4262
EmuJ_000929200.1	Neuropeptide FF receptor 2 [Source:UniProtKB/TrEMBL;Acc:A0A068YHD6]	0.687589	3.26072	4.78792	0.533914	0.45454	0.332404	0.859668	15.2678	15.3699	2.74619	10.8549	23.3127
EmuJ_000929300.1	G protein coupled receptor [Source:UniProtKB/TrEMBL;Acc:A0A068YAR4]	0.507055	2.57651	4.84555	0.0792904	0.180404	0.216689	0.349025	18.3026	21.9565	14.4654	10.7566	76.0425
EmuJ_000930400.1	Serine:threonine protein kinase NIM1 [Source:UniProtKB/TrEMBL;Acc:A0A068YE99]	0.683063	1.28612	2.79269	0.133498	1.18916	0.78409	0.275744	24.9188	18.7858	2.86854	5.61638	29.8344
EmuJ_000932300.1		0.511684	2.21548	3.52854	0.137183	0.239383	0.12966	0.494157	11.4109	12.1881	1.68014	1.50934	32.1713
EmuJ_000935400.1	Immunoglobulin [Source:UniProtKB/TrEMBL;Acc:A0A068YAV9]	1.95301	20.8502	31.7897	0.937432	0.884228	4.31951	0.862401	70.6748	50.7837	4.36401	6.63448	69.5388
EmuJ_000936000.1	SAM domain containing protein [Source:UniProtKB/TrEMBL;Acc:A0A068YH55]	4.89951	34.5389	27.4587	1.20709	2.78938	1.15473	5.73598	81.6325	59.3686	5.89142	11.7762	16.539
EmuJ_000937000.1	Nuclear hormone receptor ligand binding core [Source:UniProtKB/TrEMBL;Acc:A0A068YA56]	0.128527	0.614263	1.4393	0.0898706	0.0278718	0.0330016	0.0565497	3.30587	6.6277	0.72487	0.826499	117.666
EmuJ_000938900.1	HMG coenzyme A synthase [Source:UniProtKB/TrEMBL;Acc:A0A068YH82]	8.69305	3.08909	8.08497	4.08893	1.41259	3.54884	1.97375	19.4544	19.8159	2.88968	1.64741	11.5967
EmuJ_000939000.1	Homeobox protein orthopedia B [Source:UniProtKB/TrEMBL;Acc:A0A068YHL0]	3.74209	5.47172	8.03796	0.0175513	0.15276	0.0602788	0.949472	23.1593	16.4898	0.626474	1.16406	35.9717
EmuJ_000942400.1	CUGBP Elav family [Source:UniProtKB/TrEMBL;Acc:A0A068YEK1]	0.140475	0.251568	0.129195	0.0453736	0.0224683	0.267378	0.0802473	3.99811	2.35421	2.1242	3.22937	61.8438
EmuJ_000945400.1	Expressed conserved protein [Source:UniProtKB/TrEMBL;Acc:A0A068YHE9], Neuropeptide [Source: Koziol et. al. 2016]	39.9323	97.5449	336.679	4.46925	8.64008	137.968	19.4057	168.596	220.247	79.6077	154.594	13.8645
EmuJ_000947200.1	Dynein light chain [Source:UniProtKB/TrEMBL;Acc:A0A068YAF4]	4.70516	4.54216	7.57825	0.852032	1.43975	1.13645	1.56273	98.9364	182.573	29.0539	53.8871	93.7591
EmuJ_000948800.1	Fibronectin type III domain-containing protein [Source:UniProtKB/TrEMBL;Acc:A0A068YAH0]	1.74162	2.13009	4.7571	0.263057	0.030024	0	0.0372574	94.7285	150.216	334.711	231.41	3640.6
EmuJ_000949000.1		0.30388	1.37814	1.94243	0.282394	0.0810217	0.0435661	0.133339	1.48151	1.90828	0.655941	1.74511	15.8135
EmuJ_000950100.1	Transmembrane protein 132E [Source:UniProtKB/TrEMBL;Acc:A0A068YB72]	5.85667	8.08253	19.7869	2.06033	1.51174	5.45625	3.23378	30.2651	27.4888	1.52912	2.34746	12.1702
EmuJ_000950300.1	Expressed conserved protein [Source:UniProtKB/TrEMBL;Acc:A0A068YAI7]	5.68329	26.267	90.7753	0.828713	0.579734	2.12998	0.643142	222.821	109.38	81.2168	143.399	271.655
EmuJ_000952250.1	Expressed conserved protein [Source:UniProtKB/TrEMBL;Acc:A0A087WIG0]	13.563	25.9803	22.7224	54.2769	17.3967	30.9941	17.7286	236.919	619.894	248.086	397.236	24.3931
EmuJ_000955100.1	Tubulin beta chain [Source:UniProtKB/TrEMBL;Acc:A0A068YEW5]	5.27261	280.592	314.793	0.65585	1.04225	0.326987	0.97022	139.109	127.803	31.3049	104.245	132.629
EmuJ_000956750.1	Guanine nucleotide binding protein subunit [Source:UniProtKB/TrEMBL;Acc:A0A068YI38]	18.4227	61.0722	79.0426	3.86125	5.42967	5.25405	8.6084	147.799	91.705	43.3871	40.754	17.061
EmuJ_000961600.1	Protocadherin 1 [Source:UniProtKB/TrEMBL;Acc:A0A068YI84]	3.46288	9.28021	9.4045	0.140324	1.35095	0.26707	0.843053	18.417	20.0106	2.04608	4.43424	17.5148
EmuJ_000963300.1	Leucine rich repeat neuronal protein [Source:UniProtKB/TrEMBL;Acc:A0A068YBN0]	0.123991	0.995594	0.837804	0.0204233	0	0.120329	0.0127578	6.19194	8.68517	1.29598	3.50949	1166.12
EmuJ_000963600.1	Lbx homeodomain protein [Source:UniProtKB/TrEMBL;Acc:A0A068YI06]	1.16249	0.47948	1.05343	0.071869	0.666197	0.190894	0.429843	5.36801	5.73364	3.59269	4.58796	10.1289
EmuJ_000966300.1	Neuropeptide receptor [Source:UniProtKB/TrEMBL;Acc:A0A068YB14]	0.978494	3.32755	4.77444	0.267717	0.820273	0.438422	0.259732	18.2944	9.42576	2.83496	5.33606	25.6667
EmuJ_000968100.1	Syndecan [Source:UniProtKB/TrEMBL;Acc:A0A068YIJ9]	18.3623	31.4032	37.3414	3.85916	9.14751	6.98042	7.87909	129.692	72.3725	24.7203	28.1399	11.8676
EmuJ_000968200.1		11.904	17.1797	24.156	9.55169	12.8868	4.21494	9.90201	659.622	281.714	7.78531	6.70694	41.3069
EmuJ_000968300.1	Expressed conserved protein [Source:UniProtKB/TrEMBL;Acc:A0A068YFB1]	3.49056	25.7777	11.0819	0.554653	1.55781	0.246912	1.23661	1021.49	580.826	5748.66	9708.51	573.397
EmuJ_000972800.1		1.39095	4.03523	1.7972	0.314533	0.0671824	0.703096	0.248538	5.05777	8.79915	2.11719	5.2304	43.8899
EmuJ_000973600.1	Expressed protein [Source:UniProtKB/TrEMBL;Acc:A0A068YIC1]	5.36662	13.9304	8.85401	4.4813	1.92933	11.7542	9.77905	63.8544	71.1982	40.0944	15.2386	11.5347
EmuJ_000974200.1	Expressed conserved protein [Source:UniProtKB/TrEMBL;Acc:A0A068YIQ0]	16.3222	20.5533	14.0851	4.58113	3.13079	12.5233	14.9304	108.669	86.2053	43.8365	33.728	10.7897
EmuJ_000976050.1	Phosphotyrosine-binding SH2 containing protein [Source:UniProtKB/TrEMBL;Acc:A0A068YFG2]	5.73218	11.8693	10.6524	0.901761	2.14124	1.08719	2.11747	37.1957	47.3841	5.95398	8.85907	19.8604
EmuJ_000977600.1	p2X purinoceptor 4 [Source:UniProtKB/TrEMBL;Acc:A0A068YC13]	21.13	62.94	148.527	1.83039	4.15357	4.18926	6.55872	104.749	92.7571	11.1473	31.7983	18.4374
EmuJ_000979400.1	Neurotracting:lsamp:neurotrimin:obcam [Source:UniProtKB/TrEMBL;Acc:A0A068YBC4]	3.75941	10.3589	18.1163	1.00526	1.16208	0.756833	1.93216	23.5364	15.4515	6.5609	5.17188	12.6002
EmuJ_000979700.1		2.86086	1.54075	2.17836	0.17053	0.365637	0.685649	0.771106	14.48	17.517	6.0722	10.7699	28.148
EmuJ_000982700.1	Expressed protein [Source:UniProtKB/TrEMBL;Acc:A0A068YIW2]	8.73382	15.1991	16.277	4.40984	5.30345	7.41951	4.10376	70.3043	41.9671	7.42488	6.7727	11.9346
EmuJ_000982800.1	Plexin domain containing protein 2 [Source:UniProtKB/TrEMBL;Acc:A0A068YC50]	1.19178	2.52863	3.68624	0.387108	0.713903	0.998779	0.883611	10.0164	6.67988	0.349406	1.32798	10.4514
EmuJ_000984100.1	Nicotinic acetylcholine receptor subunit alpha 8 [Source:UniProtKB/TrEMBL;Acc:A0A068YIL3]	0.150824	0.0158022	0.171392	0.0567491	0.0515535	0.0192864	0.0340972	1.15313	1.5046	0.241351	0.275189	31.0298
EmuJ_000985800.1		6.61279	24.0098	36.7445	1.57075	1.28566	13.0668	5.41888	90.2728	87.2845	26.4568	13.269	26.4831
EmuJ_000986600.1	Transient receptor potential cation channel [Source:UniProtKB/TrEMBL;Acc:A0A068YIN2]	0.922124	8.74267	46.9254	0.11041	0.235851	0.192672	0.104496	27.8812	21.9456	2.41851	3.21719	146.4
EmuJ_000987900.1		0.556009	3.07204	7.15961	0.455295	0.0932924	0.996797	0.45885	29.4677	22.664	12.4523	9.13906	94.4171
EmuJ_000988400.1	Irregular chiasm C roughest protein [Source:UniProtKB/TrEMBL;Acc:A0A068YBK6]	0.451093	2.81102	2.05713	0.207585	0.237447	0.554045	0.0721682	7.55673	4.07547	0	0.360676	37.5699
EmuJ_000988500.1		0.86574	2.40169	4.32289	0.135235	0.355131	0.59093	0.449811	18.4834	11.938	1.06386	0.80868	37.7932
EmuJ_000989250.1	Leucyl aminopeptidase [Source:UniProtKB/TrEMBL;Acc:A0A068YJ17]	7.50709	14.138	11.3856	4.31392	4.75268	4.27015	8.20477	70.9712	115.106	51.345	103.083	14.3606
EmuJ_000989700.1	Neuropeptides capa receptor [Source:UniProtKB/TrEMBL;Acc:A0A068YJ23]	1.66734	5.98802	3.83537	0.628838	0.547288	0.792534	0.93418	14.5883	12.912	2.65896	1.38291	18.5629
EmuJ_000990050.1	Sperm surface protein Sp17 [Source:UniProtKB/TrEMBL;Acc:A0A068YIR3]	2.856	17.3449	24.7711	0.198839	1.37421	2.08843	1.56431	14.8607	18.2186	55.0629	88.9932	11.2571
EmuJ_000990900.1	Dynein light chain [Source:UniProtKB/TrEMBL;Acc:A0A068YBN1]	15.0729	42.5973	25.8172	40.5906	6.65409	43.7844	19.5174	921.8	1343.58	1020.32	2406.27	86.5591
EmuJ_000991000.1	Dynein light chain [Source:UniProtKB/TrEMBL;Acc:A0A068YIS4]	10.5525	22.9162	20.0537	36.6466	4.08951	12.7592	12.2728	755.185	992.536	1503.85	1892.43	106.814
EmuJ_000991100.1	Dynein light chain [Source:UniProtKB/TrEMBL;Acc:A0A068YJ38]	2.43383	5.51936	3.04855	9.76775	4.53351	15.2087	5.75882	29.2771	128.477	38.9322	68.0214	15.3274
EmuJ_000991300.1	Dynein light chain type 1 2 [Source:UniProtKB/TrEMBL;Acc:A0A068YFU5]	20.2516	63.1541	42.7499	208.029	19.5225	166.633	31.3999	1036.8	1490.34	1102.22	2685.18	49.6274
EmuJ_000993200.1	Gamma aminobutyric acid receptor subunit [Source:UniProtKB/TrEMBL;Acc:A0A068YCC5]	0.805406	1.35714	3.83298	0.603701	0.608828	1.6214	0.500445	11.0621	14.2153	1.59947	4.3021	22.7874
EmuJ_000993800.1	Fructose-bisphosphate aldolase [Source:UniProtKB/TrEMBL;Acc:A0A068YFX0]	0.403792	0.285549	0.601915	0.141516	0.156532	0.160467	0.0594687	4.02232	2.33258	20.4857	34.4501	29.4207
EmuJ_000993900.1	Expressed conserved protein [Source:UniProtKB/TrEMBL;Acc:A0A068YBR2], Neuropeptide [Source: Koziol et. al. 2016]	0.417274	0.967125	1.79137	0.175265	0	0.316361	0.0651079	112.496	82.3593	67.7457	39.9356	2992.8
EmuJ_000996550.1	G-protein coupled receptor [Source:UniProtKB/TrEMBL;Acc:A0A068YJ91]	0.10833	1.20059	1.66418	0.161955	0.180474	0.0980421	0.0737479	2.25564	2.53918	0.610962	1.16103	18.8608
EmuJ_000997400.1	Src y 3 domain [Source:UniProtKB/TrEMBL;Acc:A0A068YJ03]	11.8157	46.5677	32.0465	10.4584	8.56913	14.5279	7.92606	117.051	198.489	92.5838	142.547	19.1292
EmuJ_000997900.1	Alpha13fucosyltransferase [Source:UniProtKB/TrEMBL;Acc:A0A068YJA6]	0.251529	2.80883	3.30091	0.105121	0.128597	0.0834909	0.449706	5.4236	33.1917	140.607	161.259	66.7734
EmuJ_001001600.1	Calcium binding EF hand domain containing protein [Source:UniProtKB/TrEMBL;Acc:A0A068YCJ9]	1.95382	8.08579	2.26765	7.57593	7.40313	37.8933	17.7586	80.7164	203.928	463.631	195.441	11.3126
EmuJ_001004300.1	GPCR family 3 C terminal [Source:UniProtKB/TrEMBL;Acc:A0A068YC20]	19.0768	33.3232	54.4341	4.20512	4.76936	8.05232	8.49876	98.2261	81.3866	8.20695	5.15534	13.5372
EmuJ_001004900.1	Transgelin [Source:UniProtKB/TrEMBL;Acc:A0A068YJ88]	111.556	242.856	388.703	64.5397	51.2895	146.783	90.2209	815.455	723.774	644.3	1280.34	10.8771
EmuJ_001005700.1		3.47357	9.24764	13.2924	1.105	1.28421	1.38639	1.66784	25.6483	22.5032	10.6918	13.4211	16.3112
EmuJ_001008200.1	Calcium-transporting ATPase [Source:UniProtKB/TrEMBL;Acc:A0A068YGB3]	39.0974	60.9673	110.258	25.536	18.8455	49.5036	32.6646	317.337	281.759	30.9342	103.265	11.6306
EmuJ_001012000.1	Insulin locus tag enhancer protein ISL 2 [Source:UniProtKB/TrEMBL;Acc:A0A068YC98]	3.13729	5.48509	7.87868	0.11708	0.38374	0.0716071	0.500658	21.3876	22.6114	2.15214	2.15941	49.7502
EmuJ_001012500.1	Ribosomal protein s14 [Source:UniProtKB/TrEMBL;Acc:A0A068YCA4]	4.27842	8.35393	12.1957	0.955688	0.86786	1.89562	1.33839	30.2693	29.8779	1.55884	1.9168	27.2622
EmuJ_001017000.1		3.09606	15.5475	28.4771	3.22048	2.93891	1.40408	1.2245	24.5412	19.5084	9.5618	7.59864	10.5802
EmuJ_001018600.1	Expressed conserved protein [Source:UniProtKB/TrEMBL;Acc:A0A068YGM6]	28.8721	88.5568	66.3465	57.745	17.8387	30.6906	28.7961	138.402	384.206	56.8183	148.683	11.2064
EmuJ_001021700.1	Tetraspanin [Source:UniProtKB/TrEMBL;Acc:A0A068YJS4]	45.178	12.0097	15.8234	2.80939	7.08518	1.57687	6.74329	93.9204	153.034	260.823	1042.69	17.8584
EmuJ_001022500.1	Peptidoglycan binding lysin subgroup [Source:UniProtKB/TrEMBL;Acc:A0A068YJS7]	2.67531	1.95148	3.79111	0.743792	1.40953	0.20694	0.681866	29.9102	30.1887	5.73855	8.37978	28.7363
EmuJ_001023000.1	Secreted frizzled protein 5 [Source:UniProtKB/TrEMBL;Acc:A0A068YJS9]	5.53887	12.2453	7.59952	0.623435	1.53283	0.820753	1.84554	130.738	95.7853	5.5452	13.6991	67.0511
EmuJ_001027500.1		0.887618	0.886844	1.78817	0.196673	0.809052	0.17068	0.587585	395.624	398.95	26.1453	17.3203	568.92
EmuJ_001027800.1	Small conductance calcium activated potassium [Source:UniProtKB/TrEMBL;Acc:A0A068YGW6]	1.55804	1.84901	3.0747	0.414278	0.487978	1.917	1.30764	12.7208	11.5466	1.35403	2.13473	13.5148
EmuJ_001029200.1	Guanylate kinase [Source:UniProtKB/TrEMBL;Acc:A0A068YGX7]	4.88375	18.5883	21.0097	5.97329	4.81827	2.04329	3.03449	68.5341	49.3295	14.1302	12.71	15.0092
EmuJ_001031800.1	Kinase D interacting substrate of 220 kDa [Source:UniProtKB/TrEMBL;Acc:A0A068YDH3]	7.93869	15.9765	31.0126	3.63577	2.26113	3.39039	2.96357	44.3913	41.631	3.17096	2.84299	16.4645
EmuJ_001032900.1	Nuclear receptor subfamily 4 group A [Source:UniProtKB/TrEMBL;Acc:A0A068YCW2]	4.0686	7.13367	15.7626	1.20973	0.748229	1.87063	1.63297	20.3416	18.5114	1.04626	0.71956	16.3166
EmuJ_001035400.1	Pyruvate kinase [Source:UniProtKB/TrEMBL;Acc:A0A068YK29]	36.6135	97.2071	106.793	4.26684	8.65642	18.7216	26.4986	315.677	267.957	58.5467	130.195	16.6017
EmuJ_001041800.1	Cadherin [Source:UniProtKB/TrEMBL;Acc:A0A068YD53]	3.67199	9.42855	17.6068	2.25082	2.43386	2.02544	3.06997	36.606	35.6032	3.76113	3.69168	13.1198
EmuJ_001042800.1		0.254025	8.63061	37.4405	0.214442	0.348207	0.394647	0.12308	26.191	18.1112	6.84075	10.5924	94.0027
EmuJ_001044000.1		0.481377	0.995205	2.04986	0.521938	0.497455	0.848643	1.11089	11.2001	10.7169	5.03145	6.93206	13.6271
EmuJ_001046700.1	Neuropeptide [Source: Koziol et. al. 2016]	0.211043	0.442129	3.13904	0.0697679	0.153853	0.0899355	0	25.4195	24.3227	36.0146	15.8267	323.311
EmuJ_001049900.1	Dynein light chain [Source:UniProtKB/TrEMBL;Acc:A0A068YDD1]	14.994	27.6631	46.0896	3.91006	3.57595	4.40408	5.79852	53.6469	51.5272	10.6449	17.3135	11.2192
EmuJ_001050800.1	G protein coupled 5 hydroxytryptamine receptor [Source:UniProtKB/TrEMBL;Acc:A0A068YDY1]	2.83648	5.99408	16.3082	0.887309	1.07392	1.88891	9.59488	74.8235	56.1486	5.19619	3.88286	12.2762
EmuJ_001051900.1	Expressed conserved protein [Source:UniProtKB/TrEMBL;Acc:A0A068YDZ2]	37.0727	21.9774	15.8987	14.9231	5.78991	90.7368	56.094	454.365	384.636	157.811	99.8025	13.5576
EmuJ_001052000.1		0.11746	0.615728	0.305769	0.649821	0.211895	0.350169	0.158145	1.83919	2.19979	0	0	10.915
EmuJ_001053100.1	Transcription factor sum [Source:UniProtKB/TrEMBL;Acc:A0A068YDG6]	2.20159	7.77423	15.5993	0.0728414	0.160076	0.892284	2.12994	43.0377	29.2201	3.00537	6.09197	31.5534
EmuJ_001053600.1	Voltage gated hydrogen channel 1 [Source:UniProtKB/TrEMBL;Acc:A0A068YE07]	3.22915	6.49802	7.23078	3.52456	3.16376	1.97554	1.74732	49.5485	29.0041	44.2883	41.8264	15.995
EmuJ_001054100.1	Hyperpolarization activated cyclic [Source:UniProtKB/TrEMBL;Acc:A0A068YKZ1]	0.351838	0.397585	3.25862	0.150051	0.0943484	0.16383	0.226004	12.5502	13.7891	1.86856	2.45965	82.2197
EmuJ_001055300.1	Thionin [Source:UniProtKB/TrEMBL;Acc:A0A068YDI6]	6.81738	13.984	42.4144	0.600316	3.35221	1.2373	2.37839	196.594	137.158	87.3166	79.376	58.2404
EmuJ_001056500.1		3.1324	5.75699	10.7176	1.06427	0.956271	0.690409	2.72752	36.4393	56.6916	10.4868	7.43199	25.2813
EmuJ_001056700.1		8.68104	15.5096	15.7723	2.30783	6.16823	21.9296	17.2774	133.625	121.815	69.1282	60.7207	10.895
EmuJ_001060200.1	Prokaryotic DNA topoisomerase [Source:UniProtKB/TrEMBL;Acc:A0A068YE90]	6.19024	17.6932	32.4353	4.30124	3.50555	2.85115	3.09439	43.6407	38.7821	43.7935	23.2207	12.4884
EmuJ_001060600.1	Type II collagen B [Source:UniProtKB/TrEMBL;Acc:A0A068YKW4]	17.728	26.4828	40.2829	4.4533	6.13365	11.7304	9.10843	117.388	87.1417	22.8575	15.3261	13.4188
EmuJ_001060700.1	Fibrillar collagen chain FAp1 alpha [Source:UniProtKB/TrEMBL;Acc:A0A068YL71]	3.81371	5.25214	7.64143	0.370443	0.918878	0.977225	1.0805	222.301	152.757	40.5326	44.5999	187.588
EmuJ_001061000.1	Fmrfamide receptor [Source:UniProtKB/TrEMBL;Acc:A0A068YHV6]	0.45571	0.112131	0.152715	0	0	0.021164	0.0347232	1.71624	1.06259	1.04594	1.06007	80.0282
EmuJ_001061800.1		35.8329	31.8827	30.3673	1.91589	6.85312	3.58277	11.4938	184.741	110.711	74.2705	68.0236	16.1036
EmuJ_001062400.1		2.13249	7.41053	10.0599	1.01325	0.610546	1.3079	1.4102	10.7168	12.1188	1.12152	0.757784	11.3006
EmuJ_001064300.1		2.59451	4.99413	0.665256	0.584648	0.339907	1.48047	0.759415	4.31996	10.3339	0	2.83508	13.3299
EmuJ_001064400.1	Nostrin [Source:UniProtKB/TrEMBL;Acc:A0A068YL17]	0.147656	0.158706	0.110086	0.984318	0.368853	0.372748	0.0695882	12.2815	5.8758	0.883622	0.671672	41.4134
EmuJ_001066500.1	Leucine rich repeats and immunoglobulin [Source:UniProtKB/TrEMBL;Acc:A0A068YLD6]	1.70145	10.1605	17.6161	0.283164	0.638841	0.184568	0.388158	26.4628	22.9626	5.22645	10.8969	48.126
EmuJ_001069500.1	Beta 13 galactosyl O glycosyl glycoprotein [Source:UniProtKB/TrEMBL;Acc:A0A068YDX9]	16.2628	25.3473	21.7135	3.66373	2.36447	42.9673	15.5648	76.7651	335.57	96.3553	77.0619	22.9979
EmuJ_001070600.1	Neuropeptide F [Source:UniProtKB/TrEMBL;Acc:A0A068YLJ8]	0.675117	0.67893	1.18859	0.111394	0.122824	0.533791	0.281702	39.0248	24.2716	15.274	10.9274	156.471
EmuJ_001071300.1	Myosin light chain kinase smooth muscle [Source:UniProtKB/TrEMBL;Acc:A0A068YEN6]	9.13894	32.0971	64.7045	6.83616	3.27506	12.6161	7.58061	57.685	86.746	8.23063	74.4086	13.3047
EmuJ_001072300.1	Dihydropyrimidine dehydrogenase [NADP(+)] [Source:UniProtKB/TrEMBL;Acc:A0A068YLD3]	0.390749	0.515278	0.556141	0.221294	0.251378	0.0471112	0.180186	5.12232	4.98231	34.5998	6.1121	23.414
EmuJ_001072700.1	Dihydropyrimidine dehydrogenase [NADP(+)] [Source:UniProtKB/TrEMBL;Acc:A0A068YE26]	0.134899	0.141266	0.139709	0.0477448	0.063766	0.0177492	0.0297674	0.592665	0.850638	4.82448	0.518602	15.4309
EmuJ_001074000.1	Urea active transporter protein [Source:UniProtKB/TrEMBL;Acc:A0A068YIC3]	1.0247	1.47935	2.35945	0.0794879	0.349134	0.0632781	0.134283	16.2791	12.6787	1.16216	1.822	59.9022
EmuJ_001074700.1		0.282462	2.51356	0.963159	0.326258	0.186442	3.46667	0	16.5856	6.34796	5.09135	0.967528	123.006
EmuJ_001074800.1	Protein quiver [Source:UniProtKB/TrEMBL;Acc:A0A068YES5]	1.52697	6.30453	10.0507	2.8453	1.11246	2.28002	1.13869	67.5256	55.0042	15.0264	18.0117	54.4298
EmuJ_001075400.1	Acetylcholinesterase [Source:UniProtKB/TrEMBL;Acc:A0A068YES8]	3.31985	6.59035	7.62214	0.984668	0.720407	2.84083	1.12513	25.5015	44.9494	37.9313	40.1077	38.1736
EmuJ_001076400.1	Transcription factor collier [Source:UniProtKB/TrEMBL;Acc:A0A068YET5]	0.12231	0.298015	0.278957	0	0.0183816	0.0203829	0	4.25151	2.92066	0.627455	0.19078	390.181
EmuJ_001076500.1	Transcription factor coe3 [Source:UniProtKB/TrEMBL;Acc:A0A068YIE4]	0.0279791	0.0300368	0.119345	0	0.0226317	0	0.0243357	1.20797	1.79798	0	0	64.0006
EmuJ_001081200.1	Tubulin beta 1 chain [Source:UniProtKB/TrEMBL;Acc:A0A068YEW6]	2.63445	7.37879	5.4608	0.543874	1.25982	1.76009	1.65315	20.8438	8.78381	14.1729	25.7047	10.1709
EmuJ_001084400.1	Expressed conserved protein [Source:UniProtKB/TrEMBL;Acc:A0A068YIK1]	0.0765016	1.04074	0.518268	0.106888	0.0768429	0	0.141169	24.7388	22.4255	496.621	1806.22	216.339
EmuJ_001085900.1	Expressed conserved protein [Source:UniProtKB/TrEMBL;Acc:A0A068YED6]	0.573941	0.917354	0.707894	1.09561	3.21448	1.51488	1.80114	530.448	424.944	83.8219	55.2337	190.484
EmuJ_001086100.1	Expressed conserved protein [Source:UniProtKB/TrEMBL;Acc:A0A068YM25]	0.317709	0.338852	0.590792	0	0.0827491	0.210085	0.0921039	26.0515	10.2961	1.30388	0	207.875
EmuJ_001086200.1	Expressed conserved protein [Source:UniProtKB/TrEMBL;Acc:A0A068YF02]	0.0474547	0.385288	0.0326482	0	0	0.0418817	0.0447531	5.00819	7.62378	62.8931	76.89	282.259
EmuJ_001086400.1	Expressed protein [Source:UniProtKB/TrEMBL;Acc:A0A068YIM0]	14.2175	38.2827	22.8731	35.6723	5.60606	28.2348	9.34711	728.148	823.96	3768.19	4173.2	103.798
EmuJ_001086700.1	UBiQuitin family member ubq 1 [Source:UniProtKB/TrEMBL;Acc:A0A068YLQ7]	7.39316	10.6196	9.01026	39.3684	2.29636	16.2247	4.00425	50.9898	176.334	90.5878	87.4791	36.0797
EmuJ_001092900.1	GTP binding protein rhoA [Source:UniProtKB/TrEMBL;Acc:A0A068YIR9]	2.11243	1.54558	2.80723	0.512991	0.224971	2.28009	0.553263	5.80494	12.9604	13.9217	21.588	24.1127
EmuJ_001093100.1	PDZ and LIM domain protein Zasp [Source:UniProtKB/TrEMBL;Acc:A0A068YEI9]	42.1423	111.849	148.818	8.71243	7.02598	44.8285	23.5422	337.046	263.102	305.323	372.568	19.6331
EmuJ_001093300.1	Tubulin polymerization promoting protein family [Source:UniProtKB/TrEMBL;Acc:A0A068YM88]	0.409185	15.0569	29.0087	0.280783	0.300682	0.379251	0.479484	13.3072	10.914	213.211	184.17	31.0463
EmuJ_001093900.1	BTB:POZ domain containing protein [Source:UniProtKB/TrEMBL;Acc:A0A068YF53]	0.481005	1.84414	3.32207	1.78009	0.66789	0.889613	0.192511	5.87636	7.65325	14.5627	23.9961	15.7248
EmuJ_001095100.1	Homeobox protein Meis1 [Source:UniProtKB/TrEMBL;Acc:A0A068YEK7]	16.8266	13.968	25.1089	3.89036	2.41023	2.61135	2.34155	82.3833	85.2246	1.95747	4.15597	35.2727
EmuJ_001095500.1	LIM domain transcription factor LMO4 B [Source:UniProtKB/TrEMBL;Acc:A0A068YIU2]	2.37149	3.25522	4.87533	0.2078	0.679309	0.0872395	0.743681	11.8835	12.8669	107.998	87.9767	17.3933
EmuJ_001101500.1		7.52193	21.8487	27.2007	1.21506	0.647009	9.14639	4.72409	138.338	90.9055	7.7177	13.7362	42.6808
EmuJ_001101600.1		5.35108	6.056	9.56738	1.09601	2.26796	0.510672	1.51997	76.4378	54.3717	12.6177	12.6199	34.5332
EmuJ_001102900.1	Expressed protein [Source:UniProtKB/TrEMBL;Acc:A0A068YMH6]	0.090579	0.179543	0.668771	0	0.0190525	0.0236873	0.020487	0.338975	0.108116	20.8114	148.604	11.3074
EmuJ_001105100.1	EGF region [Source:UniProtKB/TrEMBL;Acc:A0A068YJ39]	4.68532	11.1685	16.6955	1.56037	1.60631	6.60295	3.90497	37.7708	26.4922	2.74933	2.47687	11.6603
EmuJ_001108900.1	Cyclin B3 1 [Source:UniProtKB/TrEMBL;Acc:A0A068YMM3]	0.222206	0.146595	0.0602654	0.059281	0.0568202	0.0572453	0.023504	0.0434827	2.5796	0.750831	1.94049	32.6562
EmuJ_001110000.1	Hexosyltransferase [Source:UniProtKB/TrEMBL;Acc:A0A068YFI5]	0.516725	0.297678	1.1915	0.0841514	0.141379	0.353734	0.460841	44.5046	17.4863	0	0.0940652	102.937
EmuJ_001110300.1		4.80617	4.00923	2.57262	3.2822	1.48649	5.7872	1.42602	28.3168	32.5139	3.91165	10.9024	20.8861
EmuJ_001110400.1		3.18428	2.63097	3.29407	3.27752	0.804147	11.3874	2.25274	13.3246	18.3512	3.47007	7.79848	10.3621
EmuJ_001110500.1	Expressed protein [Source:UniProtKB/TrEMBL;Acc:A0A068YFJ1]	0.0295962	0.0953931	0.0218255	0.109924	0	0	0.0263127	1.65508	2.88786	0.840553	2.42795	172.652
EmuJ_001110600.1	Expressed protein [Source:UniProtKB/TrEMBL;Acc:A0A068YJ92]	0.0274101	0.218115	0.0553199	0.0889324	0.0305162	0.0266898	0	4.94431	7.82599	0.585125	1.29389	418.477
EmuJ_001110900.1	Synaptotagmin [Source:UniProtKB/TrEMBL;Acc:A0A068YMF8]	1.23281	4.59289	12.6465	0.674658	0.694693	0.498532	0.196364	37.0436	34.3085	9.69724	9.26127	80.0759
EmuJ_001111000.1	Neuronal calcium sensor [Source:UniProtKB/TrEMBL;Acc:A0A068YMP5]	14.8543	34.8511	52.452	4.77257	3.27015	3.39153	1.81757	148.714	124.317	28.7382	21.3751	53.6648
EmuJ_001115400.1	Prominin	21.7267	91.1854	103.188	0.121344	0.125548	0.183938	2.09299	7.41965	15.0162	14.1329	7.14636	10.1129
EmuJ_001115500.1	Hypothetical transcript [Source:UniProtKB/TrEMBL;Acc:A0A068YF29]	0.908228	1.53148	2.18082	0.230061	0.258852	0.576227	0.256348	17.287	33.7672	26.9651	39.2041	99.0959
EmuJ_001115600.1	Guanine nucleotide binding protein subunit [Source:UniProtKB/TrEMBL;Acc:A0A068YMK1]	101.903	121.541	167.975	5.11082	23.0543	2.55985	18.4855	621.042	580.317	150.005	149.808	28.9207
EmuJ_001119300.1	Zinc finger C2H2 type [Source:UniProtKB/TrEMBL;Acc:A0A068YF65]	0.3565	0.789735	3.93382	0.0575749	0	0.317229	0.0707577	0.390248	0.37341	8.5355	3.75629	10.7926
EmuJ_001119800.1	Glycine receptor subunit alpha 1 [Source:UniProtKB/TrEMBL;Acc:A0A068YF69]	1.59585	2.99258	6.9002	0.363077	0.910533	1.65536	1.15078	16.3847	11.5032	4.68744	8.65322	13.5292
EmuJ_001120700.1	Diagnostic antigen gp50 [Source:UniProtKB/TrEMBL;Acc:A0A068YJJ5]	1.00357	2.06844	2.78139	0.153077	0.205131	0.0297721	0.0257497	112.477	364.998	373.07	543.804	2068.06
EmuJ_001120900.1	Diagnostic antigen gp50 [Source:UniProtKB/TrEMBL;Acc:A0A068YF78]	0.38929	1.53497	1.96608	0.0391842	0.0424884	0.0248368	0.0244772	56.1595	213.653	186.952	689.043	4029.12
EmuJ_001123200.1	Zinc finger protein [Source:UniProtKB/TrEMBL;Acc:A0A068YN36]	109.286	44.8754	86.6093	6.41255	13.6085	2.38691	15.0808	205.661	91.7809	21.32	14.0292	10.3677
EmuJ_001123300.1	Polycystic kidney disease protein 2 [Source:UniProtKB/TrEMBL;Acc:A0A068YFY8]	0.548745	0.66807	0.907141	0.160241	0.437268	1.20811	1.54299	22.7806	18.9959	7.61776	9.53131	21.0965
EmuJ_001124200.1	Iroquois-class homeodomain protein irx-6 [Source:UniProtKB/TrEMBL;Acc:A0A068YN52]	0.602116	1.57301	1.73503	0	0.0141363	0.0914811	0.460482	5.5147	4.81387	4.00944	3.30169	21.7618
EmuJ_001124500.1	Purine nucleoside phosphorylase [Source:UniProtKB/TrEMBL;Acc:A0A068YFB7]	24.0647	17.3162	30.0058	0.481231	0.332931	0.717175	5.23872	110.438	181.982	51.5701	22.5437	52.4835
EmuJ_001132900.1	Thioredoxin fold [Source:UniProtKB/TrEMBL;Acc:A0A068YJY6]	0.521327	6.41093	1.8746	0.424959	0	0.744821	0.149277	1.30204	0.415287	6.49504	70.2588	11.5043
EmuJ_001133800.1	Receptor type tyrosine protein phosphatase [Source:UniProtKB/TrEMBL;Acc:A0A068YGA5]	4.98675	5.55466	10.6935	1.55681	1.78945	1.78302	2.81837	27.3945	22.0234	1.70117	2.63472	10.7248
EmuJ_001135200.1	Calbindin 32 [Source:UniProtKB/TrEMBL;Acc:A0A068YNK6]	0.669228	2.16364	4.83409	0.472954	0.38906	0.596934	0.895768	46.2949	42.3593	14.4889	16.9634	69.0008
EmuJ_001137100.1	Expressed protein [Source:UniProtKB/TrEMBL;Acc:A0A068YGC3]	1.87388	13.4804	7.86492	1.43312	1.41864	8.36426	8.89213	1414.49	2744.04	1287.42	6302.91	403.319
EmuJ_001140000.1	Expressed conserved protein [Source:UniProtKB/TrEMBL;Acc:A0A068YNB4]	0.411187	0.294868	0.383737	0.0794946	0.0596236	0.0463942	0.0191688	0.589334	0.338343	51.1525	40.1205	11.7737
EmuJ_001146400.1	Junctophilin [Source:UniProtKB/TrEMBL;Acc:A0A068YFV7]	11.1412	24.5125	52.8866	6.6636	6.26163	12.6265	6.46371	79.0022	82.079	22.2483	27.3312	12.6583
EmuJ_001151800.1	Pyroglutamylated rfamide peptide receptor [Source:UniProtKB/TrEMBL;Acc:A0A068YKB9]	0.401949	1.42958	3.04323	0.169006	0.0309837	0.35705	0.0537105	20.039	10.5509	5.12622	5.75215	361.181
EmuJ_001152200.1		11.5096	21.6298	47.6806	1.81942	3.15433	2.40745	2.54066	106.749	94.7962	29.9371	38.1438	35.3899
EmuJ_001154500.1		2.98916	3.95725	2.21644	0.960037	0.258595	0.496002	0.293077	0	5.70734	0.980902	2.60966	10.3455
EmuJ_001154800.1	Ectonucleotide pyrophosphatase:phosphodiesterase [Source:UniProtKB/TrEMBL;Acc:A0A068YNP0]	0.28065	0.684804	1.02195	0.0142231	0.0336076	0.170722	0.0900057	1.69415	2.00247	13.7663	29.0383	29.9047
EmuJ_001155200.1	Tyrosine protein kinase HCK [Source:UniProtKB/TrEMBL;Acc:A0A068YKF0]	0	0.184366	0.10226	0	0.0381979	0.14247	0.0368416	0.906138	0	8.08407	4.55918	12.0755
EmuJ_001155900.1	Cysteine rich secretory protein LCCL [Source:UniProtKB/TrEMBL;Acc:A0A068YNQ3]	0.0539246	0.060916	0	0	0	0	0.0414983	48.7615	36.9624	16.7667	17.5474	2065.72
EmuJ_001156300.1	Lipoma HMGIC fusion partner [Source:UniProtKB/TrEMBL;Acc:A0A068YGP5]	24.5947	17.184	35.4232	0.205274	0.955216	1.57413	3.12734	53.4462	37.2636	7.12789	3.99233	22.2189
EmuJ_001156400.1	Cys loop ligand gated ion channel subunit [Source:UniProtKB/TrEMBL;Acc:A0A068YKG1]	1.86769	10.3871	48.9622	0.531848	0.81271	0.323894	0.771951	14.4349	16.5326	0.839233	1.02069	19.542
EmuJ_001156500.1	Dna methyltransferase 1 associated protein 1 [Source:UniProtKB/TrEMBL;Acc:A0A068YG35]	0.247384	2.73993	4.78509	0	0.0607021	0.0673111	0	0.359997	0.688926	0	0	17.2798
EmuJ_001158800.1	Expressed conserved protein [Source:UniProtKB/TrEMBL;Acc:A0A068YP34]	13.3127	26.1077	51.857	3.31529	3.68564	263.683	10.8786	84.6597	97.7848	171.259	151.996	12.5269
EmuJ_001169200.1	Irregular chiasm roughest protein [Source:UniProtKB/TrEMBL;Acc:A0A068XTS9]	4.64152	28.8787	38.3845	1.04274	1.96357	0.442454	2.52423	61.1492	61.5305	9.08287	9.96178	27.3363
EmuJ_001169300.1	G protein coupled receptor [Source:UniProtKB/TrEMBL;Acc:A0A068Y022]	0.957259	7.4046	17.5365	0.423055	0.205352	0.310841	0.199036	38.741	42.2971	8.93368	26.8916	200.397
EmuJ_001169900.1	Annexin [Source:UniProtKB/TrEMBL;Acc:A0A068Y0U8]	5.97681	8.08253	5.77285	1.17678	1.99971	0.870571	1.60306	61.5081	57.5489	7.32727	16.0271	33.0459
EmuJ_001170900.1	Expressed conserved protein [Source:UniProtKB/TrEMBL;Acc:A0A068Y042]	0.119499	0.153293	0.104401	0.183503	0.114315	0	0.116589	1.01692	1.62174	37.0702	64.662	11.4276
EmuJ_001171200.1	Biogenic amine 5HT receptor [Source:UniProtKB/TrEMBL;Acc:A0A068XU33]	1.08929	3.293	5.25911	0.285741	0.971162	0.589336	0.496382	47.2543	41.4474	1.25051	4.21808	60.4423
EmuJ_001171500.1	Biogenic amine 5HT receptor [Source:UniProtKB/TrEMBL;Acc:A0A068XTV5]	22.7233	9.90431	13.5625	1.0962	1.52014	10.6016	7.21737	52.4759	45.6679	2.59421	8.80333	11.2325
EmuJ_001174900.1	Radial spoke head 9 [Source:UniProtKB/TrEMBL;Acc:A0A068XTZ3]	1.47663	25.9526	46.4037	0.384343	0.329793	0.443943	0.522732	32.0215	27.271	15.6325	16.2838	69.5493
EmuJ_001176100.1	BTB:POZ domain containing protein KCTD16 [Source:UniProtKB/TrEMBL;Acc:A0A068Y112]	1.47148	5.0274	14.1028	1.52931	0.937073	0.731579	2.30579	23.9174	31.2767	28.6798	23.0214	17.0201
EmuJ_001176300.1		17.7693	26.3908	56.3281	0.290827	1.69648	1.92112	6.55005	82.1051	55.4558	57.3082	23.7315	16.6811
EmuJ_001177700.1	Synapsin [Source:UniProtKB/TrEMBL;Acc:A0A068Y130]	27.5507	27.7124	50.4075	2.75702	11.9027	3.08285	6.71832	138.593	136.134	16.6463	36.0102	14.7536
EmuJ_001179100.1	POU domain protein [Source:UniProtKB/TrEMBL;Acc:A0A068Y0D1]	0.871159	2.02478	2.40628	0.0305316	0.0381272	0.102067	0.0823656	10.3888	11.35	1.5172	2.84928	180.416
EmuJ_001180600.1	Lipoxygenase domain containing protein [Source:UniProtKB/TrEMBL;Acc:A0A068XU56]	7.28705	9.34469	8.24396	1.41525	6.83957	0.98874	4.19537	81.0315	78.5359	9.04121	8.58652	14.4602
EmuJ_001180700.1	Protocadherin fat 1 [Source:UniProtKB/TrEMBL;Acc:A0A068Y0E5]	2.85509	5.95732	7.59071	0.417733	0.835672	0.779076	1.59127	22.4225	20.724	0.994233	1.88938	17.7782
EmuJ_001182400.1		6.32371	11.9556	20.0088	2.39531	2.12124	9.81312	6.83589	55.4602	44.6489	10.3842	22.6081	11.1765
EmuJ_001183700.1		1.69013	4.69592	9.14414	0.0522238	0.283625	0.195701	0.308659	7.42185	5.27547	0.732317	1.48443	21.4379
EmuJ_001184000.1	Protein FAM166B [Source:UniProtKB/TrEMBL;Acc:A0A068Y1E2]	0.676217	2.38963	3.2117	0.0482494	0.0579027	0	0	0.654078	0	0.376473	0	11.2962
EmuJ_001184300.1	Kinase D interacting substrate of 220 kDa [Source:UniProtKB/TrEMBL;Acc:A0A068XU95]	1.22145	2.62152	6.775	0.79908	0.825082	0.413296	0.778037	23.498	20.1765	0.854208	2.11027	27.2435
EmuJ_001184700.1	Cyclin dependent kinase 1 [Source:UniProtKB/TrEMBL;Acc:A0A068XUK3]	14.9317	7.0927	16.832	4.76802	4.30849	6.22355	4.03606	105.567	92.6009	12.3147	15.8917	23.7482
EmuJ_001186600.1	Ets variant locus tag 4 [Source:UniProtKB/TrEMBL;Acc:A0A068XUL7]	0.293716	0.580234	1.04888	0	0.0490445	0.0597364	0.109551	3.64232	3.63037	4.19287	1.72637	45.857
EmuJ_001186700.1		0.112993	0.131387	0.128277	0.0167927	0.0191926	0.0631639	0.0223765	0.682935	0.762378	10.2201	12.3502	34.7689
EmuJ_001188200.1		13.417	43.3412	74.1552	2.89075	2.48477	6.53979	5.55279	84.9598	90.8578	11.2406	19.1744	21.8745
EmuJ_001189200.1	Complement C1q tumor necrosis factor [Source:UniProtKB/TrEMBL;Acc:A0A068Y1H5]	3.57205	17.2007	37.182	1.97879	0.272556	1.91508	0.66304	67.21	48.3731	10.6016	15.4315	123.539
EmuJ_001189300.1	Tetraspanin [Source:UniProtKB/TrEMBL;Acc:A0A068XUN6]	0.207476	0.556078	1.74859	0.0599621	0.026958	0.0638391	0.0851474	3.19748	6.70178	7.71214	6.66167	88.3031
EmuJ_001189400.1	Neuropeptide [Source: Koziol et. al. 2016]	0	1.08134	1.50858	0.92187	0.0789003	0.198695	0.398046	3.23997	9.3005	14.9188	16.0655	26.2933
EmuJ_001189700.1	Paired box protein pax 1 [Source:UniProtKB/TrEMBL;Acc:A0A068Y1H9]	0.0719851	0.15972	0.0586501	0.203738	0.0925845	0.0445971	0.018287	0.449778	0.968333	1.03553	1.77107	12.7906
EmuJ_001190800.1	Aquaporin 9 AQP 9 Small solute channel 1 [Source:UniProtKB/TrEMBL;Acc:A0A068Y1I7]	2.70132	2.4257	4.59177	11.5957	11.9987	2.72823	2.25407	2.69832	174.346	737.802	132.596	12.4217
EmuJ_001191100.1	Expressed protein [Source:UniProtKB/TrEMBL;Acc:A0A068XUE3]	10.6942	68.1358	53.2846	12.868	1.92006	2.03534	2.55791	323.916	451.578	427.673	541.223	173.18
EmuJ_001191200.1	Expressed protein [Source:UniProtKB/TrEMBL;Acc:A0A068Y0Q8]	0.259746	2.38002	0.850628	0.0322473	0.0187334	0.10605	0	56.3274	84.8318	33.7637	136.783	7535.16
EmuJ_001198900.1	Tripartite motif containing protein 3 [Source:UniProtKB/TrEMBL;Acc:A0A068XUV5]	2.50092	4.62482	6.72452	1.0107	1.43458	3.92706	1.26587	24.6753	15.0551	3.67033	9.88612	14.7125
EmuJ_001201100.1	Tegumental antigen [Source:UniProtKB/TrEMBL;Acc:A0A068XUL6]	26.9794	45.9124	45.9925	19.2094	4.2582	4.04711	8.67944	714.734	586.343	354.376	247.944	100.565
EmuJ_001201600.1	Diagnostic antigen gp50 [Source:UniProtKB/TrEMBL;Acc:A0A068Y0Y0]	1.04716	1.72834	1.23978	0.457109	0.30659	0.0297368	0	879.648	1931.13	328.994	441.71	9167.86
EmuJ_001202150.1	Expressed protein [Source:UniProtKB/TrEMBL;Acc:A0A068Y1R9]	3.96103	2.88203	4.1892	0.322593	0.23195	0.127784	0.118968	230.217	377.598	43.3247	100.724	1732.07
EmuJ_001202200.1	Hypothetical transcript [Source:UniProtKB/TrEMBL;Acc:A0A068XUY1]	0	1.66413	0.953293	0.210212	0	0.111902	0.209876	8.00682	10.7259	9.2171	10.2758	89.2558
EmuJ_002101800.1	Transmembrane protein 42 [Source:UniProtKB/TrEMBL;Acc:A0A0S4MK42]	0.217883	0.980599	0.168436	0	0	0	0.0921039	1.13267	2.7095	1.95582	4.46007	41.7156
EmuJ_002104000.1	Protein cbg [Source:UniProtKB/TrEMBL;Acc:A0A0S4MNW9]	0.798326	2.9488	6.34825	0.161657	0.0827491	0.88054	0.314778	7.36237	10.2961	1.30388	1.98225	44.4208
EmuJ_002116900.1	Coccolith scale associated protein-2 [Source:UniProtKB/TrEMBL;Acc:A0A0S4MIK3]	4.27315	14.2785	4.98114	8.0551	2.47237	2.24494	1.75746	17.4148	27.1552	1.48498	0.564391	10.5371
EmuJ_002118400.1	Sjoegren syndrome nuclear autoantigen 1 [Source:UniProtKB/TrEMBL;Acc:A0A0S4MIM0]	0.989479	0.859402	2.33477	0.205921	0.460553	0.595579	0.282909	4.22178	8.44646	3.09268	3.02253	17.0395
EmuJ_002120800.1	Sulfhydryl oxidase [Source:UniProtKB/TrEMBL;Acc:A0A0S4MM00]	1.36787	4.36036	5.72506	0.25222	0.992316	0.518653	0.480322	26.2865	6.28808	3.53032	3.06688	22.1199
EmuJ_002124600.1	TrmA family RNA methyltransferase [Source:UniProtKB/TrEMBL;Acc:A0A0S4MJH7]	0.836973	24.0961	69.3719	0.848722	0.388255	1.02425	0.219372	11.6099	10.5535	5.34592	7.11133	36.4753
EmuJ_002124700.1	Related to triacylglycerol lipase V [Source:UniProtKB/TrEMBL;Acc:A0A0S4MIR8]	0.657606	34.79	1.00955	0	0.762455	0.283815	0.729806	23.4642	14.0323	0.562728	2.99425	25.1273
EmuJ_002130200.1	4 Hydroxybutyrate coenzyme A transferase [Source:UniProtKB/TrEMBL;Acc:A0A0S4MKB5]	29.151	28.1428	35.4131	2.93789	7.53545	18.9835	10.5678	109.576	80.883	0.600665	5.93562	10.5207
EmuJ_002146400.1	Clusterin associated protein 1 [Source:UniProtKB/TrEMBL;Acc:A0A0S4MLF1]	0.312289	3.41224	0.36519	0.126376	0.0865153	0.0191997	0.0938977	1.14794	0.698989	0.360399	0	10.2372
EmuJ_002146600.1	BTB and CNC homology 1 [Source:UniProtKB/TrEMBL;Acc:A0A0S4MN59]	7.35802	31.2146	53.2515	1.6644	1.54458	2.21883	2.64859	37.0341	35.4361	0	1.54315	17.2829
EmuJ_002154200.1	Chitinase jessie 2 [Source:UniProtKB/TrEMBL;Acc:A0A0S4MNQ4]	0.536024	0.641949	0.336593	0.108104	0.0364808	0.0466835	0	0.749025	0.477804	0	0	33.6294
EmuJ_002154600.1	Related to Bud site selection protein 3 [Source:UniProtKB/TrEMBL;Acc:A0A0S4MPU8]	1.04531	0.784136	0.940575	0	0	0	0.10258	1.56538	1.49783	0	0.913173	29.8617
EmuJ_002156800.1	RAB, member of RAS oncogene family-like 5 [Source:UniProtKB/TrEMBL;Acc:A0A0S4MNT0]	0.160316	0.6541	4.0601	0.185173	0.703651	0.115458	0	1.88268	5.40435	0.722421	0.549138	10.356
EmuJ_002157700.1	Histone acetyltransferase myst4 [Source:UniProtKB/TrEMBL;Acc:A0A0S4MMG4]	1.50257	27.1775	38.9984	0.304713	0.356628	0.358086	0.34	1432.03	1199.35	11064.5	1128.87	3777.31
EmuJ_002163100.1	Glutathione S transferase [Source:UniProtKB/TrEMBL;Acc:A0A0S4MNI2]	31.9089	82.5908	38.9842	1.67691	18.6507	5.96726	26.01	376.721	162.803	21.1993	21.7193	12.0805
EmuJ_002165700.1	Protein Sprint [Source:UniProtKB/TrEMBL;Acc:A0A0S4MS15]	0.188974	1.03447	4.0957	0.464173	0.206697	0	0.169362	1.65014	2.70675	0	0	11.5856
EmuJ_002167800.1	Regulatory protein [Source:UniProtKB/TrEMBL;Acc:A0A0S4MMB0]	0.965317	2.64682	0.721381	0.23844	0	0.332364	0.0800845	0	1.55915	0	0	19.4688
EmuJ_002168300.1	Related to galactose oxidase [Source:UniProtKB/TrEMBL;Acc:A0A0S4MNL3]	0.498888	0.862906	1.33901	0.0872099	0.305655	1.16105	0.62842	6.11047	5.26213	2.11023	1.06937	12.1753
EmuJ_002171100.1	Zinc finger C2H2 type [Source:UniProtKB/TrEMBL;Acc:A0A0S4MLY8]	0	0.351439	1.76225	0	0.110727	0	0	0	1.68317	1.61997	2.4628	15.2011
EmuJ_002181200.1	Otopetrin [Source:UniProtKB/TrEMBL;Acc:A0A0S4MM46]	0.169001	0.121489	1.39487	0.584683	0.1337	0.157249	0	1.70943	1.36306	0.983911	1.24651	22.9805
EmuJ_002199900.1	Senescence associated protein [Source:UniProtKB/TrEMBL;Acc:A0A0S4MJY2]	16.1173	16.0298	16.1465	16.983	13.0553	2.97179	3.26049	90.903	85.2998	3.53867	0.0960666	10.7995
EmuJ_002201200.1	Kelch repeat type 1 [Source:UniProtKB/TrEMBL;Acc:A0A0S4MI03]	1.54875	7.80257	19.0074	0.0907939	0.200219	0.117039	0.103459	12.7232	15.2177	1.46463	3.89662	92.0081
EmuJ_002204500.1	ATP-dependent DNA helicase RRM3 [Source:UniProtKB/TrEMBL;Acc:A0A0S4MKA5]	2.77804	2.54614	3.51195	0.0964988	0	0.65203	1.13483	5.8867	11.8913	6.02357	5.72341	15.6657
EmuJ_002213600.1	Heat shock protein 70 [Source:UniProtKB/TrEMBL;Acc:A0A0S4MIQ5]	0.303096	0.25139	0.269999	0.192769	0.0670891	0.0544397	0.0522951	1.45579	0.278594	0	0	14.5277
EmuJ_002217200.1	Wiskott Aldrich syndrome protein family member [Source:UniProtKB/TrEMBL;Acc:A0A0S4MJP7]	0.523217	0.711351	0.415228	0.174513	0.068896	0.0372667	0.0361381	0	1.90711	1.14719	0.174404	18.1571
EmuJ_002231800.1	Transcript antisense to ribosomal RNA protein [Source:UniProtKB/TrEMBL;Acc:A0A0S4MJ64]	9.0226	6.66217	5.31716	0	0.0761314	0.0803994	0.224395	0.859992	4.9373	0	0.752522	19.2905
EmuJ_900000200.1	NADH dehydrogenase subunit 4L [Source:UniProtKB/TrEMBL;Acc:A0A068XV73]	42.8696	16.3944	18.1701	74.5372	83.1652	0.3595	1.83494	3693.49	16.5893	13910.1	1363.21	43.6479
